# Supplementary material for: Aggression shapes the gut microbiome; a study in rats
Source: PLoS One. 2024 Oct 22;19(10):e0312423. doi: 10.1371/journal.pone.0312423 (PMC11495597; doi:10.1371/journal.pone.0312423)
Supplement: S1 Data — (XLSX) [file pone.0312423.s002.xlsx]

## Sheet: metadata
sampleid	stageRI	personality	offensive_behaviour	attacks	attack_latency
NA01	after	intermediate	29.8	10	538
NA03	after	reactive	0	0	600
NA04	after	proactive	42.3	18	95
NA05	after	intermediate	32.5	10	200
NA06	after	reactive	0	0	600
NA07	after	proactive	57	21	106
NA08	after	reactive	0.8	0	600
NA09	after	intermediate	26.5	8	253
NA10	after	proactive	36.1	9	227
NA11	after	proactive	52.3	15	33
NA12	after	reactive	7.7	1	488
NA13	after	intermediate	28	12	407
NA14	after	intermediate	22.2	7	174
NA15	after	reactive	1	0	600
NA16	after	reactive	0	0	600
NA17	after	intermediate	9	3	201
NA19	after	proactive	57.6	14	98
NA20	after	proactive	59.1	27	109
NA21	after	intermediate	13.5	4	148
NA23	after	reactive	0	0	600
NA24	after	proactive	37.9	14	74
V01	before	intermediate	29.8	10	538
V03	before	reactive	0	0	600
V04	before	proactive	42.3	18	95
V05	before	intermediate	32.5	10	200
V06	before	reactive	0	0	600
V07	before	proactive	57	21	106
V08	before	reactive	0.8	0	600
V09	before	intermediate	26.5	8	253
V10	before	proactive	36.1	9	227
V11	before	proactive	52.3	15	33
V12	before	reactive	7.7	1	488
V13	before	intermediate	28	12	407
V14	before	intermediate	22.2	7	174
V15	before	reactive	1	0	600
V16	before	reactive	0	0	600
V17	before	intermediate	9	3	201
V19	before	proactive	57.6	14	98
V20	before	proactive	59.1	27	109
V21	before	intermediate	13.5	4	148
V23	before	reactive	0	0	600
V24	before	proactive	37.9	14	74

## Sheet: bacterial_composition
	NA01	NA03	NA04	NA05	NA06	NA07	NA08	NA09	NA10	NA11	NA12	NA13	NA14	NA15	NA16	NA17	NA19	NA20	NA21	NA23	NA24	V01	V03	V04	V05	V06	V07	V08	V09	V10	V11	V12	V13	V14	V15	V16	V17	V19	V20	V21	V23	V24
Lachnospiraceae_UCG-006	0	0	0.00553378	0.00279353	0	0.00487296	0	0.0163625	0	0.00287807	0	0.00174338	0	0	0.000802108	0.00217302	0	0.00494845	0	0.000783546	0	0	0	0	0	0	0	0	0	0	0	0	0	0	0	0	0	0	0	0	0	0.000511858
[Ruminococcus]_gauvreauii_group	0	0	0	0	0	0	0	0	0.0327332	0	0.00115578	0	0	0	0	0	0	0	0	0	0	0	0	0	0	0	0	0	0	0	0	0	0	0	0	0	0	0	0	0	0	0
Coprococcus_3	0	0	0	0	0	0	0	0	0	0	0	0	0	0	0	0	0	0	0	0	0	0	0.000261131	0	0	0.000175024	0.000258465	0	0	0	0	0	0	0.000137893	0	0	0	0	0	0	0	0
Dorea	0.00101946	0	0	0.0032865	0.00591716	0	0.00169312	0	0	0	0	0.00174338	0	0.0053414	0	0	0	0	0	0	0	0	0.00161031	0	0	0	0	0.000668327	0	0.00138696	0.000972326	0.00215822	0.00109439	0.000873322	0.000607599	0	0.000582671	0	0.000178565	0	0.000705584	0.000639823
Fusicatenibacter	0	0	0	0	0	0	0	0	0	0	0	0	0	0	0	0	0	0	0	0	0.00409676	0	0	0	0	0	0	0	0	0	0	0	0	0	0	0	0	0	0	0	0.00117597	0.000298584
Blautia	0.00481928	0.00608974	0	0.00427245	0.0120384	0.00417682	0.00359788	0	0.00818331	0.00627943	0.0217122	0.00383543	0.00650995	0.00448476	0.0152401	0.00223175	0	0.00278351	0.00534045	0.0146915	0.00380414	0.00923813	0.00752927	0.004995	0.00549059	0.00192526	0	0.00279482	0.00430869	0.00693481	0.00239342	0	0.00116279	0.00372311	0.00482505	0.00561491	0.00253633	0.00185117	0.000321417	0.000758725	0.00333976	0.000469203
Marvinbryantia	0	0	0	0	0	0	0	0	0	0	0	0	0	0	0	0	0	0	0	0	0	0	0	0	0	0	0	0	0	0	0	0	0	0	0	0	0	0	0	0	0.00042335	0
Lachnospiraceae_NK4A136_group	0.00454124	0	0	0.00640868	0	0.0170553	0.0193651	0	0	0.00601779	0.00214645	0.00784519	0.00976492	0.00443437	0	0.000411112	0.00194175	0.0226804	0.00250334	0	0	0.00163026	0.0087914	0.0043956	0.0201322	0.0115516	0.0381235	0.0447172	0.0103101	0.00364078	0.0213912	0.0253033	0.00718194	0.00689465	0.00671933	0.00136284	0.00188511	0	0.00167851	0.00081292	0	0.00772053
UC5-1-2E3	0	0	0	0	0	0	0	0.00125865	0	0	0	0	0	0	0	0	0	0	0	0	0	0	0	0	0	0	0	0	0	0	0	0	0	0	0	0	0	0	0	0	0	0
Acetatifactor	0	0	0	0	0	0	0	0	0	0	0	0	0	0	0	0	0	0	0	0	0.00234101	0	0.000565783	0	0	0.000350048	0	0	0	0	0.000448766	0.000223264	0	0	0	0	0.00065122	0	0	0	0	0
Sellimonas	0	0	0	0	0	0	0	0	0	0.00418629	0.00198134	0	0	0.00166289	0	0	0.00194175	0	0	0.00470127	0	0	0	0	0	0	0	0	0	0	0	0	0.00150479	0.00114911	0	0	0	0	0	0	0.00329272	0.000426548
[Eubacterium]_xylanophilum_group	0.00352178	0	0.00322804	0	0.00550908	0	0.00380952	0.0119572	0	0	0.000330224	0	0.00614828	0.00241875	0	0	0	0.00463918	0.00700935	0	0.0129731	0.000326052	0	0.000699301	0.00579563	0.00603833	0.0060093	0.00182271	0	0	0.00224383	0.0155541	0	0.00312557	0.00128668	0.00185347	0	0	0	0	0.000611506	0.00516124
Lachnospiraceae_NC2004_group	0	0	0	0	0	0	0	0	0	0	0	0	0	0	0	0	0	0	0	0	0	0	0	0	0	0	0	0	0	0	0	0	0	0	0	0.000708679	0	0	0	0	0	0
Anaerostipes	0.00565338	0	0	0	0	0.00139227	0	0	0	0	0.00181623	0.00784519	0.00723327	0.00569413	0	0	0.00308395	0	0.00483979	0	0	0	0	0	0	0	0	0	0	0.00606796	0	0	0.00239398	0	0.00253762	0.0031618	0	0.00465436	0	0	0	0
Coprococcus_2	0	0	0	0	0.0061212	0	0.000952381	0	0.00531915	0	0	0	0	0	0	0	0	0	0	0	0.00497464	0	0	0	0.00086426	0	0	0.00328088	0.000692467	0	0	0	0.00129959	0.00239015	0	0	0.000993968	0	0	0	0	0
[Eubacterium]_ruminantium_group	0.00176089	0.00685897	0	0	0	0	0.00169312	0	0	0.00680272	0	0	0	0	0.00206256	0.00105714	0	0	0.00450601	0	0	0	0.00691996	0	0	0	0.000710778	0	0	0	0.000822737	0	0	0.00326347	0	0	0.00147381	0	0.000857112	0.0010297	0.000517428	0
Lachnoclostridium_12	0	0	0	0	0.00795756	0	0	0	0	0	0	0	0	0	0	0	0	0.00670103	0	0	0	0	0	0	0	0	0	0	0	0	0	0.000669792	0	0	0.000250188	0	0.00065122	0.000317343	0	0	0	0
Lachnospira	0	0.00179487	0	0.0006573	0	0	0	0	0	0	0	0	0	0	0	0	0.00125642	0	0	0	0	0	0.000348174	0	0	0	0	0	0	0	0	0	0	0	0.000857786	0	0	0	0	0	0	0.000383894
[Bacteroides]_pectinophilus_group	0	0	0	0	0	0	0	0	0	0	0	0	0	0	0	0.000176191	0	0	0	0	0.00263363	0	0	0	0	0	0	0	0	0	0	0	0	0	0	0	0	0	0	0	0	0.000597168
Lachnospiraceae_ND3007_group	0	0.00025641	0	0.000903788	0	0	0	0	0	0	0.000825559	0	0	0.000403124	0.000458348	0	0	0	0	0	0.000292626	0	0	0	0	0	0	0	0	0	0	0	0	0	0	0	0	0	0	0	0	0
Lachnospiraceae_FCS020_group	0	0	0	0	0	0	0	0	0	0	0	0	0	0	0	0	0	0	0	0	0	0	0	0	0.000355872	0	0	0	0	0	0	0	0	0	0	0	0	0	0	0	0	0
Caldicoprobacter	0	0	0	0	0	0	0	0	0	0	0	0	0	0	0	0	0	0	0	0	0	0.000217368	0	0	0	0	0	0	0	0	0	0	0	0	0	0	0	0	0	0	0	0
uncultured_organism	0	0.000128205	0	0	0	0	0	0	0	0	0	0	0	0	0	0	0	0	0	0	0	0	0	0	0	0	0	0	0	0	0	0	0	0	0	0	0	0	0	0	0	0
Candidatus_Arthromitus	0.00166821	0.00211538	0	0.00246488	0.00061212	0	0.00380952	0	0	0.00392465	0.0076777	0	0	0	0	0	0	0	0	0	0	0	0	0	0	0	0	0	0	0	0	0	0	0.000367715	0.000142964	0	0.000788319	0	0	0	0	0
Clostridium_sensu_stricto_1	0.00287303	0.00865385	0.00760895	0.000739463	0.0246888	0	0.000952381	0	0	0	0.000990671	0.00784519	0.00650995	0.00670194	0.0375845	0.0013508	0	0	0	0.0131244	0	0.0574938	0.0406493	0.0651349	0.0458058	0.068872	0.0453606	0.0246674	0.0587059	0.0397018	0.0344802	0.0317035	0.073119	0.0395293	0.0315236	0.0308003	0.0635797	0.0507748	0.0497482	0.0324626	0.0365963	0.00921344
uncultured_Clostridiales_bacterium	0	0	0	0	0	0	0.00042328	0	0	0.00209314	0	0	0	0	0	0	0	0	0	0	0	0	0	0	0.000203355	0	0	0	0	0	0	0	0	0	0	0.000163541	0	0	0	0	0	0
Clostridiales_vadinBB60_group	0	0	0	0	0	0	0.000952381	0	0	0	0	0	0	0	0	0	0	0	0	0	0	0	0.000174087	0	0	0	0	0	0	0	0	0	0	0	0	0	0	0	0	0	0	0
Clostridiales_bacterium_enrichment_culture_clone_06-1235251-67	0	0	0	0	0	0	0	0	0	0	0	0.00069735	0	0	0	0	0	0.000618557	0	0	0	0	0	0	0	0	0	0.000850598	0	0	0	0	0	0	0	0	0	0	0	0	0	0
Clostridiales_bacterium_canine_oral_taxon_162	0	0	0	0	0	0	0	0	0	0	0	0	0	0.000151172	0	0	0	0	0	0	0	0	0.000130565	0	0	0	0	0	0	0	0	0	0	0	0	0	0	0	0	0	0	0
Ruminococcaceae_UCG-011	0	0	0	0	0	0	0	0	0	0	0	0	0	0	0	0.000117461	0	0	0	0	0	0	0	0	0	0	0	0	0	0	0	0	0	0	0	0	0	0	0	0	0	0
Christensenellaceae_R-7_group	0.00240964	0.00685897	0.00138344	0.0114206	0.00795756	0.00243648	0.00560847	0	0.00368249	0.00340136	0.00396268	0.00104603	0	0.00448476	0	0.00240794	0.00411194	0.000309278	0.00550734	0.00156709	0.00146313	0.00434735	0.00644122	0.0017982	0.00254194	0.00087512	0.000775394	0.00352391	0.00284681	0.00563454	0.00426328	0.000967478	0	0.00363118	0.00357411	0.0131378	0.00215931	0.00185117	0.000285704	0.00352265	0.00127005	0.00281522
Eggerthellaceae	0	0.000769231	0	0.00032865	0	0	0	0	0	0	0	0	0	0.000352734	0	0.00123334	0	0	0	0	0.000292626	0.000163026	0.000261131	0.0002997	0.00045755	0.000525072	0.000258465	0	0.000153882	0	0	0	0	0.00032175	0	0	0.000925418	0	0.000678547	0.000704531	0.000329272	0.000298584
DNF00809	0	0.000641026	0	0	0	0	0	0	0	0	0	0	0	0	0	0.00187937	0	0	0	0	0	0	0	0	0	0	0	0	0	0	0.000448766	0.000893056	0	0	0	0.000599651	0	0	0.000321417	0	0.00042335	0
Enterorhabdus	0.000741427	0	0	0.000246488	0	0	0	0	0	0	0.000577892	0	0	0.000151172	0.000229174	0.00328889	0	0	0	0	0	0.00108684	0.000391696	0	0.00162684	0	0.00187387	0.000850598	0.00100023	0.000520111	0	0.00148843	0.00109439	0.0019305	0.000393152	0.00087222	0.00188511	0.00132226	0.0016428	0.0010297	0.00206971	0.000853097
Adlercreutzia	0.000834106	0.00153846	0	0.00147893	0	0	0.000529101	0	0	0	0.000990671	0	0	0.000856639	0	0.00270159	0	0.000824742	0	0	0.000682794	0.00173894	0.00143622	0.0025974	0.00127097	0.00210029	0.000904627	0.00103287	0.00115411	0.00164702	0.000673149	0	0.00253078	0.00137893	0.000750563	0.000926734	0.00202221	0.00190406	0.00199993	0.00211359	0.00268122	0.000767787
Collinsella	0.00185357	0.000769231	0.000691722	0.00156109	0	0	0	0	0.0102291	0	0.00668703	0	0	0.00398085	0.00114587	0.000998414	0.000913764	0.000927835	0.00100134	0.00176298	0	0.00114118	0.000304652	0	0.00127097	0.00166273	0	0.000364542	0.00315457	0.00268724	0.00119671	0.00119074	0.00205198	0.001287	0.00164409	0.000490624	0.00150809	0.00153382	0.000642834	0.00162584	0.00122301	0.00110903
Atopobiaceae	0	0	0	0	0	0	0	0	0	0	0	0	0	0	0	0	0	0.000206186	0	0	0	0	0	0	0.000355872	0	0	0	0	0	0	0.000744214	0	0	0	0.000163541	0.000411297	0	0	0	0	0.000255929
Olsenella	0	0	0	0	0	0	0	0	0	0	0	0	0	0	0	0	0	0	0	0	0	0	0	0	0	0	0	0	0	0	0	0	0	0	0	0	0	0	7.1426e-05	0	0	0
Coriobacteriaceae_UCG-002	0.000834106	0.00217949	0	0	0	0	0	0	0	0	0	0	0	0	0	0.00287778	0.000685323	0	0	0.0013712	0.00048771	0.00374959	0.00161031	0.00589411	0.00289781	0.00411307	0.00174464	0.00145817	0.00346234	0.00433426	0.00119671	0	0.00198358	0.00156279	0.00167983	0.00152638	0.00123389	0.00116359	0.00924967	0.0101344	0.0162755	0.000554513
uncultured_rumen_bacterium	0	0	0	0.00032865	0	0	0	0	0	0	0	0	0	0	0	0.000352382	0	0	0	0	0	0	0	0	0	0	0	0.000243028	0	0	0.00052356	0	0	0	7.14822e-05	0	0	0	0	0	0	0
Mucispirillum	0	0.000128205	0	0	0	0	0	0	0	0.00261643	0	0	0	0	0	0	0	0	0	0	0	0.00027171	0.000130565	0	0.000406711	0	0.000323081	0.000972113	0	0	0	0	0	0	0	0	0	0	0	0	0	0.00123699
Parasutterella	0.00797034	0.00987179	0.00184459	0.00451894	0.0114262	0	0.00328042	0	0	0.00418629	0.00313713	0.00296374	0.00470163	0.00599647	0	0.00334762	0.000685323	0.0140206	0.001502	0.00489716	0.00136559	0.00304315	0.00844323	0.0110889	0.000508388	0.0108515	0.000516929	0.00449602	0.00484727	0.00563454	0.00688108	0.00133958	0.0250342	0.0136054	0.0107581	0.00196249	0.000548396	0.00211562	0.000249991	0.00357685	0.000940778	0.00307115
Escherichia-Shigella	0	0.00115385	0	0	0	0	0.00137566	0	0	0	0.00404524	0.00209205	0	0	0	0	0	0.000824742	0	0	0	0.000326052	0.000304652	0.000599401	0.00101678	0	0	0	0.00492421	0.0029473	0.00276739	0	0.00738714	0.000505608	0	0	0	0	0	0.000270973	0.00117597	0.000426548
Pasteurellaceae	0	0	0	0	0	0.0010442	0	0	0	0	0.000990671	0	0	0	0	0	0	0	0	0	0	0.000434735	0	0	0	0.00043756	0	0	0	0.000260055	0	0.000297685	0.000752394	0	0	0	0.000137099	0	0	0	0	0
Providencia	0	0	0	0	0	0.00452489	0	0	0	0.003663	0	0	0	0	0	0	0	0	0	0	0.000292626	0	0	0	0	0	0	0	0	0	0	0	0	0	0	0	0	0	0	0	0	0
Desulfovibrionaceae	0	0	0	0	0	0	0	0	0	0	0	0	0	0.000251953	0	0	0	0	0	0	0.000195084	0	0	0	0	0	0	0	0	0	0	0	0	0	0	0	0	0	0	0	0	0
Desulfovibrio	0.00407785	0.000961538	0.00161402	0.00246488	0	0.00208841	0.00296296	0.00566394	0	0.000784929	0.00198134	0.00156904	0	0.00277148	0.00309385	0.0148	0	0.00381443	0	0	0.0122903	0.00277144	0.00121861	0.0046953	0.0124047	0.00280039	0.0215818	0.0100249	0.00238517	0.0017337	0	0.0185309	0.000957592	0.00418275	0.00207298	0.00218055	0.00431862	0.0016396	0.000999964	0.00184262	0.00479797	0.0128391
Bilophila	0	0	0	0	0	0	0	0	0	0	0	0	0	0	0	0	0	0	0	0	0	0	0	0	0	0	0	0.000121514	0	0	0	0	0	0	0	0	0	0	0	0	0	0.000170619
Anaerobiospirillum	0.00648749	0.00153846	0.00645608	0.006573	0.0171394	0.00696136	0.00560847	0.0169918	0.00490998	0.0570382	0.0069347	0.00523013	0.00216998	0.00831444	0	0.000234921	0.00331239	0.0248454	0.00216956	0.000391773	0.0249707	0.000978155	0.00117509	0.0018981	0.00833757	0.00350048	0.00969243	0.0146424	0.00692467	0.00017337	0.00359013	0.0135447	0.0177839	0.00643501	0.0026091	0.0011993	0.000239923	0	0	0	0.000470389	0.0335267
Elusimicrobium	0.00120482	0	0.00115287	0.00304001	0.0091818	0	0.00497354	0	0.00450082	0.0018315	0.00181623	0.00313808	0.0039783	0.00367851	0	0.00229048	0.00411194	0.000309278	0.00133511	0	0.00165821	0.00135855	0.00618009	0.0034965	0.000406711	0.00166273	0.000646162	0.00467829	0.00292375	0.000520111	0.00179506	0.00126516	0.000683995	0.00114911	0.00214447	0.00763192	0	0.00312054	0	0.00227618	0	0.00499062
Bifidobacterium	0.0165894	0.0074359	0.000691722	0.00188974	0.00877372	0	0	0	0	0	0	0.0125523	0	0.0133031	0.0108858	0.00875081	0.00171331	0.00103093	0	0.0346719	0.00760827	0.0322791	0.0154502	0.0375624	0.00650737	0.0433185	0.0120832	0.00899204	0.0173117	0.0108356	0.0225131	0.000967478	0.0307114	0.0165472	0.0239465	0.017826	0.0223814	0.0135928	0.0624263	0.0253631	0.0467567	0.00469203
Rothia	0	0.000320513	0	0	0.00142828	0	0	0	0	0	0.00041278	0	0	0	0	0.000528572	0	0.000618557	0	0	0.000390168	0.000543419	0.000783392	0	0	0.000700096	0	0.000303785	0.000692467	0	0.000598355	0.00052095	0	0	0.000714822	0.00103576	0.000342747	0.00100492	0.000678547	0	0.000141117	0.000426548
Actinomyces	0.000648749	0.000512821	0	0.000492975	0	0	0	0	0	0	0.000330224	0	0	0.000201562	0	0.000469842	0	0	0	0	0	0.000597761	0.000261131	0	0.000254194	0.000262536	0	0	0.000538586	0.000346741	0	0	0.000683995	0	0	0.000381596	0.000239923	0.0011107	0.000428556	0.000596141	0.000799661	0.000213274
Corynebacterium_1	0	0	0	0	0	0	0	0	0	0	0	0	0	0	0	0	0	0	0	0.0043095	0	0	0	0	0	0	0	0	0	0	0	0	0	0	0	0	0	0	0	0	0	0
Corynebacterium	0	0	0	0.00032865	0	0	0	0	0	0	0	0	0	0	0	0	0	0	0	0	0	0	0	0	0	0	0	0	0	0	0	0	0	0	0	0	0	0	0	0	0	0
Treponema_2	0.0111214	0.00205128	0.00161402	0.00534056	0.00183636	0.00591716	0.0157672	0.0201385	0	0.0107274	0.000247668	0.00174338	0.00289331	0.0165281	0.00217715	0.00317143	0.00536836	0.00257732	0.00851135	0	0.0531604	0.00554288	0.0037864	0.0203796	0.119014	0.0112015	0.126842	0.0478158	0.00869431	0.0087552	0.00441286	0.127781	0.0140219	0.0146626	0.0104007	0.00899477	0.00301618	0.0022214	0.00185708	0.00541947	0.0300108	0.0976796
Helicobacter	0.00101946	0.00641026	0.00691722	0.00862706	0.00285656	0.0212322	0.00730159	0.0352423	0.00900164	0.0238095	0.000495336	0.00923989	0.00723327	0.00846561	0.00217715	0.000587303	0.00239863	0.00505155	0.00417223	0.00156709	0.00946157	0.0201065	0.00813857	0.00579421	0.00116929	0.0133893	0.00659085	0.00984264	0.00692467	0.00459431	0.0132386	0.00640024	0.094186	0.00225225	0.00414597	0.00648713	0.000205648	0.00306765	0.000249991	0.00536527	0.00319865	0.0223511
Candidatus_Saccharimonas	0.00185357	0.0210897	0.0320498	0.00492975	0.0134666	0	0.0150265	0.0232851	0	0.0107274	0.00635681	0.00941423	0.0347197	0.0417234	0.0537413	0.0771716	0.051285	0.0105155	0.019526	0.00881489	0.0236052	0.0206499	0.0288549	0.0166833	0.0291307	0.0196027	0.071207	0.0339024	0.0236208	0.0314667	0.0148841	0.0376572	0.0106019	0.010342	0.0140462	0.0379416	0.0231697	0.0926112	0.0447841	0.0407544	0.0320335	0.031394
unidentified_rumen_bacterium_RF32	0	0	0	0.000739463	0	0	0.000634921	0	0	0	0.000165112	0	0	0	0	0	0	0	0	0	0	0	0.000435218	0	0	0.000525072	0	0.00151893	0	0	0.000673149	0	0	0.000275786	0	0	0	0	0	0	0	0.000554513
Erysipelotrichaceae_UCG-003	0.00574606	0.00269231	0	0.00377948	0.00183636	0	0.00433862	0	0.00409165	0.00156986	0.0048708	0.00122036	0	0.00987654	0.00721898	0.00370001	0.01245	0	0.00283712	0.00235064	0.00263363	0.000326052	0.000913957	0.0004995	0.000203355	0.00315043	0	0.000486056	0.000461645	0.00442094	0.00157068	0	0.00184679	0.00312557	0.00993602	0.00294374	0.00747189	0.00502459	0	0.00146326	0.00042335	0.00324177
Erysipelatoclostridium	0	0	0	0	0	0	0	0	0	0	0	0	0	0.00191484	0	0	0	0	0	0	0	0	0	0	0	0	0	0	0	0	0	0	0	0	0	0	0	0	0	0	0	0
Erysipelotrichaceae	0	0	0	0	0	0	0	0	0	0	0	0	0	0	0	0	0	0	0	0	0	0.000217368	0	0	0.000203355	0.000525072	0.000452313	0	0.000538586	0.00104022	0.0012715	0	0	0.000551572	0	0	0.000205648	0.000211562	0	0.000487752	9.40778e-05	0
Candidatus_Stoquefichus	0.0021316	0	0	0	0	0	0	0	0	0	0.00800793	0	0	0.0010582	0	0.000587303	0	0	0.00116822	0	0	0.000217368	0.000217609	0	0	0	0	0	0	0	0	0	0	0.000643501	0	0	0.000548396	0	0	0	0	0.000341239
Holdemania	0	0	0	0	0	0	0	0	0	0	0	0	0	0.000403124	0	0	0	0	0	0	0	0	0	0	0	0	0	0	0	0	0	0	0	0	0	0	0	0	0	0	0	0
Ileibacterium	0.00250232	0.000576923	0	0	0	0	0	0	0	0	0	0	0	0.000856639	0.000343761	0	0	0	0.000333778	0.00450539	0.00829107	0.00211933	0.00126213	0.003996	0.0132181	0.0227531	0.0120186	0.00546813	0.00984843	0.00121359	0.00194465	0.000595371	0.00191518	0.000965251	0.00428893	0.00381596	0.0094941	0.00190406	0.0830685	0.0496423	0.0442166	0.0129244
Faecalibaculum	0.0145505	0.0137179	0.00253632	0.0046011	0.00448888	0	0.000952381	0	0	0	0.00321968	0.00348675	0.00325497	0.0128496	0.00767732	0.021554	0.00890919	0.00134021	0.00200267	0.00803134	0.00751073	0.0312466	0.0197154	0.0371628	0.0158109	0.029404	0.0113724	0.00753387	0.0164653	0.0172503	0.0120419	0.0031257	0.0212722	0.0144328	0.00929268	0.00855866	0.0174801	0.00872693	0.0502125	0.0361478	0.0376782	0.00742194
Allobaculum	0.0332715	0.0382051	0.0115287	0.00213623	0.0471332	0	0.00126984	0.00251731	0.00450082	0.00915751	0	0.00261506	0	0.0016125	0.0079065	0.0013508	0.00548258	0.00876289	0.00350467	0.0573947	0.0135583	0.0502119	0.0302476	0.0819181	0.0088968	0.0126017	0.00510468	0.00346315	0.00769408	0.00494105	0.00284218	0.00111632	0.00690834	0.00459643	0.00593302	0.00599651	0.0199822	0.00343788	0.0481769	0.0364188	0.0520721	0.0127965
Dubosiella	0.00454124	0.0187821	0	0.00254704	0.00571312	0	0.00328042	0	0	0	0	0	0	0.000755858	0.00286467	0.00657779	0	0.000515464	0.00133511	0	0	0.0107054	0.00731166	0.0152847	0.0101169	0.0102389	0.00581546	0.00388845	0.00946372	0.0133495	0.0106208	0.00230706	0.0149111	0.00942269	0.00811323	0.00523332	0.0177543	0.00380811	0.0119281	0.0114893	0.0119949	0.00213274
Jeotgalicoccus	0	0	0	0	0	0	0	0	0	0	0	0	0	0	0	0	0	0	0	0.00568071	0	0	0.000130565	0	0.00132181	0	0.00148617	0	0	0	0.000149589	0	0.000957592	0.000229822	0.000214447	0.000218055	0.000342747	0.000211562	0.00107139	0.000541947	0.00159932	0
Staphylococcus	0.00157553	0	0	0	0.0030606	0	0	0	0	0	0	0	0	0	0.00126046	0	0	0	0	0.0029383	0	0.000543419	0.000522261	0	0.00289781	0.0014877	0.00381235	0.00151893	0.00100023	0.00398752	0.00164547	0.000223264	0.00417237	0.000367715	0.0013939	0.000981247	0.00191939	0.00148093	0.00171422	0.000487752	0.00150524	0.000511858
Enterococcus	0	0	0.00945354	0	0	0.00556909	0	0	0	0	0	0	0	0	0	0	0	0	0	0	0	0	0	0	0	0	0	0	0	0	0	0	0	0	0	0	0	0	0	0	0	0
Gemella	0	0	0	0	0	0	0	0	0	0	0	0	0	0	0	0	0	0	0	0	0	0.000108684	0	0	0	0.000175024	0	0	0	0	0	0	0	0	7.14822e-05	0	0	0	0	0	0	0.000127965
Turicibacter	0.010658	0.0360256	0.0318192	0.0316326	0.0565191	0.0132266	0.00507937	0.032725	0.0278232	0	0.0110625	0.0249303	0.0318264	0.0111363	0.0642833	0.0455159	0.0249001	0.0057732	0.00984646	0.0197845	0.00809598	0.036083	0.0242852	0.0217782	0.0503305	0.0423558	0.0336004	0.0177411	0.0380857	0.0304265	0.0130142	0.0255265	0.0244186	0.0251885	0.0244112	0.0378325	0.0516178	0.0549532	0.0244991	0.038966	0.0207912	0.0128391
Aerococcus	0	0	0	0	0	0	0	0	0	0	0	0	0	0	0	0	0	0	0	0	0	0	0	0	0	0	0	0	0	0	0	0	0	0	0	0.000109027	0	0	0	0	0	0
Atopostipes	0	0	0	0	0	0	0	0	0	0	0	0	0	0	0	0	0	0	0	0.00117532	0	0	0	0	0	0	0	0	0	0	0	0	0	0	0	0	0	0	0	0	0	0
Weissella	0	0	0	0	0	0.0128785	0.0026455	0	0	0	0	0	0	0	0	0.00187937	0	0	0	0	0	0.000163026	0	0	0	0	0	0	0	0	0	0	0	0	0	0	0	0	0	0	0	0
Pediococcus	0	0	0	0	0	0.0066133	0	0	0	0	0	0	0	0	0	0	0	0	0	0	0	0	0	0	0	0	0	0	0	0	0	0	0	0	0	0	0	0	0	0	0	0
Lactobacillus	0.27127	0.28641	0.421951	0.238518	0.239543	0.363383	0.223175	0.350535	0.452537	0.176871	0.311071	0.319735	0.440868	0.166289	0.380772	0.286721	0.405368	0.241443	0.361315	0.515377	0.217519	0.230029	0.101754	0.261039	0.109761	0.16706	0.135112	0.123094	0.172271	0.178831	0.194241	0.0852869	0.156498	0.209781	0.218342	0.171173	0.284446	0.275295	0.305346	0.267938	0.32725	0.150358
Streptococcus	0.00250232	0.00326923	0	0.00353299	0.00244848	0	0.0010582	0.00251731	0	0	0.00875093	0.00331241	0.00361664	0.00327538	0.00378137	0.00258413	0.00182753	0.00360825	0	0	0.00624268	0.00331486	0.00221961	0	0.00289781	0.00621335	0.00116309	0.000972113	0.00400092	0.00390083	0.00194465	0.00372107	0.0100547	0.00620518	0.00378856	0.000654165	0.00267343	0.00539483	0.00235706	0.00162584	0.00258714	0.00511858
Anaeroplasma	0	0	0.000691722	0	0	0	0	0	0	0	0	0	0	0	0	0	0	0	0	0	0	0	0	0	0	0	0	0	0	0	0	0	0	0	0	0	0	0	0	0	0	0
Fusobacterium	0	0	0	0.000410813	0	0	0	0	0	0	0	0	0	0.000302343	0	0	0	0	0	0	0	0.000380393	8.70436e-05	0	0	0	0	0	0	0	0	0	0.00143639	0.000183857	0.000250188	0	0.000137099	0	0	0	0	0
Phascolarctobacterium	0	0	0	0	0	0	0	0	0	0	0	0	0	0	0	0	0	0	0	0.00489716	0	0	0	0	0	0	0	0	0	0	0	0	0	0	0	0	0	0	0	0	0	0
Quinella	0.018443	0.00410256	0.00276689	0.0103525	0.0118343	0.0135747	0.0175661	0.00503461	0	0.0133438	0.00619169	0.00941423	0	0.0139078	0.00320843	0.00111587	0.01245	0.0137113	0.00967957	0.00195886	0.0216543	0.00717313	0.00805153	0.0040959	0.00254194	0.0164523	0.00368312	0.0142779	0.0156959	0.00329404	0.00875093	0.0206147	0.00601915	0.0123644	0.00754137	0.00730484	0.00281053	0.000687576	0.000464269	0	0.000235195	0.0320764
Anaerovibrio	0.00166821	0.000961538	0	0.00246488	0.00489696	0.00382875	0.000952381	0.00314663	0	0.00863422	0.00396268	0.00331241	0.00216998	0.00231796	0	0	0.000799543	0.00237113	0	0.0029383	0.00156067	0	0.00104452	0	0	0	0	0.000425299	0.00307763	0.00138696	0.000972326	0.00334896	0.00410397	0.000505608	0.000500375	0.000654165	0	0	0	0	0.000141117	0.000639823
Veillonella	0.000278035	0.000833333	0	0.00098595	0.00122424	0	0	0	0	0	0.00123834	0	0	0.00151172	0	0.000352382	0	0.00134021	0.000667557	0.000783546	0	0.00228236	0.00047874	0.0020979	0.000711744	0.00805111	0.000452313	0.000425299	0.00315457	0.000953537	0.00149589	0.000223264	0.0354993	0.00307961	0.00564709	0.000817706	0.00171374	0.00105781	0.000285704	0	0.000517428	0.000853097
[Eubacterium]_nodatum_group	0.00111214	0	0	0.00106811	0	0	0.00116402	0	0	0	0	0	0	0.00146133	0	0	0	0.00123711	0	0	0	0.000380393	0.00117509	0	0	0	0.000193849	0.000729084	0.00092329	0.00121359	0.00291698	0.000446528	0.000341997	0.00234418	0.000822045	0.000817706	0.000822594	0	0	0	0	0.000469203
Mogibacterium	0	0.000897436	0	0	0.0010202	0	0	0	0	0.00104657	0	0	0	0.00120937	0.00126046	0	0.000571102	0	0	0	0	0.00412999	0.00226313	0.0035964	0.00152517	0.00306292	0.000258465	0.00249104	0.00230822	0.000693481	0.000822737	0	0.00287278	0.00275786	0.00160835	0.0011993	0.000856869	0.000370233	0.00121424	0.00113809	0.00470389	0.000725132
Family_XIII_AD3011_group	0	0	0	0	0	0	0	0	0	0	0.00123834	0	0	0.000655077	0	0	0	0	0	0	0	0	0.001001	0	0	0	0	0	0	0	0.000598355	0	0	0.000137893	0.000142964	0	0.000274198	0	0	0	0.000188156	0.000341239
Family_XIII	0	0	0.000691722	0.000246488	0	0	0	0	0	0	0	0	0	0.000655077	0	0	0	0	0	0	0	0.000380393	0	0	0.000101678	0	0.000516929	0.000850598	0.000769408	0	0.000897532	0.000297685	0	0.000459643	0	0.000490624	0	0	0.000285704	0	0	0.00102372
[Eubacterium]_brachy_group	0	0	0	0	0	0	0	0	0	0	0	0	0	0.000201562	0	0.000469842	0	0	0	0	0.00136559	0	0	0	0.000660905	0.00043756	0.00109848	0.000303785	0	0	0	0.000669792	0	0	0	0	0	0.000158671	0	0	0.000564467	0.000341239
Anaerovorax	0.000185357	0	0	0	0	0	0	0	0	0	0	0	0	0.000655077	0	0	0	0	0	0	0.000975419	0	0.000696349	0	0.000610066	0.000962632	0	0	0	0	0	0.000967478	0.000136799	0	0.00032167	0.000490624	0.000137099	0	0	0	0.000188156	0
Family_XIII_UCG-001	0.000370714	0	0	0	0	0	0	0	0	0	0	0	0	0.000151172	0	0	0.000456882	0	0	0	0.00136559	0	0.000391696	0	0.000711744	0.000350048	0.00116309	0.000425299	0.000769408	0	0.000373972	0.00156285	0	0.000413679	0	0.000327082	0.000274198	0	0	0	0	0.000767787
Peptostreptococcaceae	0	0	0	0	0	0	0	0	0	0	0	0	0	0	0	0	0	0	0	0	0	0	0	0	0.000203355	0	0.000969243	0.000425299	0	0	0	0.00141401	0	0	0.000142964	0	0	0	0	0	0	0
Romboutsia	0.1	0.121923	0.21282	0.138197	0.167109	0.0831883	0.0737566	0.118943	0.121931	0.0319205	0.1221	0.0950139	0.138517	0.0435374	0.150567	0.144007	0.0879497	0.0605155	0.0629172	0.049951	0.0675966	0.119933	0.0614528	0.0802198	0.108185	0.0722849	0.0799302	0.0546813	0.0986381	0.0927531	0.0558714	0.0727841	0.0683995	0.101627	0.0705887	0.0891845	0.152523	0.128259	0.11496	0.0934316	0.0927137	0.0335267
Peptococcus	0.000463392	0	0	0	0	0	0.00137566	0	0	0	0	0	0	0	0	0	0	0	0	0	0	0	0	0	0	0	0	0.000850598	0.000153882	0.000260055	0.000299177	0	0	0.000367715	0.000142964	0	0	0	0	0	0	0.000341239
uncultured_Lachnospiraceae_bacterium	0	0	0	0	0	0	0	0.00503461	0	0	0	0	0	0.00110859	0	0.000176191	0	0	0	0	0	0.000760787	0.00047874	0.0015984	0.000355872	0	0	0	0	0.00112691	0	0	0	0.000367715	0	0.000654165	0	0.000793357	0.00228563	0.000379363	0.000940778	0.00405221
Acholeplasmatales_bacterium_canine_oral_taxon_316	0.00750695	0.000576923	0	0	0	0	0	0.00755192	0	0.00340136	0	0.00540446	0.00650995	0.00765936	0	0	0.00456882	0.000824742	0.00100134	0.00391773	0	0.000869471	0.00117509	0.0012987	0.0221149	0.0112015	0.00975704	0.0111793	0.0193891	0.010749	0.0104712	0.00409318	0.00348837	0.0065729	0.00432467	0.0157	0.0156636	0.012059	0.0128924	0.0135487	0.0033868	0.00234602
uncultured_Erysipelotrichaceae_bacterium	0	0.00102564	0	0	0	0	0	0	0	0	0	0	0	0	0	0	0	0	0	0	0	0.0010325	0.0165383	0.00709291	0.00228775	0.0050757	0.00219695	0.00261255	0.0071555	0.00338072	0.00366492	0.00781424	0.00109439	0.00151682	0.00132242	0.00234409	0.00126817	0	0.000392843	0	0	0
uncultured_bacterium_adhufec202	0	0	0	0	0	0	0	0	0	0	0	0	0	0.000201562	0	0	0	0	0	0	0	0	0.000130565	0	0	0	0.000387697	0	0	0	0	0	0	0	0	0	0	0.000158671	0	0	0	0
uncultured_rumen_bacterium	0	0	0	0	0	0	0	0	0	0.00549451	0	0	0	0	0	0	0	0	0	0	0	0.0132594	0	0.00619381	0.00218607	0	0	0.00261255	0.00200046	0	0.000897532	0.000744214	0	0.00119507	0.00243039	0.00528783	0.00747189	0	0.000285704	0.00493171	0.00672656	0.00580106
uncultured_Firmicutes_bacterium	0	0.00769231	0.00322804	0	0.0040808	0	0	0	0	0	0	0	0	0.000856639	0	0.000763493	0.000456882	0	0	0	0.0018533	0.00184763	0.0208034	0.0022977	0.00401627	0.00411307	0.00594469	0.00577192	0.00369316	0.00624133	0.00112191	0.00186053	0.00157319	0.00114911	0.00807749	0.00648713	0.00133672	0.00412546	0.00228563	0	0.000517428	0.00115168
uncultured_Paenibacillaceae_bacterium	0	0	0	0	0	0	0	0	0	0	0	0	0	0	0	0	0.000799543	0.00123711	0	0	0	0	0	0	0.00137265	0	0.000969243	0.00109363	0.000153882	0	0	0	0	0	0	0	0	0	0	0.000704531	0	0
uncultured_Mollicutes_bacterium	0	0	0	0	0	0	0	0	0	0	0	0	0	0.000604686	0	0	0	0	0	0	0	0	0	0	0.00177936	0	0	0	0	0	0	0.00141401	0	0	0	0	0	0	0	0	0	0
Lactobacillaceae	0	0	0	0	0	0	0	0	0	0	0	0	0	0	0	0	0	0	0	0	0	0.000163026	0	0	0	0	0	0	0	0	0	0	0	0	0	0	0	0	0	0	0	0
unidentified	0	0	0	0	0	0	0	0	0	0	0	0	0	0.000705467	0	0	0	0	0	0.000391773	0	0	0.000609305	0.000599401	0.00086426	0	0.00168002	0.000850598	0	0.00147365	0.000822737	0.000595371	0	0	0.000393152	0.00130833	0.000479846	0.000793357	0.000749973	0.000867115	0.000517428	0
unidentified_rumen_bacterium_RF39	0	0.00224359	0	0	0	0	0	0	0	0	0	0	0	0	0	0	0.00217019	0	0	0	0	0.00380393	0.00134918	0.003996	0	0	0	0	0	0	0.000224383	0	0	0	0.00103649	0	0	0.000476014	0	0.000325168	0	0
Tyzzerella_3	0	0	0	0	0	0	0.000740741	0	0	0	0	0	0	0	0	0	0	0	0	0	0	0	0.000130565	0	0	0	0	0.000364542	0.000461645	0	0.000299177	0	0	0	0	0	0.000137099	0	0	0	0	0
Defluviitaleaceae_UCG-011	0	0	0	0	0	0	0	0	0	0	0.000247668	0	0	0.00095742	0	0	0	0	0	0	0	0.000597761	0.00108804	0	0.000305033	0.000350048	0	0.000364542	0.000230822	0.000346741	0.000972326	0	0.000273598	0.000413679	0.000500375	0.000381596	0.000959693	0	0	0	0.000282233	0.000298584
ASF356	0	0	0	0	0	0	0	0	0	0	0	0	0.00325497	0.000453515	0	0	0	0	0.00133511	0	0	0	0	0	0	0.00175024	0	0.00291634	0	0	0.000822737	0.000893056	0.000615595	0.000965251	0.00064334	0	0	0	0	0	0	0
Tyzzerella	0.0012975	0.000769231	0.00161402	0.00115028	0.0030606	0	0.000952381	0	0	0.00470958	0.00198134	0	0	0.00136054	0	0.00117461	0.000685323	0.00226804	0	0	0	0	0.00134918	0.000599401	0.00122013	0.00122517	0.00122771	0	0.000461645	0.000606796	0	0.00238148	0.00123119	0.00114911	0.000857786	0.00114479	0.000959693	0	0.000107139	0.000541947	0.000282233	0.00319911
Lachnospiraceae_UCG-010	0	0.000128205	0	0	0	0	0	0	0	0	0	0	0	0	0	0	0	0.000309278	0	0	0	0.000434735	0	0	0	0	0	0	0	0	0	0	0	0	0.00100075	0	0	0	0	0	0	0
[Eubacterium]_ventriosum_group	0.00203892	0.000705128	0	0.00320434	0	0.00417682	0.0031746	0	0.00531915	0.00104657	0.000495336	0.00174338	0	0.000655077	0.000458348	0	0	0.00123711	0.00233645	0	0.000390168	0.000217368	0	0	0.000610066	0	0	0.000668327	0	0.000433426	0.00246821	0	0	0.00409083	0.00164409	0.0011993	0.00130244	0	0	0.000379363	0	0
uncultured_organism	0.00250232	0.00128205	0	0.000739463	0.00244848	0	0	0	0	0	0.000660447	0.000871688	0	0	0.000802108	0.000704763	0.00182753	0.0071134	0.00400534	0	0.0018533	0.00364091	0.000696349	0.0013986	0.010422	0.0028879	0.00394159	0.00200498	0.00861737	0.00372746	0.00104712	0.00245591	0.00129959	0.00505608	0.00282355	0.00425207	0.0027077	0.0027503	0.00282133	0.00395621	0.00705584	0.00209009
Parabacteroides	0.00574606	0.0113462	0.00253632	0.00829841	0.00142828	0.00452489	0.00550265	0	0.00695581	0.00209314	0.00553125	0.00122036	0.00180832	0.0111363	0.0026355	0.0120984	0.00308395	0.00494845	0.00717623	0.0013712	0.00429185	0.00701011	0.0181486	0.00779221	0.00442298	0.00700096	0.00264926	0.0114831	0.0100792	0.011009	0.0132386	0.00543276	0.00642955	0.00864129	0.0115086	0.0100305	0.00418152	0.00920294	0.00474983	0.0107847	0.00333976	0.00567309
Rikenellaceae_RC9_gut_group	0.00583874	0.0339103	0.0062255	0.0130638	0.00244848	0.0118343	0.0185185	0.00251731	0.00613748	0.0167452	0.0149426	0.0111576	0.00108499	0.0184429	0.00355219	0.0284842	0.0391776	0.00701031	0.0208611	0.00195886	0.0173625	0.00499946	0.0191061	0.00839161	0.00818505	0.0043756	0.0140217	0.0213257	0.0148496	0.0161234	0.0222887	0.0125028	0.00937073	0.0157658	0.0203009	0.0287287	0.00568961	0.0199926	0.00674976	0.0269347	0.00832589	0.0135216
Rikenella	0.00055607	0	0	0	0	0	0.000634921	0	0	0	0	0	0	0	0	0.00170318	0.000342661	0	0	0	0	0.000108684	0.000304652	0	0.00279614	0.00157522	0.000581546	0.000546813	0.00238517	0	0.000972326	0.000669792	0	0.000965251	0.000357411	0.0011993	0.00119962	0.00100492	0.000464269	0.00081292	0.00183452	0.00247398
Alistipes	0.000185357	0.00141026	0	0.0006573	0	0.00243648	0.00232804	0	0	0	0.000990671	0	0	0.00176367	0	0.000704763	0.00125642	0.00268041	0	0	0	0.00195631	0.00722462	0.0035964	0.00106762	0.000962632	0.00084001	0.00151893	0.00146188	0.0017337	0.00172027	0.00215822	0.000205198	0.00183857	0.0033954	0.00299826	0.000377022	0.00200984	0.000928538	0.00227618	0.00042335	0.00170619
Barnesiella	0	0.000576923	0	0.000246488	0	0	0	0	0	0	0	0	0	0.00125976	0.000229174	0.000528572	0	0	0	0	0	0.000380393	0.00117509	0.000899101	0.000610066	0.000525072	0.000452313	0.000789841	0	0	0.000299177	0.000669792	0.00136799	0.00119507	0.00132242	0.000981247	0.000274198	0.000581795	0.000107139	0.000162584	0.000329272	0.000170619
Butyricimonas	0	0	0	0	0	0	0	0	0	0	0	0	0	0.000806248	0	0	0	0	0	0	0	0.000163026	0.000261131	0	0	0	0	0	0	0	0	0	0	0	0	0.000381596	0	0.000211562	0	0	0	0
Odoribacter	0.000278035	0.00128205	0.000922297	0.00213623	0	0	0.00190476	0	0	0	0.000660447	0.00156904	0.00216998	0.00216679	0.000687521	0.00927938	0.000799543	0.0028866	0.00116822	0	0.000390168	0.000217368	0.0013927	0.0015984	0.00213523	0.00192526	0.00413544	0.00279482	0.00176964	0.000520111	0.0012715	0.00297685	0.000752394	0.000965251	0.000142964	0.0011993	0.00174801	0.00132226	0.000821399	0.00281812	0.000329272	0.00174885
Muribaculaceae	0.0383689	0.0189103	0.0119899	0.0173363	0.0161192	0	0.0177778	0.0157332	0.00490998	0	0.0271609	0.00296374	0.0191682	0.0155707	0.0214278	0.0539144	0.0178184	0.0225773	0.0133511	0.00940255	0.0186305	0.0472775	0.0212386	0.0208791	0.0428063	0.0150521	0.0288188	0.0244243	0.031161	0.0291262	0.0141361	0.0394433	0.00889193	0.0250965	0.0243397	0.0299826	0.0349602	0.028508	0.0285704	0.0476371	0.0563996	0.0212848
Gram-negative_bacterium_cTPY-13	0.00268767	0	0	0.000903788	0.0030606	0	0	0	0	0	0	0	0	0	0.000802108	0.00240794	0	0.00659794	0	0	0	0.00472775	0.00221961	0.0018981	0.00305033	0.00306292	0.00116309	0.00224801	0.00200046	0.00156033	0.000673149	0.00141401	0	0.000781394	0.00153687	0.00234409	0.00126817	0	0.000428556	0.000650336	0.000752622	0.000682477
uncultured_Barnesiella_sp.	0.00481928	0	0	0.000575138	0.0020404	0	0	0	0	0	0	0.0097629	0	0.000503905	0	0.00475715	0	0.000515464	0	0	0	0.0103793	0.00126213	0.0040959	0	0.00227531	0.00523391	0.00315937	0.00423175	0.00251387	0.00157068	0	0	0.00372311	0.000750563	0.000763192	0	0	0.00239277	0.0040646	0.00206971	0.000938406
Bacteroides	0.0197405	0.0136538	0.00783952	0.0261277	0.0120384	0.0194918	0.0154497	0.00566394	0.0237316	0.0149137	0.0198134	0.00854254	0.00506329	0.0210128	0.00584393	0.0267223	0.00936608	0.0143299	0.0168558	0.00156709	0.0184354	0.00950984	0.0340776	0.0115884	0.00645653	0.0114641	0.0103386	0.0162829	0.0153882	0.0289528	0.0118923	0.0292476	0.0117647	0.0159037	0.0156546	0.0203336	0.00466137	0.0287195	0.00582122	0.0260676	0.003622	0.0180857
Prevotellaceae_UCG-003	0.0120482	0.00108974	0.00645608	0.0172541	0.00897776	0.010442	0.0177778	0.0094399	0.0143208	0.0096808	0	0.00610181	0.00506329	0.0388007	0.00550017	0.00370001	0.00137065	0.00154639	0.00734312	0	0.00156067	0.00228236	0.00396048	0.0010989	0.00299949	0.000962632	0.0023908	0.00558965	0.00261599	0	0.00381451	0.00282801	0.00225718	0.00307961	0.0053969	0.00506978	0.00126817	0.00190406	0.000678547	0.000867115	0.000517428	0.000682477
Alloprevotella	0.0121409	0.0128846	0.00322804	0.0170898	0.00367272	0.035851	0.00994709	0.00692259	0.0192308	0.0334903	0.0441674	0.0130753	0.0137432	0.0103301	0.00676063	0.0120397	0.0219303	0.0229897	0.0253672	0.00274241	0.0139485	0.0224976	0.015929	0.00959041	0.0285714	0.014527	0.0111786	0.0178626	0.0290836	0.0377947	0.0308901	0.0424946	0.0326949	0.0274867	0.0266629	0.0186437	0.0346175	0.0204686	0.0063212	0.022274	0.00381015	0.0203464
Prevotella_9	0.0202039	0.0217949	0.0136039	0.0285104	0.0146909	0.0396798	0.0691005	0.0094399	0.0339607	0.0494505	0.0416907	0.0251046	0.0300181	0.0562862	0.0107712	0.0116286	0.00810965	0.0226804	0.0138518	0.0164545	0.0149239	0.00499946	0.0378204	0.0102897	0.00233859	0.0239783	0.00510468	0.0498208	0.0216973	0.0412621	0.0473448	0.0066235	0.0402873	0.0279463	0.0298796	0.00877671	0.00318755	0.00613529	0.00610692	0.00601561	0.00206971	0.0130097
Prevotellaceae	0.016126	0.00826923	0.00115287	0.0416564	0.00265252	0.00904977	0.00984127	0	0.00859247	0.00575615	0.0260877	0	0.00650995	0.0318972	0.00320843	0.00123334	0.00102798	0.036701	0.0128505	0.0127326	0.0265314	0.0016846	0.0446533	0.0167832	0.00320285	0.0272162	0.000452313	0.0402819	0.0109256	0.00988211	0.045101	0.00379549	0.029959	0.030934	0.0265199	0.00735935	0.00236496	0.00534194	0.00324988	0.00249295	0.00244602	0.0185975
Prevotella	0.0338276	0.0296154	0	0.0370553	0.0091818	0.0334145	0.0410582	0.0169918	0.0253682	0.0240712	0.0373978	0.0282427	0	0.0558831	0.00951071	0.0110413	0.00319817	0.0442268	0.0262016	0.0197845	0.0421381	0.00831431	0.046046	0.0281718	0.00386375	0.0247659	0.00329543	0.0295887	0.0154651	0.056172	0.0373224	0.0130982	0.0388509	0.0407704	0.0502162	0.0158635	0.00250206	0.0127466	0.00396414	0.00856276	0	0.0277256
Prevotellaceae_NK3B31_group	0.0627433	0.0432051	0.0062255	0.0585819	0.0230565	0.0403759	0.0397884	0	0	0.0347985	0.0654669	0.0376569	0.0358047	0.0825901	0.00836484	0.0106302	0.0156482	0.0814433	0.0410547	0.0238981	0.0504292	0.0191284	0.0523132	0.0293706	0.00635486	0.0313293	0.00135694	0.0331126	0.0226975	0.0609397	0.0409125	0.0154796	0.0440492	0.0563982	0.0536474	0.0222416	0.00517549	0.0161845	0.00771401	0.0121938	0.00442166	0.0342092
Prevotellaceae_UCG-001	0.00407785	0.0148077	0	0.0149536	0.00387676	0.0261051	0.017672	0	0	0.0261643	0.00553125	0.0151674	0.00289331	0.00912069	0.000572935	0.00375874	0.0094803	0.0201031	0.0140187	0.00372184	0.0072181	0.00777089	0.0225878	0.00529471	0.00452466	0.0118141	0.00226157	0.0149462	0.0118489	0.0338072	0.0305161	0.0108655	0.0110807	0.0160875	0.0185496	0.00997601	0.00209076	0.00158671	0.00282133	0.00260134	0.00042335	0.00605699
Ruminococcaceae_UCG-014	0.0235403	0.0233974	0.0202905	0.0224304	0.0108141	0	0.0138624	0.0113279	0.0200491	0.0107274	0.0166763	0.0097629	0.0144665	0.025548	0.0399908	0.0546779	0.0588235	0.0354639	0.0609146	0.0201763	0.0233125	0.0382567	0.0482221	0.0330669	0.0688358	0.0469064	0.0934996	0.0496385	0.0552435	0.0519244	0.0566193	0.0510531	0.0269494	0.0378746	0.0538976	0.077355	0.0618659	0.0831438	0.0442484	0.0487752	0.0397008	0.0401809
Ruminococcus_1	0.0457831	0.0288462	0.0131427	0.0254704	0.0550908	0.0344588	0.0667725	0.0365009	0.0135025	0.0395081	0.0319491	0.0371339	0.0549729	0.0330562	0.0340323	0.00974922	0.0428327	0.0193814	0.0475634	0.0199804	0.0449668	0.0451581	0.0236758	0.0161838	0.0150991	0.0136519	0.0177048	0.0119691	0.0223128	0.0105756	0.0150337	0.00937709	0.00560876	0.0375529	0.0301297	0.0710314	0.0151494	0.00840958	0.00371415	0.00336007	0.00606802	0.0126685
Ruminococcaceae_UCG-005	0.0252085	0.010641	0	0.0181579	0	0.00382875	0.0270899	0.00692259	0	0.00915751	0.00602658	0.00296374	0.00144665	0.0129	0.00217715	0.00540318	0.0201028	0.00216495	0.036215	0.0135162	0.0226297	0.010651	0.0246769	0.0133866	0.0232842	0.018465	0.00213233	0.026004	0.0336231	0.0162101	0.031638	0.00826077	0.00294118	0.0155819	0.0130812	0.0330898	0.0289622	0.00502459	0.00582122	0.0391285	0.0218731	0.00631292
Ruminiclostridium	0	0.000705128	0	0.00139676	0	0.00417682	0.0026455	0	0	0	0.000247668	0.00261506	0	0.00141093	0	0	0	0.00237113	0	0	0.00292626	0	0.00191496	0	0.000508388	0	0	0.00230877	0.000384704	0	0	0.0010419	0	0.000827358	0.000536116	0.0011993	0	0.000581795	0	0	0	0.00319911
Oscillospira	0.00176089	0.00102564	0	0.00213623	0	0.00174034	0.00666667	0	0	0.0149137	0.00123834	0.00767085	0.00325497	0.00382968	0.000458348	0.000176191	0.0011422	0.00597938	0.00183578	0.000979432	0.00516972	0.000217368	0.00487444	0	0.000355872	0.00245034	0	0.00425299	0	0.00112691	0.00381451	0.00186053	0.000752394	0.000735429	0.00110797	0.00103576	0	0	0.000178565	0	0	0.00691008
Oscillibacter	0.00120482	0.000833333	0.00391976	0.0032865	0.00224444	0	0.00529101	0	0.0012275	0.0198849	0	0.0146444	0.00253165	0.00337617	0	0.0025254	0.00125642	0.00340206	0.000500668	0	0.00448693	0	0.00261131	0	0.000711744	0.00376302	0.00109848	0.0060757	0.00146188	0.000520111	0.000224383	0.00729329	0.00170999	0.00289575	0.00114371	0.00163541	0.000548396	0.000740466	0.000107139	0	0.000517428	0.0079338
Sporobacter	0	0	0	0	0	0	0	0	0	0	0	0	0	0	0	0	0	0	0	0	0	0	0	0	0	0	0	0	0	0	0	0	0	0	0	0	0.000274198	0	0	0	0	0
Ruminococcaceae_UCG-013	0.00120482	0.00314103	0.00230574	0.00304001	0	0	0.00592593	0	0	0	0.00189879	0.00244073	0	0.00125976	0.00114587	0.0155635	0.00194175	0.00216495	0.00116822	0	0.00175575	0.00228236	0.00565783	0.0011988	0.00686324	0.00236282	0.0146033	0.00303785	0.00461645	0.00684813	0.00149589	0.00922825	0.00150479	0.00344732	0.00150113	0.0047427	0.0039416	0.0112128	0.00249991	0.00455235	0.00145821	0.00362566
Papillibacter	0	0.000192308	0.00115287	0	0	0	0	0	0	0.00104657	0.000825559	0	0	0.000453515	0	0.00164445	0.000571102	0.00134021	0	0	0	0	0.000348174	0.000899101	0.00238943	0.000787608	0.00264926	0.000668327	0	0.000433426	0.00112191	0.00156285	0	0.000827358	0.00032167	0.000599651	0.000514121	0	0	0.000270973	0.000282233	0.000383894
Ruminococcaceae_UCG-009	0.00120482	0	0	0.0006573	0.0010202	0	0.00169312	0	0	0	0	0	0.00216998	0.0010582	0	0	0.0011422	0.00164948	0	0	0.00224346	0.000543419	0.000435218	0	0.00045755	0	0.00103386	0.00267331	0.000692467	0.000346741	0.00104712	0.00178611	0.000683995	0.000919287	0.000822045	0.00114479	0.000548396	0.000317343	0.00035713	0	0	0.000895752
Ruminococcaceae_UCG-008	0	0	0	0	0	0	0	0	0.00572831	0	0.00809048	0	0	0.0103804	0.0205111	0	0	0	0	0	0.012778	0	0	0	0	0	0	0	0	0.000866852	0	0.000744214	0	0	0.00110797	0	0	0	0	0	0	0
Butyricicoccus	0	0.000833333	0	0.0013146	0	0	0.00179894	0	0	0.00470958	0.000495336	0.00488145	0	0.000755858	0	0	0	0.0014433	0	0	0.000877877	0.000760787	0.00113157	0.0004995	0.000254194	0.0043756	0	0.00449602	0	0	0.0038893	0.000669792	0.00239398	0.00110314	0.000679081	0.000654165	0.000274198	0	0	0	0	0.00605699
DTU089	0	0	0	0.000164325	0	0	0	0	0	0	0	0	0	0	0	0	0	0	0	0	0	0	0	0	0	0	0	0	0	0	0	0	0	0	0	0	0	0	0	0	0	0
Ruminiclostridium_5	0	0.000641026	0	0.00238271	0	0	0.0015873	0	0	0.00340136	0	0.00156904	0	0.00171328	0	0.00223175	0.000342661	0.00309278	0	0	0	0.00201065	0.00470035	0.0041958	0.00538892	0.00533823	0.00704316	0.00315937	0.00484727	0.00260055	0.0053104	0.011833	0.00519836	0.00234418	0.00150113	0.00223506	0.0029819	0.00158671	0.000642834	0.00189681	0.00150524	0.00537451
Ruminococcus_2	0	0	0	0.00164325	0	0.00313261	0	0	0.00572831	0.00104657	0.010402	0.00313808	0	0.00151172	0.00320843	0.0013508	0	0.000927835	0.00367156	0.00235064	0.00107296	0.000434735	0.00513557	0.0017982	0.000711744	0	0	0	0.0016927	0.00840846	0.00673149	0.00260475	0.000683995	0.000827358	0.000357411	0.000545137	0.00106252	0.000687576	0.000249991	0.000596141	0	0.000383894
Ruminococcaceae_UCG-007	0	0	0	0	0	0	0	0	0	0	0	0	0	0	0	0	0	0	0	0	0	0	0	0	0	0	0	0	0	0	0	0	0	0	0	0	0	0.000211562	0	0	0	0
Ruminococcaceae_NK4A214_group	0.00778499	0.00429487	0.0053032	0.00575138	0.00244848	0	0.00306878	0	0.00818331	0.00340136	0.00454058	0.00296374	0.00542495	0.00912069	0.00721898	0.0044635	0.0129069	0.00453608	0.00367156	0.00372184	0.00282872	0.0149984	0.0154938	0.0101898	0.00381291	0.00516321	0.00458775	0.00856674	0.00369316	0.00338072	0.00545999	0.00565602	0.00109439	0.00767604	0.00671933	0.0144461	0.00342747	0.00343788	0.000678547	0.00617819	0.00620913	0.0087869
Ruminiclostridium_9	0.00250232	0	0	0.00205406	0	0.00313261	0.00391534	0	0	0.0096808	0.00156856	0.00627615	0	0.00393046	0	0.00123334	0	0.00309278	0.00100134	0	0.00282872	0	0.00278539	0.0013986	0.000660905	0.00315043	0	0.00315937	0.00092329	0	0.00142109	0.0020838	0.000889193	0.00114911	0.00107223	0.00043611	0.00137099	0	0	0	0.000329272	0.00290053
Ruminiclostridium_6	0.00611677	0.00173077	0.00345861	0.00147893	0.00265252	0.00417682	0.0101587	0	0.00327332	0.0209314	0.00470569	0.0210948	0.00289331	0.00650038	0.000802108	0.00499207	0.00582524	0.00958763	0.0100134	0	0.0144362	0	0.0033947	0.000999001	0.0207931	0.00735101	0.0217757	0.0113616	0.00954066	0.00537448	0.00201945	0.014661	0.00109439	0.00432065	0.00754137	0.00997601	0.00147381	0.00306765	0.000285704	0.000650336	0.00155228	0.0151851
Angelakisella	0.000463392	0	0.00391976	0	0.00346868	0	0	0.00440529	0	0.00287807	0.000495336	0.00470711	0	0.00342656	0	0.0013508	0	0.000927835	0.00233645	0	0.00146313	0	0.000522261	0.0014985	0.00416878	0.000525072	0.00342466	0.00236952	0	0.00104022	0.00052356	0.0020838	0.000547196	0.00133297	0.000571857	0.000381596	0.000274198	0	0	0	0	0.000853097
Anaerotruncus	0	0	0	0.000575138	0	0	0.000634921	0	0	0	0.000165112	0	0	0	0	0	0	0.000515464	0	0	0	0	0	0	0	0.00043756	0	0.000243028	0	0	0	0	0	0	0.000142964	0	0	0	0	0	0	0.000170619
Negativibacillus	0.00278035	0	0	0	0	0	0	0	0	0.00340136	0	0	0	0.0037289	0	0	0.000913764	0	0.00751001	0.00313418	0	0.00228236	0.00047874	0	0.000355872	0.000700096	0	0.00297709	0.00238517	0	0.00299177	0	0.00177839	0.000689465	0.00364559	0.00223506	0.000171374	0.000264452	0	0	0.00319865	0.0013223
Harryflintia	0	0	0	0	0	0	0	0	0	0	0	0	0	0	0	0	0	0	0	0	0.00107296	0	0.000261131	0	0	0	0.000387697	0	0	0	0	0	0	0	0.000714822	0	0	0	0	0	0	0.00106637
GCA-900066225	0	0	0	0.000492975	0	0	0.00042328	0	0	0.00104657	0.00140345	0.000523013	0	0	0	0	0	0	0	0.00176298	0	0	0.000217609	0	0	0	0	0.000303785	0.000692467	0	0.000373972	0.000669792	0.000205198	0	0	0	0.000137099	0	0	0	0	0.000127965
Candidatus_Soleaferrea	0	0	0	0	0	0	0	0	0	0	0	0	0	0	0	0	0	0	0	0	0	0	0	0	0	0	0	0.000546813	0	0	0	0	0	0	0	0	0	0	0	0	0	0
Anaerofilum	0	0	0	0	0	0	0	0	0	0	0	0	0	0	0	0	0	0	0	0	0	0	0	0	0	0	0	0	0	0	0	0.000223264	0	0	0	0	0	0	0	0	0	0
UBA1819	0.00101946	0	0	0	0	0	0.00042328	0	0	0	0	0	0	0.000302343	0.000916695	0	0	0	0	0	0.00048771	0	0	0	0.000610066	0	0	0.00115438	0	0	0	0.000148843	0	0	0.000107223	0	0.000411297	0	0	0	0	0.000341239
Pygmaiobacter	0	0	0	0	0	0	0	0	0	0	0.000495336	0.00191771	0.00216998	0.00131015	0	0.000352382	0	0	0	0	0	0	0	0	0	0.00131268	0.000904627	0.00151893	0.000846349	0	0	0.00119074	0	0.000643501	0.000250188	0	0	0	0	0	0	0.000511858
Fournierella	0	0	0	0.00123244	0.00244848	0	0.00116402	0.00692259	0	0.00287807	0	0	0	0	0	0	0	0.00103093	0	0	0.00380414	0	0.00456979	0.0004995	0.000660905	0	0	0.00273407	0	0.00190707	0.000747943	0.00230706	0.000820793	0	0.000786304	0.00163541	0	0.000370233	0.000249991	0	0	0.00473469
[Eubacterium]_coprostanoligenes_group	0.0140871	0.0208974	0.00507263	0.0273601	0.061008	0.0288897	0.0245503	0.027061	0.0830606	0.0141287	0.0147775	0.0235356	0.0202532	0.00725624	0.0273863	0.00857462	0.0230725	0.017732	0.0183578	0.0477963	0.00702302	0.0174438	0.0164077	0.0135864	0.0128114	0.0115516	0.00310158	0.00698706	0.0157729	0.00771498	0.00942408	0.00476297	0.00273598	0.00776797	0.0188713	0.0203881	0.00904853	0.0071931	0.00321417	0.00379363	0.00493908	0.00418017
Flavonifractor	0	0	0	0	0	0	0	0	0	0	0	0	0	0	0	0	0	0	0	0	0	0	0	0.001998	0	0	0	0	0	0	0	0	0	0	0	0	0	0	0	0	0	0
Ruminococcaceae	0.0113068	0.00628205	0.00645608	0.00821625	0.0140788	0	0.00677249	0	0.0184124	0.0143904	0.00751259	0.0153417	0.0213382	0.0101285	0.005271	0.0189111	0.0166762	0.014433	0.0100134	0	0.0030238	0.00461906	0.0106193	0.0004995	0.0163701	0.0160147	0.0197079	0.0133665	0.0121567	0.00667476	0.00845176	0.0177867	0.00437756	0.00671079	0.00568283	0.00855866	0.00459282	0.00692865	0.00199993	0.00579883	0.00371607	0.0116021
Ruminococcaceae_UCG-004	0	0	0	0	0	0	0	0	0	0	0	0	0	0.00095742	0	0.00187937	0	0.00371134	0	0	0.00321888	0	0.000348174	0	0.00116929	0	0.00336004	0	0	0	0	0.000967478	0	0.000827358	0	0	0	0.00100492	0.00242848	0	0	0.000895752
Intestinimonas	0	0.00211538	0	0	0	0	0	0	0	0	0	0	0	0	0	0	0	0.0014433	0	0	0	0	0	0	0	0	0	0	0	0	0	0	0	0	0	0	0	0	0	0	0	0
Ruminococcaceae_UCG-010	0.00111214	0.00237179	0	0.00271136	0.00285656	0	0.00391534	0	0	0.00104657	0.000247668	0.0027894	0	0.00246914	0	0.00240794	0.000913764	0.00237113	0.00100134	0.00176298	0.00243855	0.00173894	0.00326413	0.0016983	0.00106762	0.0014877	0.000516929	0.00176195	0.00223128	0.000346741	0.00314136	0.00052095	0.000341997	0.00298768	0.00175131	0.00288923	0.000616945	0.000581795	0.000392843	0.00108389	0.000235195	0
Lachnospiraceae_UCG-001	0.000741427	0.00185897	0	0	0	0	0	0	0	0.00156986	0	0	0.00144665	0.00115898	0	0	0	0.000412371	0	0	0	0	0.00143622	0	0	0	0.000258465	0.00419224	0.00238517	0.00442094	0.000972326	0	0.00129959	0	0.000822045	0.000981247	0	0	0	0	0	0.00157823
A2	0	0	0	0	0	0	0	0	0	0	0	0	0	0	0	0	0	0	0	0	0	0	0	0	0	0	0.00148617	0.000486056	0.000538586	0	0	0	0	0	0	0	0.000239923	0	0	0	0	0
Shuttleworthia	0.00444856	0	0	0.0026292	0	0	0.00486772	0	0	0.0162219	0.00156856	0	0	0	0	0	0	0	0	0	0	0	0	0	0	0	0	0	0	0	0.000373972	0	0	0	0	0	0	0	0	0	0	0
Roseburia	0.00658017	0.0164744	0.034125	0.0253061	0.0116303	0.03063	0.0239153	0.00314663	0	0.0468341	0.00982416	0.0312064	0.0108499	0.0095742	0.00252091	0.00170318	0.00125642	0.0301031	0.00817757	0.00881489	0.0158993	0.000978155	0.00613657	0	0.00320285	0.00708847	0.00471698	0.00808069	0.00330846	0.00303398	0.0120419	0.0570068	0.0168263	0.00312557	0.00911398	0.0011993	0.00356457	0.000634686	0.000321417	0.000270973	0.00145821	0.0251237
Lachnospiraceae	0.0306766	0.0247436	0.0707863	0.0306466	0.0316262	0.0696136	0.071746	0.178099	0.00286416	0.125327	0.0217948	0.0901325	0.0079566	0.0502897	0.00939613	0.0105127	0.0223872	0.0718557	0.0520694	0.00763957	0.0673039	0.00760787	0.016016	0.00769231	0.035028	0.0336921	0.028948	0.0359074	0.0263907	0.00216713	0.0387435	0.048746	0.0120383	0.0134675	0.0186568	0.0285107	0.00839731	0.0106839	0.00342845	0.00124648	0.00540947	0.0929022
Lachnoclostridium	0.00231696	0.000897436	0	0	0.0020404	0	0	0	0	0	0.000743003	0	0.00361664	0	0.00194798	0.000998414	0	0.00360825	0.00166889	0	0.00146313	0	0.000957479	0.0016983	0	0	0.000969243	0.000364542	0	0	0.000747943	0.00156285	0	0.00142489	0.000786304	0.00109027	0.000548396	0	0.000214278	0	0	0.00149292
Acetitomaculum	0.000648749	0	0	0	0	0	0.00031746	0	0	0	0	0.000523013	0	0	0.00114587	0.000822224	0.000799543	0.00216495	0	0	0.00175575	0	0.000304652	0	0.000355872	0	0.000193849	0	0	0	0	0.00223264	0	0.000229822	0	0	0	0	0.000321417	0.000108389	0	0.000682477
GCA-900066575	0	0	0	0.00361515	0	0.00487296	0.00169312	0	0	0.00654108	0	0	0	0.00151172	0	0	0	0	0	0	0.00136559	0	0.00152326	0.000899101	0.00086426	0	0	0.00109363	0	0	0.000972326	0	0	0	0.000142964	0.000545137	0.000377022	0	0	0	0	0.00119434
Butyrivibrio	0	0.00237179	0	0	0	0	0	0	0	0	0	0	0	0	0	0	0	0	0	0	0	0	0	0	0.00315201	0	0.00180925	0.00868826	0.00353928	0.00485437	0.00119671	0.00468855	0	0.00137893	0	0	0	0	0	0	0	0

## Sheet: functional_prediction_picrust2
enzymatic_function	NA01	NA02	NA03	NA04	NA05	NA06	NA07	NA08	NA09	NA10	NA11	NA12	NA13	NA14	NA15	NA16	NA17	NA18	NA19	NA20	NA21	NA22	NA23	NA24	V01	V02	V03	V04	V05	V06	V07	V08	V09	V10	V11	V12	V13	V14	V15	V16	V17	V18	V19	V20	V21	V22	V23	V24
Alcohol_dehydrogenase	3882.55	1464.75	5468.71	2059	5227.2	2647	1336.5	3902.9	608.5	1239.25	1156.75	5552.43	2466.5	1308.5	7088.5	3631	7533.45	4976.6	4075	4086.84	2487.45	3146	2508	4368.4	5731.85	150	6707.41	3307.25	6794.84	4281.5	6511.88	5881.7	4815.49	3986.16	5034.75	5153.75	4203.99	7558.19	9744.49	7050.4	10424.6	9624.98	7563	8966.5	6762.15	6394.34	7804.97	8313.5
3_oxoacyl_[acyl_carrier_protein]_reductase	6830.84	2015.75	10223.4	2933.2	8832.8	3436.5	2134.23	8407.7	1015	1717.15	3493.29	8430.7	4223.44	1400.16	13059.3	4252.8	10719.7	5887.59	6115.45	7336.72	5131.4	6097.2	2813	6647.46	8185.89	320	15043	5722.7	12369.5	7171.88	9883.1	12421.3	8751.24	7837.28	10997.3	10097.6	7088.94	12948.2	16670.7	14886	13682.6	12268	10236.1	9635.15	10816.9	9724.22	9721.39	15131
L_threonine_3_dehydrogenase	14	90	135.33	185	58	105	0	51	120	11	41	125.67	96	0	125	0	81	152.5	109	79.67	62	6	0	19	39	0	175.33	33	96.67	84	36	66	123.33	12.33	110	87	37.67	64.17	72	150	0	68	97	0	44	6.33	54.33	70
Carnitine_3_dehydrogenase	0	0	0	0	0	0	0	0	0	0	0	0	0	0	0	0	0	0	0	0	0	0	0	0	0	0	0	0	9.25	0	14.75	0	0	11	0	0	14.25	0	37	0	12.25	10.25	0	11.5	0	11.75	0	0
2_deoxy_D_gluconate_3_dehydrogenase	159	0	475	620	110	47	0	169	0	0	4	91	0	0	239	0	37	105	340	324	645	0	71	0	178	0	254	251	769.75	385	178.75	380.5	607	229	811	192	337.75	608	687	695	343.75	138.75	40	264.5	437	175.75	688	377
3_dehydro_L_gulonate_2_dehydrogenase	0	0	207	288	0	62	0.33	0	0	0	0	71	50	0	0	0	0	98.5	112	120	124	1	0	0	0	0	0	0	164	122.83	0	0	118	0	192	0.67	0	92	0	0	0	0	39	0	0	0	10.83	0
dTDP_4_dehydrorhamnose_reductase	3227.79	622.25	3942.18	1157.1	3833.02	1477	961.7	3199.1	409.5	743.45	1406.19	3596.36	1589.14	776.66	5251.82	2204.4	4473.05	2882.42	3065.1	2982.57	2013.45	2729.6	1204.5	3238.98	3527.57	142	5802.64	2134.35	5058.76	2905.9	3888.26	4815.52	3405.61	3135.43	4187.65	4010.81	2927.01	4955.86	6844.65	5230.94	5808.37	5012.98	4569.76	4244.7	4203.33	4073.27	3634.98	6481.6
UDP_N_acetylglucosamine_6_dehydrogenase	57	17	0	0	54	43	0	48	0	11	20	24	17	0	69	0	42	78	50	24	0	6	0	19	23	0	186	73	91.5	23	70.33	105.17	109.66	31	44	58	35.5	61.5	62	83	17.5	24.83	68	0	44	31.33	0	135
Ribitol_5_phosphate_2_dehydrogenase	32	0	52	0	0	45	0	0	0	0	0	15.75	71	0	77	70	0	0	0	0	0	0	0	0	153	0	132	68	164.5	141	141.5	117	160	163	88	60	175.5	142	333	86	332.5	351.5	178	242	186	165.5	139	34
L_iditol_2_dehydrogenase	755.67	143	766	786	680.33	211	233	810	135	171	289.67	781.42	541	41	1195.33	442	659	848.5	718	963	762	455.5	295	843.67	395	0	1486	582	1924	745	1379.83	1399.84	1165.66	963	1436	1114	817	1483.5	1673	1574	1026	896.33	847	684	909	790.83	1014.83	1860.33
Sorbitol_6_phosphate_2_dehydrogenase	183	0	7.33	0	0	0	0	3	0	0	0	13.67	150	0	189	0	0	0	75	23.67	96	0	0	162	0	0	2.33	0	6.67	0	0	0	23.33	207.33	14	0	22.67	3.67	204	159	0	81	186	0	0	6.33	9.33	0
3_hydroxybutyryl_CoA_dehydrogenase	1283.42	558.25	1774.5	376.5	1822.42	803	365	1992.7	113	268.5	701.17	1759.64	1650.92	175.33	3739.91	774.75	2883.58	1463.75	1317	2087.75	1160.35	1055.5	682.75	1221.75	1454.75	18	3951.33	1439.5	2816.17	1651	2185.67	3030.36	2206.16	1614.75	2917.25	1951.08	1464.33	2853.22	3230.62	3986.08	3077.61	2206.17	2404.33	2333	2965.75	2240.08	2413.08	3828.25
7_alpha_hydroxysteroid_dehydrogenase	52.75	31.75	222.83	33.5	172.75	24	41	335	36	141	138	143.42	67.75	22	234.25	57.75	111.75	367.25	19	173.92	7.25	119	81.75	186.75	354.75	0	317.33	193	290.67	335	406.5	443.25	157.33	169.58	252.25	282.25	357.67	218.92	211	133.75	217.25	142	24	498	326.75	280.58	344.08	473.75
2_dehydropantoate_2_reductase	1695	292.25	1694.66	794.5	1950	880	466	1887.5	151	400.5	660.5	1771.34	1118.25	148	2361.25	664.75	1932.25	1460.25	1171.75	1791.84	1245	1267	1068.75	1172	1279.5	8	2310.16	1100.75	2280.34	1290.75	1679	2975	1728.16	1368.66	2344	1918	1371.09	2862.34	3298.75	3132.25	3297	1850.75	1728.25	2500.25	2576	2012.91	2395.65	2632.5
Mannitol_1_phosphate_5_dehydrogenase	413.3	92	173.8	65	358.8	340	211	409	0	118	190	711.4	279	75	780	210	575.5	107	235	347	174	339	0	507	532	4	336	86	305.75	409	425.75	371	383.5	614	390	436.5	598.25	919	784	428	1101.45	673.25	704	583.5	536.5	413.75	498.5	747.5
Inositol_2_dehydrogenase	122	0	27	0	31	6	0.33	0	0	0	4	66	100	0	142	58	15	24.5	50	0	64	1	0	108	0	0	20	0	0	35.83	0	33	0	136	54	0.67	0	16	158	127	0	89	144	0	57	0	10.83	85
5_amino_6_5_phosphoribosylaminouracil_reductase	2163.87	342.5	2697.43	497.85	2533.85	1007.5	810.53	2300.85	242.5	494.7	1357.02	2374.91	1044.72	323.08	3258.91	927.65	2878.97	843.92	1285.85	1962.57	1100.95	2173.6	536	2077.48	2673.32	87	4352.56	1516.85	2976.59	1913.48	2258.43	3080.01	2342.79	2271.43	2894.15	2856.9	2557.68	3592.44	5283.37	3860.86	3592.71	3182.15	2721.68	2239.7	2542.58	2882.03	2010.07	4294.85
Alcohol_dehydrogenaseNADP	0	0	0	0	0	0	0	0	0	0	32	17	29	0	0	0	0	0	12	17	0	0	0	0	0	0	0	0	0	0	0	0	0	0	0	0	15	0	19	0	0	0	0	0	0	0	0	0
13_propanediol_dehydrogenase	123	24	109	86	225	73	80	117.2	68	47	0	155	135	30	176	141	203	134	124	183	97.6	177	157	57	111	0	79	35	162	62	139	69.6	107	96	189	114	114	260.8	245.4	112	459.2	188	176	221	149	280	182	284
IMP_dehydrogenase	3365.17	995.25	4631.73	1124.35	4297.15	1789	1172.53	3599.35	414	940.7	1645.52	4113.06	2059.47	788.08	6304.16	2356.9	5622.72	3363.17	3072.1	3362.57	2134.95	3184.1	1667.25	3601.98	4968.82	156	6978.06	2960.6	5571.59	3691.23	4975.26	5424.51	4224.12	3715.93	4732.65	4541.4	3984.43	6277.44	8693.62	6575.61	7846.41	6892.73	5849.93	6558.95	5617.08	5266.61	5648.07	7490.35
Gluconate_2_dehydrogenase	0	0	7.33	0	0	0	0	3	0	0	0	13.67	0	0	0	0	0	0	0	2.67	0	0	0	0	0	0	2.33	0	6.67	0	0	0	23.33	12.33	14	0	22.67	3.67	0	0	0	0	0	0	0	6.33	9.33	0
Dihydrokaempferol_4_reductase	95	0	80	0	85	0	0	122	0	0	4	61	0	0	47	0	37	14	60	24	151	0	71	0	0	0	10	51	158.5	0	49	184.5	102	66	139	64	16.5	174	139	337	257.5	16.5	40	81	287	0	234	53
UDP_glucose_6_dehydrogenase	2493.57	510.5	3380.53	631.45	3534.63	1568	899.4	3349.55	347	724.9	1527.12	3346.26	1164.86	648.74	4390.57	1320.55	4239.43	1539.42	1718.95	2402.97	1295.45	2931.2	743.5	2636.04	3720.72	156	5616.62	1889.95	4288.68	2747.05	3787.12	4666.98	2960.42	2754.03	3514.05	3770.29	3099.69	4906.28	6241.47	4992.22	5510.18	4623.64	4126.94	3365.4	3928.08	3336.14	2967.9	5230.79
Histidinol_dehydrogenase	2303.37	406.5	2363.68	472.6	2222.6	930	471.03	2284.1	227.5	467.45	1156.52	1960.94	1245.72	307.33	4059.91	858.65	3096.97	1756.67	1558.1	2017.32	1064.2	1671.6	687.25	2216.23	2709.82	36	4562.31	1905.35	4065.34	2326.73	3779.51	3820.76	2766.62	2102.18	2853.4	3216.9	2370.43	3547.44	5122.65	4494.86	3642.21	3410.73	2909.43	3316.2	3229.58	3064.11	3073.07	5203.35
Shikimate_dehydrogenase	3027.92	554.25	3783.73	894.35	3405.4	1398	830.86	3360.35	317	678.7	1625.52	3153.56	1811.47	398.08	5664.16	1670.9	4221.72	2475.17	2208.35	3033.82	1739.7	2772.1	1018.75	3045.73	3983.07	156	6687.56	2496.35	5726.09	3374.81	4776.26	5657.26	4012.12	3645.68	4355.9	4729.82	3534.68	5239.19	7666.87	6097.11	5748.66	5546.98	4419.68	4340.2	4242.83	4326.11	3685.32	6865.1
Galactitol_1_phosphate_5_dehydrogenase	0	0	7.33	0	0	0	0	3	0	0	0	13.67	0	0	0	0	0	0	0	2.67	0	0	0	0	0	0	2.33	0	6.67	0	0	0	23.33	12.33	14	0	22.67	3.67	0	0	0	0	0	0	0	6.33	9.33	0
Glyoxylate_reductase	7	17	159	124	16	0	10	52	0	0	29	81	0	0	58	6	23	0	56	73	110	34	0	0	126	0	283	174	193	108	44	72	187	124	233	45	222	232	253	189	39	111	57	98	115	109	164	171
sn_glycerol_1_phosphate_dehydrogenase	57	0	121	44	133	70	0	132	45	38	4	155	54	102	83	120	158	89	49	152	0	0	32	37	164	0	448	47	274	140	115	137	165	114	176	90	44	140	258	164	162	148	33	105	23	230	36	206
4_hydroxythreonine_4_phosphate_dehydrogenase	1193.45	161.25	1919.18	608.1	1728.19	328.5	350.7	1420.9	49	232.95	842.85	1520.02	582.47	109.33	2067.33	271.4	1364.88	639.75	835.6	1256.57	882.35	1649.6	179	1019.98	1552.4	79	2827.31	722.35	1928.09	1030.4	1278.77	2083.07	1433.46	1400.43	2026.65	1592.48	1424.85	2231.89	3525.75	2286.28	1732.51	1752.82	1491.43	1089.2	1420	1652.11	987.49	2534.27
L_idonate_5_dehydrogenaseNADP	0	0	0	0	0	0	0.33	0	0	0	0	0	0	0	0	0	0	0	0	0	0	1	0	0	0	0	0	0	9.25	0.83	14.75	0	0	11	0	0.67	14.25	0	37	0	12.25	10.25	0	11.5	0	11.75	0	0
1_deoxy_D_xylulose_5_phosphate_reductoisomerase	2666.92	537.25	3473.73	630.35	3151.4	1162	733.53	2901.35	302	538.7	1550.52	2754.56	1505.47	398.08	5017.16	1294.9	3754.72	2052.17	1905.35	2555.82	1527.7	2629.1	881.25	2646.73	3635.07	156	5896.56	2203.35	4871.84	2921.98	4137.51	4728.26	3388.12	2904.68	3859.9	3918.15	3052.43	4751.69	6656.87	5525.11	5187.41	4887.73	3916.68	3769.7	3848.83	3778.36	3283.32	6088.1
L_lactate_dehydrogenase	4008.67	1723.5	5421.75	2309.25	5491.08	2833	2073.5	3574.45	918.5	1671.25	781.67	5700.14	3203.5	1538.75	6713.33	4870.5	7942.5	5747.75	5218.25	4501.75	3047.35	3177.5	3588.75	3909.92	5840.5	77	5419.25	3187	4708.25	3940.25	4787.08	3989.19	4237.16	4076.75	5121.75	3930	4211.25	7479.8	9383.12	6225	12740.7	9473.08	8145.25	10936	7492.5	7449.08	8948.16	7461.33
GDP_L_fucose_synthase	1240.12	141.25	1525.85	208.1	1418.51	185.5	337.7	1412.9	49	211.95	772.52	1202.02	428.8	66	1919.33	449.4	1363.89	441.92	816.6	1181.9	688.35	1656.6	207	1158.65	1501.07	65	2563.65	635.35	1760.25	903.4	1024.09	2282.74	1223.46	1358.1	1753.65	1646.15	1309.18	1907.05	3068.75	1973.28	1787.85	1582.81	1551.1	940.2	1421.33	1446.45	739.33	2343.43
D_lactate_dehydrogenase	1530.05	501	1838.46	707	2401.89	981	707.66	2035	308	739	652	2167.21	1137.67	624.33	2223.33	1590	2531.33	2155.5	1703.75	2001.09	977.25	1442	1112	1535.58	1797.75	14	2525.49	1169.25	2049.76	1487.91	2129.42	2691.92	1659.99	1730.91	2102.75	1748.92	1737.67	2671.76	3246.97	1793.83	4093.86	3386.67	2694.58	3162.25	2339.25	2848.24	2680.74	3044.92
GDP_4_dehydro_6_deoxy_D_mannose_reductase	148	0	91	0	222	240	43	366	90	110	79	185	108	204	244	211	281	147	354	228	94	97	105	193	337	0	445	167	392	380	152	144	274	105	172	171	112	162	412	414	360	138	226	351	139	298	153	354
Quinate/shikimate_dehydrogenase	0	0	7.33	0	0	0	0	3	0	0	0	13.67	0	0	0	0	0	0	0	2.67	0	0	0	0	0	0	2.33	0	6.67	0	0	0	23.33	12.33	14	0	22.67	3.67	0	0	0	0	0	0	0	6.33	9.33	0
S_hydroxymethylglutathione_dehydrogenase	7	17	73	0	24	0	10	52	0	0	29	81	0	0	12	6	23	0	0	0	7	34	26	0	77	0	202	55	0	0	23	28	0	48	64	0	0	47	148	68	5	62	35	54	40	60	31	9
Glycerate_dehydrogenase	1895.17	329.75	2030.15	741.1	2136.06	606	586.03	2039.9	203.5	396.45	1179.52	1603.92	927.3	215	3058.33	701.9	1866.89	1505.92	1394.35	2191.65	1453.6	2122.6	483	1869.9	2072.32	65	3793.15	1229.6	3824.75	1695.98	2244.26	3475.99	2487.13	2113.35	2608.4	2741.07	1977.93	3255.8	4347.5	3320.28	2855.3	2590.73	1964.35	1621.45	1857.58	2232.12	1845.91	4205.68
4_phosphoerythronate_dehydrogenase	1060.25	104.25	963.58	57.5	1132.25	179.5	265.5	805.5	13	138.75	502.25	1060.42	227	20	1373	236	909.75	251.25	507	801.17	522.75	1390	128	681.25	1162	65	1675.58	466.75	1245.92	549	619.5	1340	916.33	809.83	995.25	846.75	895.92	1615.92	2132.75	1388.75	1382.25	1256.75	1126.5	685	1023	1165.58	676.33	1473.5
Homoserine_dehydrogenase	2960.12	783.25	4259.26	910.35	3677.26	1468	826.53	3162.35	370	691.7	1661.52	3442.83	1950.8	495.75	5806.83	1694.9	4170.39	2342.17	2091.35	2854.49	1822.7	2875.1	1304.25	2917.4	4580.07	156	6709.56	2780.35	5543.09	3724.98	4765.59	5350.59	4088.12	3495.01	4361.9	4265.82	3803.02	6017.69	8186.87	6336.78	6887.8	6610.31	4903.35	5613.2	4891.83	4939.11	4813.32	6839.43
3_hydroxybutyrate_dehydrogenase	7	17	64	0	16	6	10.33	52	0	0	29	81	0	0	12	6	23	0	0	0	7	35	0	0	77	0	181	55	9.25	0.83	14.75	28	0	65	64	0.67	14.25	47	115	34	17.25	75.25	55	23.5	40	11.75	0	9
25_diamino_6_ribosylamino_43H_pyrimidinone_5_phosphate_reductase	0	0	0	0	0	0	0	0	0	0	0	0	0	0	0	0	0	24.5	0	0	0	0	0	0	0	0	0	0	0	0	0	14.67	7.33	0	4	0	0	67.5	0	0	0	0	0	0	0	0	0	0
Diacetyl_reductaseR_acetoin_forming	0	0	0	0	0	0	0	0	0	0	8	0	0	0	17	0	0	0	0	48	41	0	26	0	49	0	122	100	139	0	145	93	116	76	53	45	145	102	126	138	69	121	0	128	75	142	184	162
Diacetyl_reductaseS_acetoin_forming	369	139	451	258	830	371	240	420	204	141	0	822	448	160	881	464	894	492	372	594	285	594	577	350	755	0	465	253	355	422	439	350	261	402	694	441	571	1226	1187	517	1793	891	873	1157	703	1042	1031	845
UDP_glucuronic_acid_oxidaseUDP_4_keto_hexauronic_acid_decarboxylating	0	0	7.33	0	109	0	0	264	0	0	44	36.67	42	0	34	0	0	170	0	164.67	0	77	0	88	0	0	114.33	51	140.67	100	235	400	60.33	66.33	145	182	132.67	20.67	72	0	0	30	0	0	0	20.33	9.33	185
S_hydroxymethylmycothiol_dehydrogenase	0	0	0	0	0	6	0	0	0	0	0	0	0	0	0	0	0	0	0	0	0	0	11.5	0	0	0	20	0	0	0	0	0	0	6	0	0	0	0	22	21	0	35	20	0	0	0	0	0
Sulfopropanediol_3_dehydrogenase	15	0	0	0	11.33	0	0	0	0	0	0	7	3	0	36	0	34.34	30.67	0	15	41	16	0	38.33	65.67	0	122	100	157	0	84.66	84	98	76	53	55	117.33	134	126	151.33	56	82.33	0	86	86.33	98.67	171.33	197
3_hydroxyisobutyrate_dehydrogenase	489.5	67	914.5	348	646.16	427	107	496	49	120	252	787.25	213	72	1087	412	841.18	466.84	319	457	335	472.5	155.5	487.66	1040.34	73	1475	615	1105	803.5	1007.82	1041	858.5	691	929	892.5	772.16	1312.5	1559	1433.66	1627	1790.16	959	1009.5	1042.16	942.84	836.49	1561.5
S_sulfolactate_dehydrogenase	0	0	0	0	0	0	0	0	0	0	0	0	0	0	17	0	0	0	0	0	41	0	0	0	49	0	122	100	96	0	44	44	88	76	53	45	112	102	126	138	34	56	0	86	75	82	153	162
Benzil_reductaseS_benzoin_forming	86	0	0	0	60	58	0	35	0	0	0	37	20	13	70	0	59	0	0	70	10	12	50	16	57	0	106	113	0	0	31	54	33	0	95	16	131	139	244	39	15	41	0	42	64	117	51	0
Nicotine_blue_oxidoreductase	0	0	0	0	0	0	0	0	0	0	0	0	0	0	0	0	0	0	0	0	0	0	11.5	0	0	0	0	0	0	0	0	0	0	0	0	0	0	0	0	0	0	0	0	0	0	0	0	0
Decaprenylphospho_beta_D_erythro_pentofuranosid_2_ulose_2_reductase	0	0	0	0	0	0	0	0	0	0	0	0	0	0	0	0	0	0	0	0	0	0	11.5	0	0	0	0	0	0	0	0	0	0	0	0	0	0	0	0	0	0	0	0	0	0	0	0	0
UDP_N_acetyl_2_amino_2_deoxyglucuronate_dehydrogenase	86	20	73	31	91.34	58	41	117	0	21	66	43	50.67	37.33	191.33	0	162.33	31	6	93	10	37	24	81.33	77	0	190.33	113	27.67	68	30.67	71.67	43.33	2	121	69.33	277.33	144.67	251	87.33	71.66	39.67	4.33	15	83	141.33	23.33	75.67
UDP_N_acetyl_D_mannosamine_dehydrogenase	10.25	0	47.33	0	26.43	0	0	3	0	0	7	25.17	5.34	4.66	65.66	6	99.66	4	7.75	27.42	9.25	22	37.5	8.91	14.75	0	85.49	16.25	45.51	44.25	78.34	78.59	49.99	48.58	93.75	28.91	49.08	51.76	34.75	45.16	59.07	72.09	42.91	68.75	90.25	109.49	64.74	141.59
dTDP_6_deoxy_L_talose_4_dehydrogenaseNAD	0	0	9	0	8	0	0	0	0	0	0	0	0	0	0	0	0	0	0	0	0	0	0	0	0	0	0	0	0	0	0	0	0	0	0	0	0	0	0	0	0	0	0	0	0	0	0	0
Phosphogluconate_dehydrogenaseNAD_dependent_decarboxylating	1382.05	445.25	1880.38	677.5	1567.39	664.5	503.83	1055.5	113	460.75	186.25	1842.82	626.67	392.33	2063.33	1273	2836.08	1531.25	1550	1193.17	923.75	1038	823.5	1348.58	2073	4	2161.91	1342.75	1887.84	1138.83	1874.92	1620.67	1629.66	1329.83	1617.25	1287.75	1637.5	2334.59	3386.75	2390.08	3739.36	3216.67	2878.83	3647.5	2911	2572.66	3491.66	2602.17
25_didehydrogluconate_reductase2_dehydro_L_gulonate_forming	213	0	71.66	25	202.33	71	13	125	0	0	102	279.09	31	13	324	127	158.34	69.67	92	164.34	41	28	61	159.33	90.67	0	149.66	131	128.34	117	122.66	170	101.66	80.66	177	26	212.67	318.34	302	97.33	95	70.33	68	0	105.33	147.33	56.99	354
3_hydroxyacyl_CoA_dehydrogenase	7	84	242.66	0	87	48	10	158	0	0	29	219.34	166	0	326	24	309	67	138	190.34	57	34	35	95	117	0	584.66	98	126.59	79	150.75	233	151.66	202.66	232	161	116.59	153.34	307	327	72.25	223.25	231	127.5	172	225.41	103.66	224
Ureidoglycolate_dehydrogenaseNAD	0	0	15	0	10	0	0	0	0	25	0	57	0	0	55	14	0	0	0	0	0	0	65	0	15	0	0	0	18.5	3	83.5	0	0	22	0	0	28.5	29	74	10	52.5	96.5	0	137	0	143.5	87	0
Acetoacetyl_CoA_reductase	22	17	64	0	27.33	0	10	52	0	0	29	88	3	0	31	6	57.34	30.67	0	15	7	50	0	38.33	93.67	0	161	55	61	0	40.66	68	10	48	64	10	5.33	79	56	26.33	27	56.33	35	12	51.33	16.67	18.33	44
Glucose_6_phosphate_dehydrogenaseNADP	1382.05	462.25	1792.38	677.5	1552.39	664.5	513.83	1012.5	113	460.75	215.25	1859.82	594.67	392.33	1979.33	1273	2762.08	1531.25	1453	1159.17	791.75	1038	826	1253.58	1971	4	1718.91	1152.75	1591.84	1119.83	1680.92	1407.67	1348.66	1106.83	1422.25	1073.75	1356.5	2138.59	2994.75	1933.08	3614.36	3083.67	2754.83	3425.5	2669	2369.66	3131.66	2131.17
UDP_2_acetamido_26_beta_L_arabino_hexul_4_ose_reductase	124.25	0	45	0	6.75	0	0	14	0	34	0	49	0	0	127	133	150	118	194.75	110.75	9.25	22	75	120.25	82.75	0	369.5	16.25	362.5	9.25	132	372.25	246	243.25	19.75	101.25	107.75	36.75	74.75	192.5	148.75	276.75	130.25	71.75	97.25	213.5	17.75	141.25
D_chiro_inositol_1_dehydrogenase	122	0	27	0	31	6	0.33	0	0	0	4	66	100	0	142	58	15	24.5	50	0	64	1	0	108	0	0	20	0	0	35.83	0	33	0	136	54	0.67	0	16	158	127	0	89	144	0	57	0	10.83	85
Malate_dehydrogenase	1975.7	158.5	1902.43	180.6	1912.44	385	434.53	1526.4	14	235.7	841.1	1747.77	496.47	79.33	2764.33	414.4	2179.63	515.5	912.6	1416.07	824.1	2156.6	212.5	1346.23	2073.4	69	3260.56	1044.1	2133.59	1167.23	1507.02	2470.07	1621.46	1532.93	1925.9	1884.9	1860.35	2770.64	4024.5	2739.03	2368.01	2381.82	2137.93	1437.7	2118	2203.11	1474.66	2871.77
Malate_dehydrogenaseoxaloacetate_decarboxylating	1750.17	678	2927.08	1058.25	2554.41	1279.5	759.5	2299.45	425	604.75	991.67	2407.81	1547	468.75	3798.83	1461.5	3526.34	2188.92	1729.75	2162.92	1325.35	1575.5	1183.25	2066.75	2891.67	91	3902.58	1776	3937.42	2663.75	3724.24	3285.19	2686.99	2179.58	2911.25	3041.5	2450.75	3942.97	4827.12	4302.83	5309.2	4711.41	3381.25	4186.5	3352.33	3519.08	3755.82	4988.33
L_gulonate_5_dehydrogenase	0	0	86.33	124	0	0	0	3	0	0	0	13.67	0	0	0	0	0	0	56	62.67	62	0	0	0	0	0	2.33	0	88.67	61	0	0	82.33	12.33	110	0	22.67	49.67	0	0	0	0	0	0	0	6.33	20.16	0
3_hydroxy_acid_dehydrogenase	0	37	139.33	0	0	0	51.33	87	36	21	123	94.67	22	22	84	0	0	0	0	2.67	0	26	0	64	155	0	71.33	55	28.67	102.83	57	0	23.33	95.33	52	63.67	165.67	88.67	80	89	0	30	35	12	109	6.33	9.33	173
RR_butanediol_dehydrogenase	0	0	0	0	0	0	0	0	0	0	8	0	0	0	17	0	0	0	0	48	41	0	26	0	49	0	122	100	139	0	145	93	116	76	53	45	145	102	126	138	69	121	0	128	75	142	184	162
Malate_dehydrogenaseoxaloacetate_decarboxylating_NADP	1320.45	158.25	1512.18	78.1	1487.19	295.5	361.03	1337.9	49	177.95	833.85	1402.02	398.47	94.33	2140.33	261.4	1267.88	253.25	620.6	1121.57	666.35	1645.6	200	1024.98	1649.4	65	2865.31	874.35	1454.09	798.23	860.77	1943.07	1176.46	1297.43	1774.65	1346.15	1481.85	2227.39	3446.75	1924.28	1546.51	1455.82	1391.43	857.2	1480	1477.11	776.66	2255.27
Isocitrate_dehydrogenaseNAD	251.5	42.5	283.75	52.25	171.75	82	55.5	122.25	13.5	54.25	0	430.97	139.5	23.75	549.5	245	387.5	233.25	174.25	200.75	100.75	57	130.75	247.25	438	0	427.25	171	598.75	388.25	602.58	295.75	372.83	298.75	490.75	77.5	370.25	438	512.22	387	579.5	504.58	481.25	804	551	476.58	623	501.5
Isocitrate_dehydrogenaseNADP	1438.62	357.5	1668.93	446.6	1662.01	626.5	384.2	1860.4	226.5	398.7	1090.27	1185.94	1036.3	287	2781.33	598.9	2237.14	1384.67	1154.85	1347.32	745.85	1160.1	503.5	1709.15	1453.82	22	3250.23	1067.85	2498.92	1516.15	2529.51	2971.49	1565.46	1402.68	1859.65	2386.15	1285.6	2057.72	3248.25	2849.53	2090.6	2072.23	1990.85	1949.95	2024.08	1877.45	1656.74	3549.68
Phosphogluconate_dehydrogenaseNADP_dependent_decarboxylating	1382.05	445.25	1880.38	677.5	1567.39	664.5	503.83	1055.5	113	460.75	186.25	1842.82	626.67	392.33	2063.33	1273	2836.08	1531.25	1550	1193.17	923.75	1038	823.5	1348.58	2073	4	2161.91	1342.75	1887.84	1138.83	1874.92	1620.67	1629.66	1329.83	1617.25	1287.75	1637.5	2334.59	3386.75	2390.08	3739.36	3216.67	2878.83	3647.5	2911	2572.66	3491.66	2602.17
Glucose_1_dehydrogenaseNADP	0	146	570	396	0	0	0	0	0	0	0	0	154	0	53	0	0	119	112	120	311	0	244	0	297	0	218	308	278.25	349	140.75	124	307	63	192	0	94.25	257	622	345	380.25	686.25	241	1090.5	372	523.75	819	81
3_alphaor_20_beta_hydroxysteroid_dehydrogenase	0	0	0	0	0	0	0	0	0	0	0	0	0	0	0	0	0	0	0	0	0	0	26	0	0	0	0	0	0	0	23	0	0	0	0	0	0	0	74	0	2	32	0	42	0	60	31	0
Fructuronate_reductase	268	140	366.33	306	191	163	112	190	135	34	98	421.67	266	0	564	348	536	264.5	403	526.67	173	72	98.5	268	123	0	533.33	76	849.67	478	559	432	452.33	374.33	558	379	175.67	393.67	399	513	419	511	597	260	302	373.33	155.16	460
Tagaturonate_reductase	895.2	213.25	911.18	244.1	1134.85	272.5	272.7	808.9	136	75.95	466.85	949.52	398.8	17	1414.75	358.65	1073.55	489.75	473.85	1085.82	427.1	1047.6	151	725.4	857.65	61	1723.23	412.1	1263.42	706.15	766.1	1272.65	871.13	867.18	816.9	820.9	667.27	1530.47	1794.25	1294.45	1005.1	1334.9	1068.1	630.45	875.75	1200.28	592.41	1325.85
Glycerol_dehydrogenase	606.92	194.75	558.58	335.75	581.66	404	246.5	421.25	216.5	196.25	127.67	642.09	657.75	53.75	1186.58	451.25	758.59	623.17	292.25	728.17	413.5	348.5	227	399.5	773.92	0	1016.58	345	1240.92	665.25	1002.41	884.84	976.16	933.83	733.5	735.75	758.25	1185.42	1249	917.58	1619.25	1570.58	962.25	990	878.08	1128	1036.74	977.58
2_hydroxy_3_oxopropionate_reductase	231.67	0	386.33	309	165.33	194	0	95	0	95	21.67	202.09	149	13	435.33	139	189	188.5	177	210.67	203	12	38	131.67	269	10	387.33	181	338.67	337	204	298.34	353.66	209.33	503	181	362.67	468.17	608	302	504	393	312	257	376	283.33	271.16	378.33
4_hydroxybutyrate_dehydrogenase	0	0	5	0	11.34	0	0	15	0	0	0	66	2.67	2.33	44.33	58	36.33	2	0	6	82	0	0	1.33	118	0	300.33	200	219.67	70	110.67	133.67	180.33	154	244	112.33	227.33	223.67	273	280.33	85.66	122.67	4.33	177	164	178.33	320.16	496.67
Mannitol_2_dehydrogenase	0	0	9	0	8	0	0	0	0	0	0	0	0	0	16	0	0	0	0	0	0	0	0	0	0	0	0	0	0	0	0	33	0	0	0	0	0	0	0	0	0	0	0	0	34	0	0	0
Gluconate_5_dehydrogenase	1439.45	265.25	1621.85	669.1	1478.93	263.5	436.03	1270.9	256	285.95	574.85	1192.1	515.8	17	2066.75	531.65	1490.89	626.42	918.6	1571.9	830.35	1461.6	287	1029.98	1126.07	61	2528.4	544.35	2520.25	1100.23	1288.76	2120.9	1719.8	1231.1	1889.65	1256.82	976.68	2198.55	2682	2290.28	1881.85	1959.98	1822.35	1089.2	1678.33	1454.12	1176.82	1997.1
SS_butanediol_dehydrogenase	369	139	451	258	830	371	240	420	204	141	0	822	448	160	881	464	894	492	372	594	285	594	577	350	755	0	465	253	355	422	439	350	261	402	694	441	571	1226	1187	517	1793	891	873	1157	703	1042	1031	845
Lactaldehyde_reductase	835.42	229.75	759.83	282.5	642.08	378	279	604	135	195	308.67	804.09	386.75	139	1243.08	506.25	892.75	463.75	556	657.92	325.25	543	268.25	848.42	651.25	0	1129.33	378	856.67	806	619.5	835.59	702.66	702.58	676.25	919.25	718.67	1306.92	1300.5	800.75	1124.25	772	820	1000	940.75	716.58	830.91	1336.08
Glyoxylate_reductaseNADP	7	17	71.33	0	16	0	10	55	0	0	29	94.67	0	0	12	6	23	0	0	2.67	7	34	0	0	77	0	163.33	55	6.67	0	0	28	23.33	60.33	78	0	22.67	50.67	56	13	5	30	35	12	40	6.33	9.33	9
Hydroxypyruvate_reductase	171	34	166.33	0	112.66	74	20	226	0	0	103	226.67	26	20	191	12	173.68	61.34	0	158.67	24	148	24	212.66	244.34	0	567.33	223	143.17	35	111.32	316	102.33	108.33	267	249	189.33	300.67	446	151.66	111	125.66	72	24	175.66	177.67	65.99	387.5
D_malate_dehydrogenasedecarboxylating	123	33	118.33	124	28	61	35	91	0	0	47	143.67	58	5	201	0	0	0	116	148.67	163	144	26	111	113	4	197.33	100	184.67	204	127	140	276.33	118.33	233	244	241.67	349.67	178	219	86	88	0	139	75	179.33	193.33	457
3_isopropylmalate_dehydrogenase	2303.37	406.5	2404.68	503.6	2276.6	930	471.03	2284.1	227.5	467.45	1157.52	2071.94	1273.72	307.33	4064.91	858.65	3198.97	1819.67	1564.1	2034.32	1023.2	1696.6	687.25	2276.23	2706.82	36	4500.31	1805.35	4017.34	2390.73	3735.51	3800.76	2734.62	2068.18	2823.4	3244.9	2326.43	3512.44	5086.65	4356.86	3647.21	3458.73	2958.43	3273.2	3159.58	3048.11	2956.07	5114.35
Ketol_acid_reductoisomeraseNADP	2415.37	475.5	2637.68	472.6	2476.6	842	522.03	2354.1	182.5	404.45	1246.52	2229.94	1299.72	205.33	4240.91	884.65	3080.97	1684.67	1528.1	2165.32	1112.2	2073.6	718.25	2396.23	2668.82	97	4718.31	1808.35	4015.34	2328.73	3673.51	3964.76	2746.62	2369.18	2946.4	3233.9	2585.43	3951.44	5391.65	4485.86	3584.21	3585.73	3081.43	3180.2	3289.58	3056.11	2857.07	5333.35
Hydroxymethylglutaryl_CoA_reductase	674	433	1110	491	1088	526	439	650	112	391	86	1329	494	390	1152	1056	1695	1221	1124	776	557	527	683	828	997	0	650	458	535.25	551	649.75	497	592	644	722	530	681.25	1261	1561	665	2242.25	1728.25	1609	2135.5	1381	1296.75	1842	1111
Aryl_alcohol_dehydrogenase	24	146	412	188	121	118	163	194	0	118	41	201	154	0	53	99	392	180	73	116	187	115	244	98	469	0	281	310	142	227	191	124	241	202	92	86	233	282	654	345	813	832	453	1173	580	628	988	152
Tartrate_dehydrogenase	123	33	118.33	124	28	61	35	91	0	0	47	143.67	58	5	201	0	0	0	116	148.67	163	144	26	111	113	4	197.33	100	184.67	204	127	140	276.33	118.33	233	244	241.67	349.67	178	219	86	88	0	139	75	179.33	193.33	457
Glycerol_3_phosphate_dehydrogenaseNADP	3329.92	987.25	4583.73	1121.35	4214.4	1673	1172.53	3564.35	414	940.7	1645.52	4064.56	2046.47	775.08	6138.16	2350.9	5432.72	3273.17	3089.35	3261.82	2106.7	3150.1	1540.25	3531.73	4598.07	156	6553.56	2581.35	5415.09	3495.98	4779.26	5210.59	3974.79	3613.68	4486.9	4449.15	3602.68	5873.69	8070.87	6264.11	7414.66	6633.98	5645.68	5905.2	5204.83	4987.11	5105.32	7256.1
Phosphoglycerate_dehydrogenase	3471.87	821	4608.43	1656.85	3963.69	1284	896.53	3547.35	441	627.7	1907.52	3823.69	2406.89	383.41	6735.74	1392.65	4782.3	3690.42	2916.35	3941.07	2970.95	3219.1	1272	3504.81	4903.82	97	8535.89	3460.35	7480.76	3899.98	5930.76	6469.18	5412.78	4376.93	6107.15	5046.73	4634.01	7157.11	9581.65	8075.19	6421.37	5899.98	4694.01	5871.2	5588.58	5666.02	6125.23	9078.52
L_lactate_dehydrogenasecytochrome	0	17	71.33	0	16	6	10	20	0	0	29	94.67	0	0	12	0	0	0	0	2.67	0	0	0	0	36	0	47.33	55	6.67	0	0	0	23.33	66.33	14	0	22.67	50.67	78	34	0	65	55	12	40	6.33	9.33	9
D_lactate_dehydrogenasecytochrome	56.5	17	80	0	0	0	10	122	0	0	74	105	0	7	71	6	34.5	7	0	61	12	87	0	78	77	0	195	55	14.5	35	22	103	48.5	65	103	155.5	41	63	143	13	43	34	54	22	57.5	35	17.5	137.5
S_2_hydroxy_acid_oxidase	674.42	120.75	614.25	100.75	464.99	140	141.5	678.65	49.5	105.25	321.67	431.89	425.75	105.75	992.58	137.25	552.43	248.84	203.25	480.5	321.2	399	137	735.83	471.59	18	710.25	334.5	565.75	445.25	761.57	942.54	489.83	623.5	577.5	800.25	712.41	657.85	1068.02	972.91	481.15	718.41	535.75	424	501.91	606.34	601.24	1195.58
Glycerol_3_phosphate_oxidase	0	0	41	0	40	0	0	0	0	0	0	75	0	0	64	0	35	0	0	0	0	0	0	60	46	0	47	0	48	64	0	12	50	42	0	48	68	67	84	0	0	84	49	33	0	0	36	60
3_deoxy_alpha_D_manno_octulosonate_8_oxidase	56	0	16	0	11.33	0	0	70	0	0	45	7	3	7	78	0	34.34	30.67	0	71	0	52	0	116.33	16.67	0	29	0	61	35	62.66	112	36	0	30	157	30.33	32	61	13.33	36	30.33	2	0	11.33	51.67	18.33	158
Quinoprotein_glucose_dehydrogenasePQQ_quinone	0	0	7.33	0	0	0	0	3	0	0	0	13.67	0	0	0	0	0	0	0	2.67	0	0	0	0	0	0	2.33	0	6.67	0	0	0	23.33	12.33	14	0	22.67	3.67	0	0	0	0	0	0	0	6.33	9.33	0
Glycerol_3_phosphate_dehydrogenase	1857.92	412.5	2423.57	886.5	1970.93	941.5	297.49	1854	212	295.25	728.92	2325.35	899.93	344.82	3225.9	1076.75	2946.34	1447.51	1239.75	1797.68	723.25	1100.5	542.25	1617.73	2409.01	91	3454.89	1548	3425.36	2004.74	3120.41	2965.52	2098.97	1457.82	2526.75	2678.58	2092.74	3238.11	3784.5	3398.81	3906.64	3849.92	2876.57	2795.75	2806.99	2711.4	2544.46	3862.51
Malate_dehydrogenasequinone	0	20	75.33	0	0	6	41	70	36	21	94	13.67	22	22	72	0	0	0	0	2.67	0	25	63.5	64	119	0	66.33	0	47.17	102	132.5	0	23.33	75.33	52	63	194.17	41.67	120	97	24.5	119.5	20	107	69	149.83	71.33	173
Formate_dehydrogenase_N_	0	0	14.66	0	0	0	0	6	0	0	0	27.34	0	0	0	0	0	0	0	5.34	0	0	0	0	0	0	4.66	0	13.34	0	0	0	46.66	24.66	28	0	45.34	7.34	0	0	0	0	0	0	0	12.66	18.66	0
Decaprenylphospho_beta_D_ribofuranose_2_dehydrogenase	0	0	0	0	0	0	0	0	0	0	0	0	0	0	0	0	0	0	0	0	0	0	11.5	0	0	0	0	0	0	0	0	0	0	0	0	0	0	0	0	0	0	0	0	0	0	0	0	0
Choline_dehydrogenase	0	17	64	0	16	0	10	17	0	0	29	81	0	0	12	0	0	0	0	0	0	0	0	0	36	0	25	55	9.25	0	14.75	0	0	59	0	0	14.25	47	93	13	12.25	40.25	35	23.5	40	11.75	0	9
Gluconate_2_dehydrogenaseacceptor	30	0	0	0	22.66	0	0	0	0	0	0	14	6	0	38	0	68.68	61.34	0	30	0	32	234	76.66	33.34	0	0	0	122	0	288.32	80	20	0	0	20	10.66	64	0	26.66	44	340.66	0	378	22.66	573.34	315.66	70
Quinol__cytochrome_c_reductase	7	37	132	0	16	0	51	119	36	21	123	81	22	22	84	6	23	0	0	0	7	59	0	64	196	0	205	55	22	102	57	28	0	83	102	63	143	85	80	89	5	30	35	12	109	0	0	182
Menaquinol_oxidaseH_transporting	0	0	0	0	0	0	0	0	0	0	0	0	0	0	0	0	0	0	0	0	0	0	0	0	0	0	0	0	37	0	59	0	0	44	0	0	57	0	148	0	49	41	0	46	0	47	0	0
NADH_peroxidase	24	205	495	188	236	218	163	272	0	118	41	483	154	70	304	140	564	180	73	161	187	178	244	155	595	0	344	308	187	309	291	203	284	272	219	140	394	639	837	396	1041	927	564	1325	733	646	1161	224
Chloride_peroxidase	190.75	47.75	282.25	59.75	188	87	65.5	101.25	13.5	29.25	33	204.22	172.75	23.75	256.25	199.25	319.75	178.5	95.25	201.5	35.5	32.5	76	68.5	323.25	0	498.25	192	498.25	222.25	488.75	359	395.5	383.5	227.5	208.25	311.75	369.25	536.22	430.25	594.75	787.75	353.25	488	356.25	412	292.08	242.75
Peroxiredoxin	5583.17	1225	8214.89	1824.85	7084.5	2592	1809.19	5743.85	565	1221.7	2706.52	6651.65	2792.73	1009.07	10077.4	3546.65	9060.8	4186.59	4287.35	5265.91	3120.45	5758.6	1990.5	5380.3	8787.49	363	12169.7	4868.85	9868.19	6098.14	8186.51	9398.02	7444.1	6529.09	8042.65	7573.73	7288.09	10592.8	15002.4	10996.7	13185.6	12577.4	9814.17	9913.2	9621.91	9307.76	8361.88	11534.9
Dye_decolorizing_	0	0	0	0	0	6	0	0	0	0	0	0	0	0	0	0	0	0	0	0	0	0	11.5	0	0	0	20	0	0	0	0	0	0	6	0	0	0	0	22	21	0	35	20	0	0	0	0	0
Catalaseperoxidaseperoxidase	81.75	47.75	302.58	64.75	194	35	29.5	179.25	13.5	29.25	131	285.67	77.75	23.75	189.25	60.25	186.75	91.5	145.25	117.17	80.5	32.5	34	216.5	182.25	4	363.58	145	241.42	104.25	237.75	274.5	184.83	201.83	149.5	155.25	133.92	251.92	377	288.25	233.25	259.25	286.25	199	239.25	159.33	138.58	446.75
Cytochrome_c_peroxidase	204.25	37	162	16	138.08	116	51.33	189	36	21	137	173.5	65	48	272	12	202.34	30.67	7.75	167.75	36.25	122	63	160.58	341.42	0	475.5	297.25	153	112.08	163.66	218.25	94	115.25	311.75	121.92	430.08	431.75	600.75	216.83	80.75	93.08	69.25	28.75	276.58	190.17	76.08	302.75
Catalase	109.05	40	191.8	0	33.88	51	41.33	200	72	21	179	27.9	118	29	327	82	99.34	30.67	21.75	104.75	16.25	207	49	195.58	488.42	0	595.5	104.25	296.75	334.08	369.91	357.25	248	282.25	307.75	381.92	407.83	321.75	505.75	291.83	417.7	493.83	234.25	425.25	386.58	337.42	209.08	561.75
Glutathione_peroxidase	801.65	217.25	1669.28	259.95	1589.7	451.5	494.9	1221.05	130	234.15	681.2	1317.09	625.85	295.75	1858.25	748.55	1506.85	585	734.95	1122.47	701.7	1293.2	507.5	1222.8	1530.05	124	3137.38	726.2	2345.67	919.05	1561.7	2115.8	1523.43	1584.53	1805.8	1628.55	1403.87	1996.52	3159.72	2384.15	2266.7	2512.3	1686.45	1404.9	1295.75	1703.98	934.24	2336.45
Fatty_acid_peroxygenase	0	0	0	0	0	0	0	0	0	0	0	0	0	0	0	0	0	0	0	0	0	0	37.5	0	0	0	0	0	0	0	23	0	0	0	0	0	0	0	0	0	0	32	0	42	0	60	41.83	0
Hydrogen_dehydrogenase	38	0	61	93	99	0	16	55	0	12	24	90	84	0	227	0	269	87	18	51	17	124	0	49	21	0	110	17	44	0	50	121	82	36	132	93	33	0	149	101	165	111	49	77	98	235	72	94
Hydrogen_dehydrogenaseNADP	2140	564	3366.5	1632	2712.86	1312	569	2123.8	402	288	1082	2643.5	1638.68	656.32	6219.82	1462.5	5956.82	3582.5	3404	2966	2305.4	1538.5	891.5	1978.32	3038.5	197	6780.32	2002	6700.68	2852.5	5611.5	4676.08	4407.64	3146	4293	2929.32	2385.82	4392.88	6588.1	7481.32	5559.44	6090.5	4702.32	4100.5	4356	3946.14	3418.14	5765.18
Cytochrome_c3_hydrogenase	112	0	32	0	22.66	0	0	140	0	0	90	14	6	14	156	0	68.68	61.34	0	142	0	104	0	232.66	33.34	0	58	0	122	70	125.32	224	72	0	60	314	60.66	64	122	26.66	72	60.66	4	0	22.66	103.34	36.66	316
Hydrogen:quinone_oxidoreductase	0	40	136	0	0	0	82	134	108	42	224	0	66	44	144	0	0	0	0	0	0	75	0	128	357	0	88	0	66	238	171	0	0	105	114	189	286	114	72	184	0	0	0	0	207	0	0	466
Ferredoxin_hydrogenase	439.42	54.75	319.25	254.75	371.99	362	128.5	374.25	13.5	29.25	122.67	303.64	338.75	104.75	745.58	60.25	395.43	420.34	111.25	645.5	198.5	228.5	159	534.83	323.59	0	672.25	395	627.25	253.25	552.07	585.34	549.83	285.5	568.5	709.25	629.41	712.25	1098.22	374.91	331.75	482.41	197.25	287	292.91	520.34	351.74	800.08
Hydrogenaseacceptor_	1326.5	74.5	736.82	27	716.16	462	75	647.4	2	33.5	214.5	827.18	445	50	1749	384	1162.18	471.84	474	953.68	338.7	897	98	741.16	1982.34	8	1759.82	817.5	1988.18	1258	1343.32	1500.2	1676.32	925.32	1140.5	1535.5	1693.84	2238.78	2604.3	1514.16	2594.9	2537.16	1449	1626	1558.66	1768.16	1647.64	1817
Catechol_12_dioxygenase	0	0	0	0	0	0	0	0	0	0	0	0	0	0	0	0	0	0	0	0	0	0	23	0	0	0	0	0	0	0	0	0	0	0	0	0	0	0	0	0	0	0	0	0	0	0	0	0
Catechol_23_dioxygenase	0	0	41	0	40	0	0	0	0	0	0	75	0	0	64	0	35	0	0	0	0	0	37.5	60	46	0	47	0	66.5	64	52.5	12	50	64	0	48	96.5	67	158	0	24.5	136.5	49	98	0	83.5	67	60
4_hydroxyphenylpyruvate_dioxygenase	0	0	152	0	47	6	0	58	0	0	0	70	32	0	101	0	74	0	103	13	50	0	9	95	40	0	263	43	104	19	76	137	111	125	89	108	57	39	224	215	55	86	179	62	137	70	54	178
Protocatechuate_34_dioxygenase	0	0	0	0	0	12	0	0	0	0	0	0	0	0	0	0	0	0	0	0	0	0	23	0	0	0	40	0	0	0	0	0	0	12	0	0	0	0	44	42	0	70	40	0	0	0	0	0
Hydroxyquinol_12_dioxygenase	0	0	0	0	0	0	0	0	0	0	0	0	0	0	0	0	0	0	0	0	0	0	11.5	0	0	0	0	0	0	0	0	0	0	0	0	0	0	0	0	0	0	0	0	0	0	0	0	0
Gentisate_12_dioxygenase	61	0	0	0	0	0	0	0	0	0	0	0	50	0	63	0	0	0	25	0	32	0	11.5	54	0	0	0	0	0	0	0	0	0	65	0	0	0	0	68	53	0	27	62	0	0	0	0	0
Chlorite_O2_lyase	0	0	25	0	8	6	0	0	0	0	0	0	0	0	29	0	0	0	0	13	0	0	37.5	0	0	0	20	19	24.25	47	37.75	0	40	17	20	0	124.25	37	130	59	63.25	102.25	42	139.5	0	98.75	42	0
Homogentisate_12_dioxygenase	0	0	152	0	31	0	0	58	0	0	0	70	32	0	101	0	74	0	103	13	50	0	9	95	40	0	243	43	104	19	76	137	111	119	89	108	57	39	202	194	55	51	159	62	137	70	54	169
56_dimethylbenzimidazole_synthase	7	0	0	0	0	0	0	35	0	0	0	0	0	0	0	6	23	0	0	0	7	34	0	0	41	0	136	0	0	0	0	28	0	0	64	0	0	0	0	0	5	0	0	0	0	0	0	0
Nitronate_monooxygenase	86	54	196	0	111	64	61	136	36	21	156	199	42	35	274	0	59	40	0	94	10	37	61.5	80	248	0	220	223	52.75	102	168.75	78.5	47	148	133	79	304.75	271	439	162	44.75	162.75	90	77.5	213	128.75	51	191
Taurine_dioxygenase	0	0	7.33	0	0	0	0	3	0	0	0	13.67	0	0	0	0	0	0	0	2.67	0	0	0	0	0	0	2.33	0	6.67	0	0	0	23.33	12.33	14	0	22.67	3.67	0	0	0	0	0	0	0	6.33	9.33	0
DNA_oxidative_demethylase	0	17	71.33	0	0	0	10	20	0	0	29	94.67	0	0	12	0	0	0	0	2.67	0	0	11.5	0	36	0	27.33	55	6.67	0	0	0	23.33	60.33	14	0	22.67	50.67	56	13	0	30	35	12	40	6.33	9.33	0
50S_ribosomal_protein_L16__	39	0	7.33	25	75	0	13.33	44	0	0	102	78.67	0	0	79	0	0	39	27	76.67	13	1	0	79	17	0	2.33	18	60.67	43.83	74	76	23.33	12.33	14	0.67	22.67	84.67	36	24	0	0	0	0	0	55.33	9.33	209
Anthranilate_12_dioxygenasedeaminating_decarboxylating_3_hydroxylase	0	17	64	0	0	0	10	17	0	0	29	81	0	0	12	0	0	0	0	0	0	0	0	0	36	0	25	55	0	0	0	0	0	48	0	0	0	47	56	13	0	30	35	12	40	0	0	0
Benzoate_12_dioxygenase	0	0	0	0	0	0	0	0	0	0	0	0	0	0	0	0	0	0	0	0	0	0	23	0	0	0	0	0	0	0	0	0	0	0	0	0	0	0	0	0	0	0	0	0	0	0	0	0
Nitric_oxide_dioxygenase	235.55	30.75	197.38	64.75	212.8	183	19.5	128.25	13.5	29.25	102	187.07	207.75	36.75	393.25	200.25	171.75	91.5	48.25	174.17	40.5	44.5	86.5	137.5	469.25	0	436.58	296	438.67	367.25	401.5	409.5	432.83	327.83	335.5	167.25	516.17	588.92	727	292.25	825.7	891.5	448.25	616.5	503.25	533.08	413.58	324.75
Salicylate_1_monooxygenase	0	0	0	0	0	0	0	0	0	0	0	0	0	0	0	0	0	0	0	0	0	0	34.5	0	0	0	0	0	0	0	0	0	0	0	0	0	0	0	0	0	0	0	0	0	0	0	0	0
Beta_carotene_3_hydroxylase	0	0	152	0	31	0	0	58	0	0	0	64	32	0	62	0	74	0	97	13	50	0	9	95	40	0	224	43	104	19	76	125	105	119	89	108	57	39	196	194	55	51	159	62	132	39	54	156
Trimethylamine_monooxygenase	0	0	0	0	0	0	0	0	0	0	0	0	0	0	0	0	0	0	0	0	0	0	11.5	0	0	0	0	0	0	0	0	0	0	0	0	0	0	0	0	0	0	0	0	0	0	0	0	0
Phenylacetyl_CoA_12_epoxidase	0	0	0	0	0	6	0	0	0	0	0	0	0	0	0	0	0	0	0	0	0	0	23	0	0	0	20	0	0	0	0	0	0	6	0	0	0	0	22	21	0	35	20	0	0	0	0	0
Nitric_oxide_synthaseNADPH	0	0	0	0	0	0	0	0	0	0	0	0	0	0	0	0	0	0	0	0	0	0	0	0	0	0	0	0	9.25	0	14.75	0	0	11	0	0	14.25	0	37	0	12.25	10.25	0	11.5	0	11.75	0	0
4_hydroxybenzoate_3_monooxygenase	0	0	0	0	0	6	0	0	0	0	0	0	0	0	0	0	0	0	0	0	0	0	11.5	0	0	0	20	0	0	0	0	0	0	6	0	0	0	0	22	21	0	35	20	0	0	0	0	0
24_dichlorophenol_6_monooxygenase	0	0	0	0	0	0	0	0	0	0	0	0	0	0	0	0	0	0	0	0	0	0	11.5	0	0	0	0	0	0	0	0	0	0	0	0	0	0	0	0	0	0	0	0	0	0	0	0	0
Phenol_2_monooxygenase	0	0	0	0	0	6	0	0	0	0	0	0	0	0	0	0	0	0	0	0	0	0	11.5	0	0	0	20	0	0	0	0	0	0	6	0	0	0	0	22	21	0	35	20	0	0	0	0	0
Precorrin_3B_synthase	0	0	0	0	0	0	0	0	0	0	0	0	0	0	0	0	0	0	0	0	0	0	11.5	0	0	0	0	0	0	0	0	0	0	0	0	0	0	0	0	0	0	0	0	0	0	0	0	0
Alkanesulfonate_monooxygenase	0	0	14.66	0	0	0	0	6	0	0	0	27.34	0	0	0	0	0	0	0	5.34	0	0	0	0	0	0	4.66	0	13.34	0	0	0	46.66	24.66	28	0	45.34	7.34	0	0	0	0	0	0	0	12.66	18.66	0
4_hydroxyphenylacetate_3_monooxygenase	0	0	158	248	0	0	0	0	0	0	0	0	0	0	0	0	0	0	112	120	124	0	0	0	0	0	0	0	164	122	0	0	118	0	192	0	0	92	0	0	0	0	0	0	0	0	0	0
Phenylalanine_4_monooxygenase	0	0	0	0	16	0	0	0	0	0	0	6	0	0	39	0	0	0	6	0	0	0	0	0	0	0	19	0	0	0	0	12	6	0	0	0	0	0	6	0	0	0	0	0	5	31	0	22
Peptidylglycine_monooxygenase	0	0	0	0	0	0	0	0	0	0	0	0	0	0	0	0	0	0	0	0	0	0	26	0	0	0	0	0	0	0	23	0	0	0	0	0	0	0	0	0	0	32	0	42	0	60	31	0
Stearoyl_CoA_9_desaturase	0	0	70	0	31	0	0	58	0	0	0	0	0	0	0	0	0	0	21	13	0	0	0	40	0	0	195	0	0	19	28	38	40	29	89	43	32	39	162	153	20	0	52	27	50	39	0	45
Stearoyl_[acyl_carrier_protein]_9_desaturase	0	0	70	0	31	0	0	58	0	0	0	0	0	0	0	0	0	0	21	13	0	0	0	40	0	0	154	0	0	19	28	38	40	29	89	43	32	39	144	119	20	0	52	27	50	39	0	45
Acyl_CoA_6_desaturase	0	0	0	0	0	6	0	0	0	0	0	0	0	0	0	0	0	0	0	0	0	0	11.5	0	0	0	20	0	0	0	0	0	0	6	0	0	0	0	22	21	0	35	20	0	0	0	0	0
Diapolycopene_oxygenase	0	0	0	0	0	0	0	0	0	0	0	0	0	0	0	0	0	0	0	0	0	0	0	0	0	0	0	0	9.25	0	14.75	0	0	11	0	0	14.25	0	74	0	12.25	10.25	0	11.5	0	11.75	0	0
Pyrimidine_monooxygenase	0	0	7.33	0	0	0	0	3	0	0	0	13.67	0	0	0	0	0	0	0	2.67	0	0	0	0	0	0	2.33	0	6.67	0	0	0	23.33	12.33	14	0	22.67	3.67	0	0	0	0	0	0	0	6.33	9.33	0
Heme_oxygenasestaphylobilin_producing	0	0	0	0	0	0	0	0	0	0	0	0	0	0	0	0	0	0	0	0	0	0	0	0	0	0	0	0	9.25	0	14.75	0	0	11	0	0	14.25	0	37	0	12.25	10.25	0	11.5	0	11.75	0	0
Superoxide_dismutase	1858.42	308.75	2744.74	604	2454.59	656.5	529.16	2204.2	260	456.25	920.92	1934.4	1050.84	202.16	3415.49	983.5	3464.25	1567.42	1403.5	1962.51	1083.85	1728.5	456	1654.91	2533.17	81	4623.4	1687.25	3907.35	1853.16	3198.58	3919.78	2792.81	2354.49	2780.25	2960.25	2468	3182.4	5089.87	4313.24	4005.52	4262	3105.16	2458.5	3094.83	3067.65	2427.47	3960.17
Superoxide_reductase	1267.92	304.75	1573.5	523.5	1281.41	623.5	238	1376.7	194.5	167	685.17	1215.89	846.75	129	2538.08	774.75	1788.09	1455.92	1236.5	1384.25	910.85	809	361.75	1424.25	1373.92	91	2688	1227	3060.5	1575.5	2456.99	2624.19	1915.16	1483.25	1952.75	2302.25	1329.83	2329.05	2566.12	2724.58	2637.45	2511.16	1886.5	1748.5	1876.58	1642.75	1755.74	3660.58
Aquacobalamin_reductase	39	0	7.33	25	75	0	13	44	0	0	102	78.67	0	0	79	0	0	39	27	76.67	13	0	0	79	17	0	2.33	18	60.67	43	74	76	23.33	12.33	14	0	22.67	84.67	36	24	0	0	0	0	0	55.33	9.33	209
Ferric_chelate_reductaseNADPH	0	0	7.33	0	0	0	0	3	0	0	0	13.67	0	0	0	0	0	0	0	2.67	0	0	0	0	0	0	2.33	0	6.67	0	0	0	23.33	12.33	14	0	22.67	3.67	0	0	0	0	0	0	0	6.33	9.33	0
Ferroxidase	589.25	94.25	575.58	268.5	802.92	228.5	101.5	771.5	166	149.75	334.25	680.39	265.67	111.33	984.33	268	891.42	660.42	421	763.17	217.75	471	66	593.91	979.67	0	1135.91	404.75	1461.59	807	1234.83	1234.34	770.99	503.83	659.25	907.08	527.58	1023.09	1412.97	1016.41	1313.91	1318.75	814.83	955	823.33	1065.58	840.82	1534.17
Bacterial_non_heme_ferritin	1688.45	207	1981.18	230.85	1888.44	479.5	327.36	1421.15	62	185.95	528.6	1503.74	771.97	55.08	2885.33	561.4	2451.13	963.75	830.6	1572.07	808.6	1674.1	445.25	1180.73	2699.15	69	3547.31	1224.35	3248.84	1454.56	2353.27	2789.07	2071.96	1768.43	2091.4	2160.82	1522.35	3045.89	4289.97	3346.03	3140.76	3237.32	2111.43	2510.45	2709.25	2800.36	2482.24	3420.52
CDP_4_dehydro_6_deoxyglucose_reductase	86	0	0	0	60	58	0	35	0	0	0	37	20	13	70	0	59	0	0	70	10	12	24	16	57	0	106	113	0	0	8	54	33	0	95	16	131	139	244	39	15	9	0	0	64	57	20	0
4_hydroxy_3_methylbut_2_enyl_diphosphate_reductase	3088.92	587.25	3680.73	695.35	3386.4	1420	817.53	3379.35	317	583.7	1790.52	3091.56	1791.47	432.08	5464.16	1569.9	3894.72	2395.17	2250.35	3008.82	1587.7	2856.1	968.25	3042.73	3982.07	160	6520.56	2402.35	5586.84	3428.98	4754.51	5765.26	3916.12	3384.68	4258.9	4635.15	3508.43	5234.69	7113.87	5905.11	5728.41	5418.73	4294.68	4054.7	4142.83	4108.36	3458.32	6826.1
Xanthine_dehydrogenase	198	229	1178	1206	336	434	20	320	0	42	260	552	851	0	1265	176	625	658	542	1001	735	233	50	199	641	0	1213	446	1311	952	630	951	1049	530	1457	566	641	1176	1231	1062	732	1179	718	766	645	841	894.66	981
4_hydroxy_tetrahydrodipicolinate_reductase	3001.42	852.75	4494.23	1202.85	3907.73	1687	989.53	3467.85	397	773.2	1615.52	3754.78	2034.97	545.58	5875.66	1765.4	5205.56	2759.84	2306.85	3046.82	1924.7	3159.1	1426.25	3149.06	4855.24	156	6800.06	2787.35	5616.59	3750.48	4984.42	5271.26	4104.12	3544.68	4557.9	4413.65	3926.51	6192.69	8304.09	6350.94	7529.16	6782.81	5348.18	6224.2	5141.66	5035.78	5193.98	6947.6
Ribonucleoside_diphosphate_reductase	3253	1128.5	5903.22	1545.35	5158.82	2059	1619.86	3935.15	722	969.7	1510.35	5213.59	2360.72	842.58	6973.58	3015.15	6825.47	3276.92	3261.85	3927.08	2430.85	3458.6	1876	3625.31	6161.32	225	8329.05	3463.35	6375.85	4237.81	5598.51	5923.07	4945.28	4904.92	5990.65	4660.57	5292.44	7811.65	10667.4	7596.86	10329	9465.23	7187.68	7698.2	6772.58	6225.6	6745.89	8128.52
Ribonucleoside_triphosphate_reductase	3906.79	1327.75	5650.68	1899.6	5092.68	2418	1531.03	4344.6	594.5	1208.95	1831.19	4883.58	2846.97	848.83	7196.49	2999.9	6439.72	4413.92	3595.6	4419.57	2767.95	3559.1	2074.5	3841.65	5849.07	170	8093.81	3533.35	6951.34	4663.23	5706.51	6626.35	5287.45	4579.43	5669.65	5283.15	4632.93	7786.69	9904.87	7269.11	9975.96	8826.23	6702.43	8425.2	6718.33	6877.36	7141.48	8734.43
E_4_hydroxy_3_methylbut_2_enyl_diphosphate_synthaseferredoxin	2680.92	554.25	3473.73	630.35	3186.4	1205	733.53	2949.35	302	549.7	1559.52	2778.56	1522.47	398.08	5005.16	1294.9	3796.72	2052.17	1946.35	2555.82	1527.7	2635.1	881.25	2665.73	3658.07	156	6028.56	2236.35	4879.84	2944.98	4137.51	4794.26	3429.12	2904.68	3859.9	3935.15	3052.43	4751.69	6691.87	5608.11	5187.41	4887.73	3974.68	3769.7	3892.83	3778.36	3283.32	6158.1
E_4_hydroxy_3_methylbut_2_enyl_diphosphate_synthaseflavodoxin	2680.92	554.25	3473.73	630.35	3186.4	1205	733.53	2949.35	302	549.7	1559.52	2778.56	1522.47	398.08	5005.16	1294.9	3796.72	2052.17	1946.35	2555.82	1527.7	2635.1	881.25	2665.73	3658.07	156	6028.56	2236.35	4879.84	2944.98	4137.51	4794.26	3429.12	2904.68	3859.9	3935.15	3052.43	4751.69	6691.87	5608.11	5187.41	4887.73	3974.68	3769.7	3892.83	3778.36	3283.32	6158.1
4_methylphenol_dehydrogenasehydroxylating	0	0	68	0	0	0	41	20	0	21	58	0	0	22	72	0	0	0	0	0	0	0	0	64	0	0	0	0	0	0	0	0	0	0	0	0	0	0	0	0	0	0	0	0	0	0	0	53
Epoxyqueuosine_reductase	986.45	121.25	1712.18	177.1	1584.19	315.5	302.7	1159.9	62	115.95	618.85	1414.02	317.47	86.33	1883.33	476.4	1310.88	419.25	736.6	894.57	826.35	1380.1	315	861.98	1636.4	124	2501.31	739.35	1981.84	892.4	1004.52	1865.07	1365.46	1476.43	1646.65	1299.48	1190.1	2244.39	3227.75	2523.28	2417.76	2153.07	1679.43	1270.7	1653	1448.86	1205.66	2072.77
Ferredoxin__NADP_reductase	2037.17	403.5	2400.58	598	2233.5	1035	498.5	2151.7	240.5	395.25	989.92	2045.06	1260.92	315.33	4076.91	1066.25	3298.17	2031.67	1546.5	2087.92	1031.6	1430	765.75	2091.83	2785.42	95	4371.91	1913.75	4409.59	2284	3912.66	3880.36	2893.82	2090.58	2731	3073.83	2001.08	3280.64	4842.87	4460.66	4324.36	4239.58	3087.83	3419	3205.58	3163.66	3150.4	4870.75
Ferredoxin__NAD_reductase	0	17	64	0	16	0	10	17	0	0	29	81	0	0	12	0	0	0	0	0	0	0	11.5	0	36	0	25	55	0	0	0	0	0	48	0	0	0	47	56	13	0	30	35	12	40	0	0	9
Nitrogenase	406	323	350	154	281	234	280	333.6	120	34	214	394.22	528	66	1094	311	998	581	474	1346	256.8	360	242	334	416	12	1761	109	1377	533	836.99	1535.8	1385.49	1072	417	698	635	898.4	476.42	1166	503.6	1440.49	400	248	338	1185.99	186.32	993
Acetaldehyde_dehydrogenaseacetylating	1212.05	714.75	2516.38	1091.75	2051.13	1358	744.5	1314.45	294.5	625.25	370	2399.04	1117.75	488.75	2767.75	1689.75	3330.59	2474.17	1894.25	1731.17	1112.6	1048	1079.5	1530.83	2640.09	73	2759.58	1484.5	2598.42	1869.25	2484.24	2015.6	2119.16	1829.83	1775.5	1544.75	1495.75	2987.72	3659.12	3045.58	4744.15	4379.91	3272.75	3931	2796.08	2694.33	3362.57	2859.25
Aspartate_semialdehyde_dehydrogenase	2866.92	783.25	4118.73	960.35	3779.4	1496	989.53	3376.35	370	714.7	1710.52	3556.56	1839.47	498.08	5702.16	1575.9	4665.72	2434.17	2170.35	2990.82	1822.7	3015.1	1282.25	3016.73	4427.07	156	6498.56	2597.35	5252.09	3422.98	4593.26	5149.26	3807.12	3327.68	4290.9	4268.15	3642.68	5792.69	7920.87	6117.11	6731.66	6116.98	4763.68	5370.2	4774.83	4802.11	4662.32	6891.1
Glyceraldehyde_3_phosphate_dehydrogenasephosphorylating	3553.67	1036	4958.31	1200.1	4422.73	1745	1220.03	3849.8	463.5	979.95	1855.52	4194.45	2172.22	840.83	6576.41	2463.15	5870.81	3432.34	3044.6	3491.99	2104.8	3356.6	1600.75	3852.56	4926.99	156	6802.14	2779.35	5617.76	3758.23	5204.42	5570.36	4116.45	3635.51	4864.4	4898.4	4186.18	6280.41	8559.49	6605.69	7720.36	6957.31	5773.93	6129.7	5593.41	5381.86	5507.23	7846.85
Succinate_semialdehyde_dehydrogenaseNADP	619	384	1239.66	399	840.33	377	433	753	44	365	300	1136.34	366	312	885	886	1372.34	1127.67	1118	662.34	539	346	633	930.33	941.67	4	1161.66	596	631.34	473	794.16	679.5	624.66	708.66	628	420	619.67	836.34	1552	942.33	1640	1709.33	1582	1987	1325.33	1179.83	1603.99	1229
Malonate_semialdehyde_dehydrogenaseacetylating	37	17	73	0	65.66	6	10.33	52	0	0	33	95	6	0	50	6	91.68	101.34	0	54	7	67	11.5	76.66	110.34	0	181	55	143.5	0.83	147.32	132.5	34	54	64	20.67	27.16	111	115	60.66	66.5	134.16	55	12	62.66	33.34	47.49	79
Aminobutyraldehyde_dehydrogenase	0	0	7.33	0	0	0	0	3	0	0	0	13.67	0	0	0	0	0	0	0	2.67	0	0	0	0	0	0	2.33	0	6.67	0	0	0	23.33	12.33	14	0	22.67	3.67	0	0	0	0	0	0	0	6.33	9.33	0
Formate_dehydrogenase	732.5	168.5	889.66	178.5	468.82	315	150.66	806.7	99	100.5	473	675.84	295.5	150.5	1233.5	184.5	1178.86	487.68	108.5	591.34	131.6	679.5	148	890.32	990.18	4	1249.16	483	708.09	703.66	1148.39	1019.6	541.16	351.66	853	1271.84	1210.91	1125.64	1639.4	1002.82	813.95	1047.07	649.5	661	835.82	883.59	719.98	1658
Glutarate_semialdehyde_dehydrogenase	619	384	1232.33	399	840.33	377	433	750	44	365	300	1122.67	366	312	885	886	1372.34	1127.67	1118	659.67	539	346	633	930.33	941.67	4	1159.33	596	624.67	473	794.16	679.5	601.33	696.33	614	420	597	832.67	1552	942.33	1640	1709.33	1582	1987	1325.33	1173.5	1594.66	1229
Glycolaldehyde_dehydrogenase	25.25	0	37.33	0	18.08	0	0	3	0	0	0	32.17	3	0	48	6	61.34	30.67	7.75	30.42	9.25	38	0	44.58	31.42	0	60.83	16.25	86.42	9.25	65.41	74.25	51.33	55.58	33.75	26.25	62	72.42	106.75	49.83	58	55.33	34.25	28.25	39.58	51.25	45.41	68.25
Lactaldehyde_dehydrogenase	25.25	0	37.33	0	18.08	0	0	3	0	0	0	32.17	3	0	48	6	61.34	30.67	7.75	30.42	9.25	38	0	44.58	31.42	0	60.83	16.25	86.42	9.25	65.41	74.25	51.33	55.58	33.75	26.25	62	72.42	106.75	49.83	58	55.33	34.25	28.25	39.58	51.25	45.41	68.25
Succinate_semialdehyde_dehydrogenaseNAD	0	0	7.33	0	0	0	0	3	0	0	0	13.67	0	0	0	0	0	0	0	2.67	0	0	0	0	0	0	2.33	0	6.67	0	0	0	23.33	12.33	14	0	22.67	3.67	0	0	0	0	0	0	0	6.33	9.33	0
Methylmalonate_semialdehyde_dehydrogenaseCoA_acylating__	37	17	73	0	65.66	6	10.33	52	0	0	33	95	6	0	50	6	91.68	101.34	0	54	7	67	11.5	76.66	110.34	0	181	55	143.5	0.83	147.32	132.5	34	54	64	20.67	27.16	111	115	60.66	66.5	134.16	55	12	62.66	33.34	47.49	79
Aldehyde_dehydrogenaseNAD	841.3	288.75	1614.8	300.75	1359.39	452.5	254	1221.75	198.5	250	225.25	1120.62	662.17	114.08	1816.83	686	1956.58	1127	636.5	1064.5	403.75	676	340.75	912.58	1851.25	91	2559.33	1240	2522.92	1203	2013.17	2113.17	1581.83	1396	1233.25	1444.33	1032.83	1875.67	2711.22	2204.58	2916.61	3259.67	1979.33	2105.75	1959.75	2021.58	1762.08	2048.42
N_acetyl_gamma_glutamyl_phosphate_reductase	2317.37	423.5	2348.68	472.6	2257.6	973	470.7	2318.1	227.5	478.45	1158.52	2014.94	1262.72	307.33	4111.91	858.65	3138.97	1785.67	1599.1	2017.32	1023.2	1676.6	687.25	2193.23	2683.82	36	4464.31	1838.35	3966.34	2348.9	3735.51	3796.76	2719.62	2026.18	2800.4	3151.23	2258.43	3445.44	5031.65	4383.86	3608.21	3354.73	2967.43	3230.2	3198.58	2982.11	2920.07	4999.35
Aldehyde_dehydrogenaseNADP	0	0	70	0	31	0	0	58	0	0	0	0	0	0	0	0	0	0	21	13	0	0	0	40	0	0	154	0	0	19	28	38	40	29	89	43	32	39	144	119	20	0	52	27	50	39	0	45
Glutamate_5_semialdehyde_dehydrogenase	2440.37	506.5	2634.68	537.6	2609.26	1146	551.03	2511.1	295.5	525.45	1158.52	2545.94	1395.05	405	4607.58	1040.65	3477.64	1899.67	1709.1	2218.32	1118.2	1906.6	818.25	2407.9	2960.82	36	4746.98	1888.35	4118.42	2527.73	3915.09	4044.09	2858.29	2225.18	3143.4	3402.57	2604.85	4119.27	5466.65	4560.53	4403.3	3817.81	3373.1	3524.7	3467.58	3256.03	3252.74	5502.68
Formate_dehydrogenaseNADP	86	0	0	0	60	58	0	38.2	0	0	0	37	20	13	131	0	59	0	0	70	12.6	12	24	16	57	0	106	113	3.5	0	8	67.6	35.5	0	95	16	131	152.8	254.4	39	20.2	15.5	0	0	64	57	20	14.5
Phenylglyoxylate_dehydrogenaseacylating	32	0	0	0	0	0	0	0	0	0	0	0	0	0	76	0	0	0	0	0	51	0	0	0	40	0	0	0	0	0	0	54	0	0	43	0	31	0	102	41	0	0	0	0	0	0	74	0
5_carboxymethyl_2_hydroxymuconic_semialdehyde_dehydrogenase	0	0	0	0	0	6	0	0	0	0	0	0	0	0	0	0	0	0	0	0	0	0	0	0	0	0	20	0	0	0	0	0	0	6	0	0	0	0	22	21	0	35	20	0	0	0	0	0
Coniferyl_aldehyde_dehydrogenase	0	0	0	0	16	0	0	0	0	0	0	0	0	0	0	0	0	0	0	0	0	0	0	0	0	0	0	0	0	0	0	0	0	0	0	0	0	0	0	0	0	0	0	0	0	0	0	9
Glutamyl_tRNA_reductase	760.42	187.75	1202.08	170.75	938.16	412	154.83	1098.45	64.5	105.25	565.67	835.84	621.75	140.75	1555.58	361.25	1194.09	563.67	416.25	967.17	286.6	455.5	198.5	916.5	937.92	32	1904.58	847.5	1308.17	1004.58	1763.16	1837.44	953.66	873.83	1273.5	1398.92	1252	1420.72	2041.4	1798.58	1167.7	1562.83	963.75	995	1114.58	1321.25	868.74	2038.08
Succinylglutamate_semialdehyde_dehydrogenase	39	0	7.33	25	75	0	13	44	0	0	102	78.67	0	0	79	0	0	39	27	76.67	13	0	0	79	17	0	2.33	18	60.67	43	74	76	23.33	12.33	14	0	22.67	84.67	36	24	0	0	0	0	0	55.33	9.33	209
Erythrose_4_phosphate_dehydrogenase	39	0	7.33	25	75	0	13	44	0	0	102	78.67	0	0	79	0	0	39	27	76.67	13	0	0	79	17	0	2.33	18	60.67	43	74	76	23.33	12.33	14	0	22.67	84.67	36	24	0	0	0	0	0	55.33	9.33	209
Succinate_semialdehyde_dehydrogenaseacetylating	0	0	5	0	25.34	16	0	15	0	0	0	0	2.67	2.33	10.33	0	36.33	2	0	6	0	0	0	1.33	20	0	56.33	0	27.67	0	22.67	45.67	4.33	2	30	51.33	3.33	19.67	50	31.33	45.66	10.67	4.33	5	14	60.33	14.16	87.67
Betaine_aldehyde_dehydrogenase	0	17	64	0	0	6	10	17	0	0	29	81	0	0	12	0	0	0	0	0	0	0	0	0	36	0	45	55	9.25	0	14.75	0	0	65	0	0	14.25	47	152	34	12.25	75.25	55	23.5	40	11.75	0	0
Sulfoacetaldehyde_dehydrogenaseacylating	15	0	0	0	11.33	0	0	0	0	0	0	7	3	0	36	0	34.34	30.67	0	15	41	16	0	38.33	65.67	0	122	100	157	0	84.66	84	98	76	53	55	117.33	134	126	151.33	56	82.33	0	86	86.33	98.67	171.33	197
Propanal_dehydrogenaseCoA_propanoylating	122.67	67	28	0	60.33	48	0	42	0	34	29.67	50.67	134	0	357.33	145	285	91.5	222	265	0	0	55	79.67	68	0	154	19	160	107	115	212.34	75.33	29	71	120	143	97	107	161	160	200	155	55	64	159	21.83	91.33
L_glutamate_gamma_semialdehyde_dehydrogenase	96.25	17	344.33	47	138.09	6	26.33	272	36	12	164	265.17	113.67	9.33	356.33	12	295.33	31	122.75	124.42	83.25	192	61.5	258.58	291.75	4	750.16	131.25	283.59	98.08	345.42	476.92	264.66	301.58	400.75	404.25	215	195.09	681.75	456.83	218.66	262.67	303.58	206.25	371.25	324.91	187.41	640.42
Glyceraldehyde_3_phosphate_dehydrogenaseNADP	0	0	80	20	89	0	49	34	0	0	0	81	48	0	132	0	177	48	6	150	0	0	37	154	91	0	267	0	287	64	339	196	167	133	49	124	112	67	328	274	33	316	49	165	38	200	113.83	131
3_oxo_56_dehydrosuberyl_CoA_semialdehyde_dehydrogenase	0	0	0	0	0	6	0	0	0	0	0	0	0	0	0	0	0	0	0	0	0	0	11.5	0	0	0	20	0	0	0	0	0	0	6	0	0	0	0	22	21	0	35	20	0	0	0	0	0
Pyruvate_oxidase	551	350	877	374	691	353	359	458	44	344	78	811	331	290	629	874	1218	1058	994	531	462	262	526	654	714	0	445	425	368.25	343	473.75	330	449	434	383	286	338.25	583	1053	502	1525.25	1341.25	1273	1805.5	1102	930.75	1451	733
Pyruvate_dehydrogenaseacetyl_transferring	306	251	1164.33	229	1236	455	223.33	887.4	136	94	375	1724.67	522	200	1425	382	1194	440	469	558.67	329.2	901	425.5	785	966	0	1594.33	449	735.17	497.83	871.5	774.2	507.33	1029.33	1067	1070.67	851.17	2047.27	2062.8	1204	1674.9	1339.5	1367	1103	1116	1130.83	961.33	1928
Oxoglutarate_dehydrogenasesuccinyl_transferring	132	17	232.33	25	190	64	23.33	208	0	0	131	266.67	52	13	262	6	156	39	130	159.67	80	47	59	190	191	4	621.33	229	173.92	62.83	225.75	323	167.33	196.33	262	140.67	224.92	309.67	627	325	87.25	167.25	214	127.5	241	254.08	114.33	412
3_methyl_2_oxobutanoate_dehydrogenase2_methylpropanoyl_transferring	87.25	0	182	0	53.75	0	0	165	0	0	0	169.5	32	0	130	6	140	0	144.75	60.75	59.25	22	61	101.25	54.75	4	330.5	59.25	158	28.25	225.5	286.25	123	173.25	108.75	140.25	105.25	75.75	314.75	272.5	130.25	154.25	259.25	185.75	228.25	199	133.75	256.25
Pyruvate_dehydrogenasequinone	0	0	28.33	0	11.34	6	0	3	0	0	0	13.67	2.67	2.33	55.33	0	36.33	2	0	21.67	0	0	11.5	1.33	0	0	37.66	19	36.34	47	22.67	38.67	67.66	20.33	37	6.33	136	46.34	94	42.33	68.66	70.67	46.33	5	48	47.66	23.66	26.67
Pyruvate_synthase	3311.92	877.75	4387.73	747.35	4600.4	1981	868.2	4432.05	590	807.2	2216.02	3729.56	2974.97	898.08	8032.16	1969.9	6768.22	3338.17	2349.35	3887.32	1851.8	3549.1	893.25	3415.73	5120.07	172	8820.56	2931.85	6232.34	4398.15	5957.01	6566.36	4210.62	3693.18	5491.9	5899.98	4571.43	6918.49	8436.27	7588.11	6652.11	6473.23	5027.68	4757.7	5512.83	5972.86	4233.32	8930.6
2_oxoacid_oxidoreductaseferredoxin	5616	937	6567.8	854.2	6786.82	1754	1402.4	6137.6	244	959.4	2909.2	5272.88	2818.28	570.32	9991.32	1391.8	7745.6	2380.34	3446.2	5529.8	3167.6	7114.2	1113	4555.78	6609.14	304	11332.1	3063.2	7649.18	4790.8	6020.36	9076.88	6001.58	5188.2	7511.8	6541.12	5322.68	9045.48	13755.5	10527.4	8275.54	8190.3	6863.52	5250.4	6411.66	7248.22	4713.64	10667.9
2_oxoglutarate_synthase	8946.5	1512.5	10217.1	1437.4	10576.5	2771	2239.8	9664.2	486	1530.3	4804.9	8552.26	4406.22	1022.98	15874	2215.6	11849	3920.18	5904.4	8435.6	5358.7	11333.4	1823	7428.4	10670.3	442	17582.1	4469.9	12352	7794.6	9585.88	14045.4	9566.5	8038.4	11985.1	10660.1	8378.7	14531.1	21816.5	16660.6	13654.8	12751.3	10969.4	8563.8	10121.3	10973.8	7316.96	17350.4
Carbon_monoxide_dehydrogenaseferredoxin	283.25	112.75	505.75	274.25	427	181	41.5	232.65	40.5	130.25	66.5	403.22	171.75	78.25	239.75	336.75	506.25	183.5	119.75	230	119.7	169	174.5	226.5	390.75	0	562.75	200	572.75	309.75	387.25	379.2	340	139	386.5	344.25	297.75	510.35	805.02	604.75	725.65	694.25	337.25	507	253.75	474.5	428.91	350.75
Aldehyde_ferredoxin_oxidoreductase	269	0	16	0	131.33	116	0	210	0	0	104	87	43	40	370	0	152.34	30.67	6	267	20	119.5	48	226.33	130.67	0	289	226	61	70	100.66	304	134	0	250	252	317.33	310	616	91.33	80	52.33	4	0	144.33	231.67	58.33	294
Indolepyruvate_ferredoxin_oxidoreductase	2043	526.5	2357.5	909.5	2537.84	1004	594	2447.3	228	729.5	1280	2101.44	999.84	591.16	4012.16	684.5	2771.84	1790.34	1817	2199.5	1425.9	3094	573	2102.82	2401.34	126	4058.16	934.5	3423.84	2060	2509.82	3073.24	2448.32	1496.5	2293.5	2332.66	1588.32	3296.54	4487.54	3261.82	2310.12	2537.66	2437.66	1532.5	1418.66	1973.66	1134.32	4057.34
Carbon_monoxide_dehydrogenaseacceptor	1501	548.5	3100	1505	1421	1046	296	1427.9	210	469.5	808.5	2083.19	1323.5	131	3051	1152	2358	1293.5	1343	1529.5	1324.7	664.5	400.5	1388	2284	10	3761	1885	4204	2121	3083	2906.2	2805	2127.5	2936	2588.5	2074.5	3434.1	4253.24	3764	3468.4	3776.5	3002	2558	3052	2310.5	2821.99	3858.5
Formylmethanofuran_dehydrogenase	139.75	30.75	116.25	39.75	94.67	35	6.5	184.45	13.5	29.25	90	69	51.42	40.08	190.58	60.25	183.42	85.17	21.25	160.5	20.1	120.5	25	238.16	105.92	0	137.58	29	152.42	112.25	165.08	240.77	125.33	24.5	109.5	341.58	112.91	132.72	210.4	74.91	251.11	229.75	100.58	130	92.58	166	96.91	338.42
Aldehyde_dehydrogenaseFAD_independent	56	0	16	0	11.33	0	0	73.2	0	0	45	7	3	7	85	0	34.34	30.67	0	71	2.6	52	0	116.33	16.67	0	29	0	61	35	62.66	117.6	36	0	30	157	30.33	38.8	71.4	13.33	41.2	30.33	2	0	11.33	51.67	18.33	158
Arsenate_reductaseglutaredoxin	2650.67	769.25	3762.16	1125.75	3227.92	1458.5	780.33	2819.25	336.5	779.5	1092.42	3383.48	1650.67	664.08	5005.16	2440	5012.58	3144	3030	2788.84	1611.25	1706.5	1221.75	2831.75	3916.75	158	5628.99	2263.5	5340.01	3077.83	4454.25	4677.51	3901.15	3170.66	3497.75	3564	2844.92	4716.01	6595.72	5407.58	7308.16	6908.75	5312.33	5542.25	4860.25	4568.82	4659.9	6080.75
Mycoredoxin___	0	0	0	0	0	0	0	0	0	0	0	0	0	0	0	0	0	0	0	0	0	0	11.5	0	0	0	0	0	0	0	0	0	0	0	0	0	0	0	0	0	0	0	0	0	0	0	0	0
D_proline_reductasedithiol	213.75	153.75	396.25	303.75	475	175	32.5	206.25	67.5	146.25	0	311.1	228.75	118.75	461.25	301.25	758.75	532.5	106.25	137.5	87.5	162.5	125	212.5	526.25	0	321.25	145	383.75	211.25	468.75	227.5	282.5	112.5	232.5	196.25	271.25	478.75	386.1	286.25	891.25	981.25	461.25	625	336.25	325	376.25	238.75
Glycine_reductase	275.25	134.75	725.5	648.5	476.07	164	26	169	54	117	21	377.32	198.75	95	737.25	284.75	844.61	867.43	272	354.25	381.25	194	168.75	358.07	903.43	0	879	558	1198.5	482	776.14	514.25	781.5	369.25	697.25	408.75	640.32	1178.25	842.32	744.07	1068.25	1158.32	448	1216	779.57	830.93	1147.23	918.25
Betaine_reductase	102.75	30.75	316.25	432.75	140.32	35	606.5	41.25	13.5	29.25	590.12	90.22	57.75	23.75	129.25	60.25	289.11	229.18	189.25	267.5	244.5	96.5	25	195.82	204.93	0	186.25	129	662.75	225.25	300.39	249.5	361.5	98.5	387.5	136.25	187.57	481.75	203.22	248.57	300.25	357.57	92.25	211	187.57	213.68	301.57	349.75
Cyclic_dehypoxanthinyl_futalosine_synthase_	179	53	193	0	137.33	96	76	297.2	36	21	190	188	83	34	409	0	124.34	30.67	74	199	62.6	321	0	291.33	224.67	4	270	20	149.5	310	191.66	293.6	191	116	202	449	280.33	308.8	220.4	350.33	145.2	69.33	39	50	155.33	122.67	60.33	743.5
Dihydrouracil_dehydrogenaseNAD	577	48	342.66	172	577	162	160	356	136	128	0	443.34	370	60	655	476	629	330	539	436.34	405	392	450	294	290	0	303.66	146	608.34	124	286	456	434.66	566.66	545	479	377.34	698.34	887	854	1363	620	676	640	703	792.66	616.66	727
Enoyl_[acyl_carrier_protein]_reductaseNADPH_Si_specific__	1362.25	230.25	1606.98	176.1	1857.32	463.5	358.03	1609.9	105	237.95	646.85	1628.42	635.47	220.33	2423.33	412.4	1697.22	381.92	649.6	1286.57	619.35	1731.6	374	1062.31	1709.07	79	2866.31	863.35	1396.34	920.23	1053.18	2056.07	1138.46	1419.43	1966.65	1359.15	1593.43	2623.39	3762.75	1966.61	1955.96	1810.4	1581.43	1169.7	1624.33	1733.53	1165.99	2203.27
Cobalt_precorrin_6A_reductase	325.42	241.25	814.25	255.75	580.33	520	136.5	510.95	178.5	204.75	289.17	699.89	447.25	130.75	981.58	257.25	841.75	326.5	337.25	553	388.6	370	159.5	353.17	1020.25	8	1557.25	624.5	882.75	877.25	845.25	839.94	874.33	520	912.5	736.75	675.25	1077.55	1395.62	1491.25	1101.95	1135.75	700.25	850	705.25	914.5	797.25	1268.08
Prephenate_dehydrogenase	1722.92	382.25	2200.83	566.5	1854.75	974.5	486.33	1891.2	275.5	338.5	1058.67	1772.59	1080.92	296.33	3575.91	995.25	2957.42	1787.42	1409.5	1775.42	949.85	1414	728.25	2089.58	2391.42	81	4089.66	1727	3636.09	2371.33	3612.41	3242.36	2490.82	1902.08	2462.75	3025.75	2132.58	3079.39	4131.9	4035.91	3524.36	3443.58	2835.33	3027	2957.58	2640.66	2529.07	4787.25
Dihydroorotate_dehydrogenaseNAD	2602.12	504.25	3219.6	700.35	3154.6	1162	749.2	2809.35	334	509.7	1341.52	2681.49	1540.47	352.08	4898.16	1413.9	3888.72	2346.17	1858.35	2728.15	1526.7	2836.1	978.75	2550.73	3482.07	142	5476.23	2031.35	4867.17	2933.15	4193.51	4812.93	3335.12	2803.35	3809.9	4062.48	2990.76	4667.02	6239.87	5234.11	5547.21	5024.73	3870.68	3943.7	3692.83	3892.03	3397.99	5979.1
3_oxo_5_alpha_steroid_4_dehydrogenaseNADP	542	4.25	234.25	32.5	415.5	80.5	48.5	243.5	1	57.75	66.25	288.25	54	0	492	101	651.75	186.25	238.25	304.75	105.5	475	25	229	623.25	0	636.75	252.5	687.75	259.75	413.5	483.75	396	239.25	206.5	441.5	249.5	548.5	792	551.25	697.5	820	613.25	482.25	613.75	596.75	491.25	487.25
16_dihydroxycyclohexa_24_diene_1_carboxylate_dehydrogenase	0	0	0	0	0	0	0	0	0	0	0	0	0	0	0	0	0	0	0	0	0	0	11.5	0	0	0	0	0	0	0	0	0	0	0	0	0	0	0	0	0	0	0	0	0	0	0	0	0
23_dihydro_23_dihydroxybenzoate_dehydrogenase	0	0	7.33	0	0	0	0	3	0	0	0	13.67	0	0	0	0	0	0	0	2.67	0	0	0	0	0	0	2.33	0	6.67	0	0	0	23.33	12.33	14	0	22.67	3.67	0	0	0	0	0	0	0	6.33	9.33	0
2_enoate_reductase	0	0	79	124	0	0	0	0	0	0	0	0	0	0	0	0	25	72.5	56	93	62	0	10	0	0	0	92	0	202	61	61	126.67	177.33	91	96	0	44	46	0	22	0	108	0	0	0	68	10.83	0
Maleylacetate_reductase	0	0	0	0	0	0	0	0	0	0	0	0	0	0	0	0	0	0	0	0	0	0	11.5	0	0	0	0	0	0	0	0	0	0	0	0	0	0	0	0	0	0	0	0	0	0	0	0	0
24_dienoyl_CoA_reductaseNADPH	0	0	86.33	124	14	16	0	3	0	0	0	13.67	0	0	0	0	0	0	56	62.67	62	0	0	0	0	0	2.33	0	88.67	61	0	0	82.33	12.33	110	29	22.67	49.67	29	27	28	0	0	0	9	52.33	9.33	59
Arogenate_dehydrogenase	7	17	64	0	16	0	10	52	0	0	29	81	0	0	12	6	23	0	0	0	7	34	0	0	77	0	161	55	0	0	0	28	0	48	64	0	0	47	56	13	5	30	35	12	40	0	0	9
Trans_2_enoyl_CoA_reductaseNAD	188.5	0	55.5	25	154.5	4.5	17	55.5	10.5	0	120.5	154	55	0	228.5	78	32	83.5	70.5	87	70.5	0	22	275.5	89.5	0	83	76.5	502	63	433.83	234.5	36.33	107	47.5	296	26	220.5	239	180.5	46	115.83	72	16	27.5	123.33	142	592
Precorrin_6A_reductase	325.42	241.25	814.25	255.75	580.33	520	136.5	510.95	178.5	204.75	289.17	699.89	447.25	130.75	981.58	257.25	841.75	326.5	337.25	553	388.6	370	159.5	353.17	1020.25	8	1557.25	624.5	882.75	877.25	845.25	839.94	874.33	520	912.5	736.75	675.25	1077.55	1395.62	1491.25	1101.95	1135.75	700.25	850	705.25	914.5	797.25	1268.08
Precorrin_2_dehydrogenase	656.42	272.25	1021.58	365.75	824.66	483	246.5	988.95	148.5	166.75	597.17	842.56	605.25	64.75	1537.58	293.25	1078.59	737.67	404.25	1112.67	456.6	524	165.5	799.5	962.92	12	1915.58	716.5	1594.92	1013.25	1535.41	1910.94	1148.66	933.33	1219.5	1455.75	1008.75	1437.22	1896.62	1587.58	1217.45	1458.58	801.25	889	798.58	1146	925.74	2214.08
Arogenate_dehydrogenaseNADP	52	20	97	6	192	9	0	203	0	55	22	56	96	41	37	16	15	0	47	30	16	0	0	27	0	14	60	29	17	50	0	123	30	75	93	43	0	75	212	2	52	60	57	16	0	23	20	0
Crotonyl_CoA_carboxylase/reductase	7	0	0	0	0	0	0	35	0	0	0	0	0	0	81	6	23	0	0	0	7	34	0	0	41	0	136	0	0	0	0	28	0	0	64	0	0	0	0	0	5	0	0	0	0	0	0	0
Enoyl_[acyl_carrier_protein]_reductaseNADH	3298.92	672.5	4004.23	821.85	4242.74	1525	1082.53	3881.35	358	716.7	1780.52	3886.06	1774.39	498.41	6301.24	1591.15	5013.8	2065.42	2165.1	3375.32	1736.7	3780.1	974	3198.56	3922.07	221	7074.39	2284.6	4967.76	3092.23	4337.43	5547.93	3708.95	3602.68	4727.4	4272.98	3928.76	6166.36	8200.62	6173.19	5722.82	5435.4	4713.26	3541.95	4400.83	4222.69	3296.15	6925.77
UDP_N_acetylmuramate_dehydrogenase	3427.67	999	4839.73	1133.85	4327.65	1755	1172.53	3603.35	414	965.7	1645.52	4214.81	2020.22	788.08	6309.41	2408.65	5609.47	3410.92	3083.35	3355.07	2091.95	3197.6	1646	3528.48	4967.82	166	6871.56	2836.35	5601.09	3681.48	4904.26	5322.51	4171.12	3671.93	4672.15	4482.4	3835.18	6203.44	8424.87	6391.86	7766.91	6802.48	5651.68	6455.7	5698.58	5398.86	5567.57	7415.35
Coproporphyrinogen_oxidase	0	17	223.33	0	47	0	10	95	0	0	29	158.67	32	0	74	0	74	0	97	15.67	50	0	9	95	76	4	340.33	98	110.67	19	76	153	128.33	179.33	103	108	79.67	89.67	282	241	55	81	194	74	172	45.33	63.33	190
Protoporphyrinogen_oxidase	236.45	69	573.6	4.6	572.68	41	128.2	435.4	0	18.2	296.6	394.1	185.8	17	811	101.4	216.14	30.67	112.35	426.15	261.85	638.6	131.5	301.98	298.82	61	883.9	133.85	213.25	269.65	96.01	612.65	236.8	585.85	636.15	224.65	513.93	786.55	1191.75	625.03	211.6	401.73	325.85	203.45	203.58	336.12	81.08	649.35
Acyl_CoA_oxidase	0	0	0	0	0	6	0	0	0	0	0	0	0	0	0	0	0	0	0	0	0	0	0	0	0	0	20	0	0	0	0	0	0	6	0	0	0	0	22	21	0	35	20	0	0	0	0	0
Fumarate_reductaseCoM/CoB	0	0	14.5	0	15.5	0	0	0	0	0	0	6.5	0	0	0	0	36.5	19	0	0	0	18.5	0	0	20	0	22	0	16	18.5	12.5	0	11	0	0	0	19.5	19	15	0	28	35.5	22	30.5	20	29.5	30.5	12.5
Succinate_dehydrogenasequinone	2682.9	344.5	3646.86	402.2	3323.88	799	706.4	2814.2	71	406.9	1338.7	2975.54	1080.94	231.66	4502.66	672.8	3450.26	910	1534.2	2199.14	1508.9	3608.7	645	2138.96	3507.8	152	5811.62	1762.7	3168.68	2372.3	2583.54	4140.34	2869.92	2805.86	3824.3	3033.96	3132.7	4580.88	7226.3	5179.56	4300.92	3854.64	3606.86	3400.9	3433	3700.22	2802.82	4513.04
Dihydroorotate_dehydrogenasequinone	146	54	319.33	25	232	107	64.33	324	36	32	238	284.67	91	35	454	6	243	39	179	180.67	80	126	44.5	273	358	0	818.33	282	257.67	217.83	227	378	251.33	220.33	313	234.67	353.67	381.67	678	509	110	164	309	113	388	191.33	125.33	688
Protoporphyrinogen_IX_dehydrogenasemenaquinone__	125	0	16.33	25	143	58	13.33	79	0	0	102	121.67	20	13	242	0	59	39	33	146.67	23	20.5	24	95	74	0	127.33	131	60.67	43.83	86.33	142	67.66	12.33	109	16.67	153.67	230.67	296	86	15	17.33	10	0	69	150.66	29.33	222
Fumarate_reductasequinol	5304.9	1313.5	6545.02	1520.2	5971.04	2273	1520.06	4642.2	320	1133.9	2119.7	5755.38	2439.94	1106.66	8445.66	2885.8	7315.94	3917.34	4053.2	4786.48	2945.9	4736.2	2484	4945.62	6641.14	152	8907.28	4320.2	5923.52	4108.46	5509.86	6880.34	4925.58	4175.52	6108.3	5382.3	6139.2	8679.22	13540.3	7849.22	8876.92	8382.8	7064.86	8733.4	7409.66	7775.72	7705.63	9150.04
Short_chain_acyl_CoA_dehydrogenase	833.34	246.5	642.75	254.25	625.75	285	79.5	459.25	13.5	105.25	294.34	594.78	939.17	67.08	1815.49	520	1086.33	702.25	597.25	825.75	551.75	367.5	324.75	833.92	743	0	1564.58	626	1438.42	792.25	1008.92	1189.6	1061.99	917.75	1333.75	1009.33	880.08	1258.67	1631.44	1690.33	1510.66	1290.42	1277.58	1320	1275.5	1073.58	1255.66	1913.33
2S_methylsuccinyl_CoA_dehydrogenase	7	17	64	0	0	0	10	52	0	0	29	81	0	0	12	6	23	0	0	0	7	34	0	0	77	0	161	55	0	0	0	28	0	48	64	0	0	47	56	13	5	30	35	12	40	0	0	0
44_diapophytoene_desaturase44_diapolycopene_forming	0	0	0	0	0	0	0	0	0	0	0	0	0	0	0	0	0	0	0	0	0	0	0	0	0	0	0	0	9.25	0	14.75	0	0	11	0	0	14.25	0	74	0	12.25	10.25	0	11.5	0	11.75	0	0
Isovaleryl_CoA_dehydrogenase	7	17	64	0	16	0	10	52	0	0	29	81	0	0	12	6	23	0	0	0	7	34	0	0	77	0	161	55	0	0	0	28	0	48	64	0	0	47	56	13	5	30	35	12	40	0	0	9
Glutaryl_CoA_dehydrogenaseETF	7	17	216	0	47	18	10	112	0	0	29	145	32	0	74	6	97	0	97	13	57	34	35	95	117	0	445	98	113.25	19	143.75	153	105	196	153	124	71.25	86	355	270	72.25	228.25	254	127.5	172	110.75	85	165
Medium_chain_acyl_CoA_dehydrogenase	0	34	128	0	32	0	20	34	0	0	58	162	0	0	24	0	0	0	0	0	0	0	0	0	72	0	50	110	0	0	0	0	0	96	0	0	0	94	112	26	0	60	70	24	80	0	0	18
Dihydroorotate_oxidasefumarate	846.25	417	1225	458	1170.09	541	437	835	44	409	152	1429.72	451.67	362.33	1559.33	947	2125.33	1208	1082.75	735.75	530.25	804	606	1055.58	1287.75	4	1392.83	717.25	718.92	797.25	911.42	1093.92	949.33	780.25	947.75	660.58	886.33	1351.42	2156.97	1056.83	2349.66	2064.67	2009.58	2573.25	1917.25	1460.58	2219.08	1351.42
Isoquinoline_1_oxidoreductase	14	34	128	0	32	0	20	104	0	0	58	162	0	0	24	12	46	0	0	0	14	68	0	0	154	0	322	110	0	0	0	56	0	96	128	0	0	94	112	26	10	60	70	24	80	0	0	18
Coproporphyrinogen_dehydrogenase	4491.54	1049.5	5785.24	1195.7	5484.33	2355	1388.56	5211.7	580.5	869.65	2855.29	4915.39	2914.52	769.83	9206.24	2241.05	6341.27	3610.67	3335.2	4988.56	2802.9	4453.7	1597.25	4748.3	6001.22	302	10771.9	4062.45	8229.18	5147.46	6983.44	8312.1	6124.24	5246.94	6998.8	6756.97	5917.37	8668.88	12017	9859.56	8357.71	8124.96	6426.53	5717.4	6262.08	6109.8	4966.06	10901.3
All_trans_retinol_1314_reductase	0	0	0	0	67	0	0	0	0	0	0	0	27	0	0	0	0	0	0	35	0	0	0	0	0	0	0	0	0	0	0	36	0	0	55	0	41	22	52	23	0	0	0	0	0	0	0	16
All_trans_zeta_carotene_desaturase	74.75	30.75	283.25	39.75	103	80	6.5	118.25	13.5	29.25	32	143	177.75	23.75	175.25	130.25	186.75	52.5	130.25	57.5	67.5	32.5	34	137.5	282.25	4	468.25	140	326.75	202.25	275.75	315.5	321.5	282.5	223.5	215.25	273.25	262.25	452	337.25	541.25	560.25	429.25	406	385.25	246	268.25	262.75
Phytoene_desaturaseneurosporene_forming	74.75	30.75	283.25	39.75	103	80	6.5	118.25	13.5	29.25	32	143	177.75	23.75	175.25	130.25	186.75	52.5	130.25	57.5	67.5	32.5	34	137.5	282.25	4	468.25	140	326.75	202.25	275.75	315.5	321.5	282.5	223.5	215.25	273.25	262.25	452	337.25	541.25	560.25	429.25	406	385.25	246	268.25	262.75
Phytoene_desaturasezeta_carotene_forming	74.75	30.75	283.25	39.75	103	80	6.5	118.25	13.5	29.25	32	143	177.75	23.75	175.25	130.25	186.75	52.5	130.25	57.5	67.5	32.5	34	137.5	282.25	4	468.25	140	326.75	202.25	275.75	315.5	321.5	282.5	223.5	215.25	273.25	262.25	452	337.25	541.25	560.25	429.25	406	385.25	246	268.25	262.75
Phytoene_desaturaselycopene_forming	74.75	30.75	283.25	39.75	103	80	6.5	118.25	13.5	29.25	32	143	177.75	23.75	175.25	130.25	186.75	52.5	130.25	57.5	67.5	32.5	34	137.5	282.25	4	468.25	140	326.75	202.25	275.75	315.5	321.5	282.5	223.5	215.25	273.25	262.25	452	337.25	541.25	560.25	429.25	406	385.25	246	268.25	262.75
Urocanate_reductase	860	0	14.5	0	621.5	580	0	350	0	0	0	376.5	200	130	1246	0	635	19	0	700	100	138.5	240	160	590	0	1082	1130	16	18.5	92.5	540	341	0	950	160	1350.5	1417	2462	390	182	135.5	22	30.5	660	599.5	230.5	12.5
Alanine_dehydrogenase	1227.5	143.25	1691.25	309.5	1630.93	370.5	255.83	1323.7	50	124.75	541.25	1397	418.34	104.66	2161.91	585.75	1894.41	620.75	793.75	1004.25	602.6	1452	260.5	1110.16	1427.75	142	2648.66	910	1661.84	1037.08	1553.59	1948.69	1327.16	1306.75	1381	1483.33	1306.41	2133.64	3151.65	2467.91	2194.77	2585.09	1992.16	1349.25	1768.25	1774.16	1261.41	2404.59
L_erythro_35_diaminohexanoate_dehydrogenase	0	67	17	0	60.34	48	0	42	0	0	0	47	136.67	2.33	292.33	18	248.33	69	41	178	0	0	0	1.33	70	0	268.33	0	49.67	97	59.67	166.67	28.33	2	121	59.33	68.33	125.67	69	69.33	21.66	110.67	41.33	5	34	118.33	70.33	87.67
Glutamate_synthaseNADPH	6125.14	1060	7039.06	1251.65	6930.98	2553.5	1621.8	6086.55	470.5	1053.3	3210.49	6252.8	3132.79	681.41	10772.1	2593.35	7329.88	3664.76	3846.65	5945.44	3233.25	6507.9	1776.5	5794.34	7461.36	351	12596.9	4344.65	9524.68	5693.85	7614.8	10017.2	6894.51	6207.56	7556.35	7804.26	6178.89	10362.2	13970.9	10710.5	10027.9	9679.76	7960.81	7251.8	7567.74	7851.21	6012.55	11946.1
Glutamate_synthaseNADH	6125.14	1060	7039.06	1251.65	6930.98	2553.5	1621.8	6086.55	470.5	1053.3	3210.49	6252.8	3132.79	681.41	10772.1	2593.35	7329.88	3664.76	3846.65	5945.44	3233.25	6507.9	1776.5	5794.34	7461.36	351	12596.9	4344.65	9524.68	5693.85	7614.8	10017.2	6894.51	6207.56	7556.35	7804.26	6178.89	10362.2	13970.9	10710.5	10027.9	9679.76	7960.81	7251.8	7567.74	7851.21	6012.55	11946.1
Diaminopimelate_dehydrogenase	1866.12	247.25	1622.35	282.1	1829.02	512.5	524.7	1724.9	193	323.95	983.52	1652.27	723.47	203.33	2737.66	730.9	1671.38	961.75	1260.6	1586.9	1040.35	1935.1	336.5	1500.65	1873.9	69	2875.98	854.35	2019.92	1438.9	1430.27	2600.41	1505.46	1604.1	2040.65	2064.48	1540.68	2601.72	3813.25	2782.28	2283.51	1913.32	1687.43	1283.7	1320	1716.28	1058.66	3087.6
Glutamate_dehydrogenase	163.75	47.75	343.25	78.75	114	41	16.5	125.25	13.5	29.25	29	177.22	45.75	23.75	233.25	118.25	398.75	99.5	21.25	40.5	24.5	66.5	80	111.5	166.25	0	286.25	192	113.75	127.25	319.25	167.5	96.5	98.5	189.5	114.25	357.75	165.25	371.22	344.25	242.75	401.75	303.25	290	299.25	332.5	329.25	128.25
Aspartate_dehydrogenase	204	0	128	164	120	178	0	70	0	0	0	145	90	26	287	0	118	74	56	200	174	24	74	32	203	0	334	326	178	61	83	206	213	76	382	77	405	426	716	257	64	106	39	128	203	256	298	162
3_dehydroquinate_synthaseII	56	0	16	0	11.33	0	0	70	0	0	45	7	3	7	78	0	34.34	30.67	0	71	0	52	0	116.33	16.67	0	29	0	61	35	62.66	112	36	0	30	157	30.33	32	61	13.33	36	30.33	2	0	11.33	51.67	18.33	158
Glutamate_dehydrogenaseNADP	114	0	270	39	51	0	0	92	0	0	0	34	0	0	179	52	263	47	21	26	0	0	0	109	0	0	154	108	15	104	267	124	80	29	168	142	286	76	261	317	51	106	208	115	242	223	223	102
Glutamate_dehydrogenaseNADP2	2958.67	580.5	3163.48	579.85	3183.49	1181	745.03	2711.15	243.5	591.45	1577.27	3156.09	1543.14	390.41	5502.99	1162.4	4165.8	2023.92	2000.85	2734.32	1468.35	3168.1	690.25	2651.81	4219.07	87	6499.14	2196.6	5065.76	3005.98	3961.18	4870.83	3764.95	3025.18	3765.65	3777.23	3245.01	5255.81	7035.5	5607.69	5312.12	5002.15	4145.51	4161.7	3936.33	4159.94	3631.65	6507.27
Leucine_dehydrogenase	0	0	70	0	47	0	0	58	0	0	0	0	0	0	0	0	0	0	21	13	0	0	26	40	0	0	154	0	0	19	51	38	40	29	89	43	32	39	144	140	20	32	52	69	50	99	31	54
L_aspartate_oxidase	2332.62	483.25	2966.93	509.35	2682.6	931.5	680.2	2441.85	242.5	540.7	1342.02	2368.91	1239.47	338.08	4190.66	809.9	2920.72	1437.67	1557.85	2088.82	1424.2	2317.6	602.75	2078.23	2818.57	87	5003.56	1563.85	3425.34	2139.65	2696.51	3551.26	2654.62	2317.68	2932.4	2874.48	2231.43	3771.19	5282.87	4556.61	3533.71	3222.23	2682.68	2529.2	2839.33	2998.86	2422.49	4695.6
Glycine_oxidase	0	17	64	0	0	6	10	17	0	0	29	81	0	0	12	0	0	0	0	0	0	0	11.5	0	36	0	86	55	9.25	0	14.75	0	0	65	0	0	14.25	47	133	68	12.25	75.25	55	23.5	40	11.75	0	0
Monoamine_oxidase	0	0	0	0	0	0	0	0	0	0	7	0	0	0	0	0	25	48	0	33	0	0	10	0	0	0	92	0	120	0	61	112	111	91	0	0	44	0	37	22	0	108	0	0	0	68	10.83	0
Pyridoxal_5_phosphate_synthase	161	17	284.33	25	170	6	39.33	329	0	12	163	412.67	61	0	376	6	204	39	182	141.67	87	84	35	232	175	4	647.33	133	247.67	62.83	257	532	216.33	221.33	287	124.67	152.67	195.67	562	387	139	199	329	163	328	216.33	166.33	535
Glycine_dehydrogenaseaminomethyl_transferring	2232.25	430.5	3346.83	587	2909.75	684	529	2374.4	47	274.5	1155.5	2637.11	1122.67	97.33	4230.33	608	3418.51	1111.84	1321.25	2189.92	1508.45	2753	397.5	2047.24	2950.59	140	5032.66	1434.25	3842.84	1497.75	3135.49	3902.62	2253.66	2544.08	3387.75	3388.58	2422.91	3889.69	6439.99	4915.99	3422.31	3647.58	2892.08	2255.25	2846.41	3406.5	2635.57	4777.42
Glutamate_synthaseferredoxin	805.42	221.25	1032.5	331.5	847.08	550	298	918.5	180	234.5	518.17	763.42	670.25	200	1551.08	655.25	1346.75	870.25	609	971.75	312.25	503	398.75	851.42	854.25	4	1597	659	1201.5	985	1068.5	1352.09	829.33	789.75	938.25	1214.75	802	1106.75	1231.5	1319.75	1343.75	1058	1018.5	1136	1031.75	1254.75	891.08	1510.58
D_arginine_dehydrogenase	0	17	64	0	0	0	10	17	0	0	29	81	0	0	12	0	0	0	0	0	0	0	0	0	36	0	25	55	0	0	0	0	0	48	0	0	0	47	56	13	0	30	35	12	40	0	0	0
Saccharopine_dehydrogenaseNADP_L_glutamate_forming	0	0	0	0	0	0	0	0	0	0	0	6	0	0	39	0	0	0	6	0	0	0	0	0	0	0	19	0	0	0	0	12	6	0	0	0	0	0	6	0	0	0	0	0	5	31	0	13
Pyrroline_5_carboxylate_reductase	2727.87	783	3851.18	1068.1	3445.6	1506	860.03	3109.6	371.5	701.95	1382.52	3285.38	1751.22	501.83	5440.41	1589.15	4582.47	2392.67	2099.6	2811.32	1697.2	2689.6	1298.25	2855.23	4256.99	156	6151.81	2613.35	5193.84	3339.23	4594.01	4803.76	3770.62	3027.18	3900.4	3873.4	3530.93	5536.94	7354.09	5939.36	6451.71	6161.23	4701.93	5470.2	4743.08	4557.11	4855.57	6420.85
Methylenetetrahydrofolate_reductaseNADPH	2206.12	361.75	2518.18	500.1	2642.85	980	620.03	2635.1	236.5	484.45	1122.52	2467.94	1227.97	350.33	3950.66	920.9	2845.72	1659.92	1624.1	2075.07	1221.95	2215.6	702.5	2239.48	2454.07	87	4408.31	1385.35	3740.59	2208.73	3274.26	3820.51	2466.12	2308.93	2819.15	2947.15	2007.18	3464.69	5282.65	4265.11	3307.71	3062.48	3065.43	2740.7	2583.33	2557.11	2299.82	4662.1
Opine_dehydrogenase	64	0	0	0	41	0	0	24	0	0	25	0	47	0	184	0	11	29	0	0	102	48	0	32	80	0	0	0	9.25	0	30.75	108	0	11	86	87	76.25	53	241	82	12.25	10.25	0	11.5	0	11.75	148	67
Dihydrofolate_reductase	2845.17	787.5	4176.31	1164.6	3836.57	1583	1080.03	3011.9	364.5	824.45	1338.52	3440.73	1660.72	661.33	5182.41	2142.15	4805.63	2831	2593.1	3064.99	1890.6	2773.6	1476.75	2911.9	3944.65	138	5591.64	2491.35	4764.01	2900.23	3769.02	4510.66	3651.12	3048.51	3916.4	3643.9	3231.77	5157.81	6903.97	5136.53	6722.71	5738.57	4836.43	5354.7	4817.25	4721.94	4799.57	5827.35
67_dihydropteridine_reductase	86	0	7.33	0	60	58	0	38	0	0	0	50.67	20	13	124	0	59	0	0	72.67	10	12	24	16	57	0	108.33	113	6.67	0	8	54	56.33	12.33	109	16	153.67	142.67	244	39	15	9	0	0	64	63.33	29.33	0
FMN_reductaseNADPH	8.5	67	92.33	40	159.25	116	0	320	0	0	44	243.42	226	0	323.25	18.75	259.5	415.5	41	341.67	46	131	63.5	130	49	0	538.58	151	289.92	160	428.25	573.5	148.33	181.33	250	325.5	307.92	292.17	377.75	295	109.75	332.25	146.75	214.5	117.5	399.58	235.16	601.5
FMN_reductaseNADPH2	805.7	171.25	1038.85	58.1	1152.1	253.5	224.7	983.9	13	103.95	474.85	1033.6	479.8	37	1492	235.4	833.05	605.75	442.85	1032.15	564.1	1205.6	128	571.4	1123.65	61	1774.15	501.1	1281.25	636.15	738.1	1521.15	846.8	1019.85	1269.9	1085.4	1028.1	1723.3	2252	1456.45	1316.1	1222.4	910.85	730.45	780.25	1136.95	712.91	1572.35
Riboflavin_reductaseNADPH	39	0	7.33	25	75	0	13	44	0	0	102	78.67	0	0	79	0	0	39	27	76.67	13	0	0	79	17	0	2.33	18	60.67	43	74	76	23.33	12.33	14	0	22.67	84.67	36	24	0	0	0	0	0	55.33	9.33	209
FAD_reductaseNADPH	0	0	0	0	0	0	0	0	0	0	0	0	0	0	0	0	0	0	0	0	0	0	0	0	0	0	0	0	0	0	0	0	0	0	0	0	0	0	37	0	0	0	0	0	0	0	0	0
Methylenetetrahydrofolate_dehydrogenaseNADP	3378.92	987.25	4583.73	1161.35	4395.4	1849	1335.53	3793.35	414	1058.7	1686.52	4302.56	2016.47	788.08	6216.16	2449.9	5883.72	3334.17	3137.35	3447.82	2125.7	3277.1	1590.25	3591.73	4876.07	156	6844.56	2794.35	5548.09	3495.98	4919.26	5323.26	4155.12	3772.68	4726.9	4596.15	3998.68	6239.69	8441.87	6388.11	7908.66	6859.98	5795.68	6213.2	5551.83	5302.11	5478.32	7489.1
Saccharopine_dehydrogenaseNAD_L_lysine_forming__	1769.45	312.75	1833.85	167.1	1806.52	548.5	539.7	1682.4	214	387.45	945.35	1784.35	687.97	203.33	2792.83	661.9	1871.22	886.92	1273.6	1527.4	1025.35	1978.6	411	1421.31	1974.57	69	3366.98	788.35	2557.92	1442.4	1901.76	2531.07	1890.46	1770.6	2102.65	2131.98	1554.01	2703.22	4123.25	3332.61	2503.51	2150.98	1944.93	1557.2	1820.33	1885.28	1310.99	3291.27
Saccharopine_dehydrogenaseNADP_L_lysine_forming__	0	0	0	0	0	0	0	0	0	0	0	6	0	0	39	0	0	0	6	0	0	0	0	0	0	0	19	0	0	0	0	12	6	0	0	0	0	0	6	0	0	0	0	0	5	31	0	13
Saccharopine_dehydrogenaseNAD_L_glutamate_forming__	0	0	0	0	0	0	0	0	0	0	0	6	0	0	39	0	0	0	6	0	0	0	0	0	0	0	19	0	0	0	0	12	6	0	0	0	0	0	6	0	0	0	0	0	5	31	0	13
Sarcosine_oxidase	28	102	320	0	35	67	50	203	0	11	154	429	17	0	146	12	88	0	41	0	55	81.5	78	19	334	0	731	408	104	23	113	166	129	340	181	62	112	337	640	347	44	442	313	272	319	262	246	232
Electron_transferring_flavoprotein_dehydrogenase	46	17	64	25	91	0	23	93	0	0	163	163	29	0	91	6	23	39	39	91	20	34	0	79	94	0	161	73	54	43	74	104	0	48	64	0	15	128	111	37	5	30	35	12	40	49	0	218
Proline_dehydrogenase	48	17	96.33	0	24	6	10.33	125	36	0	110	94.67	22	7	71	6	23	0	0	58.67	7	96	11.5	78	196	0	253.33	55	28.67	69.83	79	100	49.33	101.33	146	210.67	47.67	88.67	181	100	19	69	57	12	109	41.33	9.33	252
NADP_transhydrogenaseSi_specific	0	0	7.33	0	0	0	0	3	0	0	0	13.67	0	0	0	0	0	0	0	2.67	0	0	0	0	0	0	2.33	0	6.67	0	0	0	23.33	12.33	14	0	22.67	3.67	0	0	0	0	0	0	0	6.33	9.33	0
NADP_transhydrogenaseRe/Si_specific	144	75	281.66	104	247.99	168	56.66	289	0	0	345	481.34	138	84	428	139.5	406.02	440.01	54	198.34	47	152	240	458.99	1225.51	0	1004.66	651	463.34	645.66	671.98	677	385.66	339.66	535	124.34	418.33	935.84	1176.5	822.99	1032	739.99	778	1689	810.99	532.67	1129.65	724
NADPH_dehydrogenasequinone	200	41	253.66	111	372.34	73	119.33	233	68	59	131	400.34	137.67	32.33	380.33	141	307.33	175	151	268.34	125	227	157	186.33	185	0	211.99	125	200.01	105.83	222.67	230.67	158.99	208.66	283	121	195.67	395.01	572	309.33	519.66	279.67	264.33	371	286	384.99	286.82	522.67
NADH:ubiquinone_reductaseH_translocating	15801.1	2683	20823.1	2552	19519.2	4508	4450	17069.5	1003	2949	9498.34	17265.8	6428.2	1376.3	26388.5	5097.5	18602.1	5550.17	9135	12290.2	8627	18736.5	2554	13536.5	17876.2	987	31295.1	8953	20766.7	12168.5	16085.4	24200	15439.4	15848.8	19976.5	19294.8	16252.1	25765.9	36218.7	28459.1	22091.5	21167.1	19588.3	12353	18904.8	17746.8	12705.4	30297.9
NADPH:quinone_reductase	60	34	135.33	25	107	6	33	183	0	0	160	240.67	0	0	103	18	69	39	27	76.67	34	102	0	79	212	0	521.33	128	60.67	43	74	160	23.33	114.33	206	0	22.67	178.67	188	105	15	95	90	24	80	55.33	9.33	227
NADPH_dehydrogenase	0	59	83	0	115	100	0	78	0	0	0	282	0	70	251	41	172	0	0	45	0	63	0	57	126	0	63	0	45	82	100	79	43	72	127	51	161	357	183	51	228	95	111	66	125	18	173	65
NADH_dehydrogenase	1543.45	586.25	3072.18	660.1	2318.85	718.5	678.03	1971.1	166	397.95	894.85	2305.02	952.8	252	2823	857.4	2524.55	948.25	980.6	1467.57	1254.95	2144.6	910.5	1391.65	2826.4	142	3625.98	1566.35	2334.92	1776.23	1921.6	2710	2040.13	2159.43	2304.65	1921.82	2245.02	3474.52	5196.15	3421.95	4173.55	4358.65	3007.1	3831.2	3093	3221.28	3323.33	3148.6
PreQ1_synthase	1729.12	236.25	1631.68	106.1	1850.35	598.5	429.03	1781.9	94	281.95	1208.52	1580.19	724.47	286.33	2616.16	423.9	1325.22	448.92	863.6	1316.57	833.35	1895.1	291.5	1493.98	2007.57	83	3099.31	926.35	1699.84	1451.73	1197.68	2244.41	1520.79	1520.43	2010.65	1795.15	1744.93	2668.89	3776.25	2343.61	2207.76	1993.9	1736.43	1179.2	1461.33	1744.03	937.49	2906.6
Nitrite_reductaseNADH	156	0	14.66	100	300	18	52	170	0	0	408	287.34	0	0	316	0	0	156	108	301.34	52	0	0	316	68	0	64.66	72	247.84	172	325.5	304	46.66	64.66	28	0	73.84	331.34	284	159	24.5	125.5	60	23	0	232.16	18.66	836
GMP_reductase	799	433	1133.33	485	1206	584	452	729	112	391	180	1438.67	486	403	1345	1056	1687	1231	1145	918.67	580	514	733	923	1071	0	739.33	608	610.92	641	754.75	615	682.33	656.33	828	515	944.92	1521.67	1906	745	2269.25	1774.25	1631	2167.5	1440	1428.08	1913.33	1307
Nitrite_reductaseNO_forming	0	0	9	0	8	6	0	0	0	0	0	0	0	0	0	0	0	0	0	0	0	0	11.5	0	0	0	20	0	0	0	0	0	0	6	0	0	0	0	22	21	0	35	20	0	0	0	0	0
Nitrite_reductasecytochrome;_ammonia_forming__	356	84	542.5	31	424.83	86	174.33	474	48	54	354	474.5	217	32	624	47	343.34	104.67	181	371	310	647.5	9	401.33	528.67	8	755	112	389	375.33	269.16	673	457	500	760	874.67	467.83	685	1009	576.33	652	316.83	227	199.5	363.33	484.17	155.83	1144.5
Trimethylamine_N_oxide_reductasecytochrome_c__	172	0	14.66	0	120	116	0.33	76	0	0	0	101.34	40	26	302	0	118	0	0	145.34	20	25	48	32	114	0	216.66	226	13.34	0.83	16	108	112.66	24.66	218	32.67	307.34	285.34	488	78	30	18	0	0	128	126.66	58.66	0
Nitric_oxide_reductasecytochrome_c__	0	0	0	0	67	0	0	0	0	0	0	0	27	0	0	0	0	0	0	35	0	0	0	0	0	0	0	0	0	0	0	36	0	0	55	0	41	22	52	0	0	0	0	0	0	0	0	16
Ferredoxin__nitrite_reductase	188.67	42.5	294.75	52.25	126.08	104	6.5	59.25	13.5	29.25	21.67	105.89	170.5	23.75	300.83	174	174	261.75	65.25	58.75	92.75	32.5	93.75	180.92	496	0	574.25	358	458.25	360.25	284.25	320.09	426.33	355.75	271.75	201	510.25	530.5	586.22	432	689.5	699.25	361.25	888	568.5	574.25	681.33	489.33
Hydroxylamine_reductase	2267.95	491.25	2728.18	582.6	2636.02	1126.5	684.7	2036.3	254	466.95	1304.35	2227.96	1449.47	345.83	4221.33	1294.4	3120.72	1550.92	1591.1	2266.07	1414.05	2435.6	655	2025.31	3138.07	132	5081.81	1629.85	4203.59	2458.4	2977.26	3768.27	3316.29	2772.93	3253.65	3098.48	2601.68	4304.99	5675.49	4778.11	4954.41	4869.48	3481.93	2946.7	3063.83	3281.11	2468.48	4627.77
Nitrate_reductase	1265	175	878.81	432	1233.15	681	387.33	1020	240	162	511	1221.19	780	188	1905	569	1084.7	652.35	602	1453.69	540	1097.5	601.5	1026.65	1328.35	8	1432.31	835	1169.94	1233.33	1113.05	1366	1251.31	850.31	1679	1331.67	2144.59	2614.69	2760	1143.65	2343.75	1687.9	1071	1200	1260.65	1855.41	1124.46	2426
CoA_disulfide_reductase	0	0	0	0	0	0	0	0	0	0	0	0	0	0	0	0	0	0	0	0	0	0	26	0	0	0	0	0	9.25	0	37.75	0	0	11	0	0	14.25	0	37	0	12.25	42.25	0	53.5	0	71.75	31	0
Mycothione_reductase	0	0	0	0	0	6	0	0	0	0	0	0	0	0	0	0	0	0	0	0	0	0	11.5	0	0	0	20	0	0	0	0	0	0	6	0	0	0	0	22	21	0	35	20	0	0	0	0	0
Assimilatory_sulfite_reductaseNADPH__	85	17	78.66	50	166	0	36	157	0	0	233	238.34	0	0	170	6	23	78	54	153.34	33	34	0	158	111	4	213.66	91	149.09	86	192.25	208	46.66	105.66	92	0	88.09	216.34	251	61	41.75	60.75	35	46.5	40	145.91	18.66	452
Dihydrolipoyl_dehydrogenase	1901.75	435	3382.33	963.25	2907.17	980	507.33	2247.45	274	312	871.75	2724.36	1172.42	254.08	3834.08	910.25	3522.17	1486.42	1450.5	2044.42	1509.1	2339.5	708	1879.16	3026.17	152	4745.66	1856	3834.84	1938.33	3120.08	3690.52	2621.66	2343.58	3388	3043.25	2475.08	4301.39	6116.34	4685.66	4662.61	4325.25	3551.83	3091.75	3393.33	3224.58	3087.32	4505.67
Glutathione_disulfide_reductase	534	367	1030.33	334	666	235	206.33	319	44	226	66	854.67	331	290	769	781	919	997	921	417.67	469	182	526	676	711	0	633.33	482	424.67	471.83	394	382	520.33	419.33	369	293.67	329.67	642.67	1171	515	1073	1373	1194	1606	906	809.33	1363.33	784
Protein_disulfide_reductase	1274.45	104.25	1328.51	118.1	1525.86	237.5	313.03	1177.9	13	156.95	777.85	1288.69	390.14	61.66	2028.66	249.4	1300.55	353.92	647.6	1166.24	655.35	1581.6	161	1043.64	1353.07	65	2451.97	669.35	1507.93	739.23	923.1	1946.74	1181.12	1180.76	1553.65	1330.48	1239.18	2078.73	3121.75	1858.94	1600.17	1443.82	1325.76	848.2	1292.33	1500.44	787.65	2265.44
Thioredoxin_disulfide_reductase	5343.09	2039.75	8467.23	2671.85	7247.06	3380	2028.53	6026.05	890	1650.2	2290.19	7523.17	3843.97	1514.58	10505	4691.4	9826.56	6275.84	5553.85	5711.82	4020.8	4805.1	3246.25	5919.73	8566.24	310	11330.1	5301.85	9329.34	6657.48	8452.67	8646.2	7275.95	6281.68	8066.9	7524.65	6506.26	11279	14661.2	11114.9	14707.1	13237.1	10654.7	12392.7	10020.7	9241.53	10650.1	12296.4
Thiosulfate_dehydrogenase	15	0	0	0	11.33	0	0	0	0	0	0	7	3	0	19	0	34.34	30.67	0	15	0	16	0	38.33	16.67	0	0	0	61	0	40.66	40	10	0	0	10	5.33	32	0	13.33	22	26.33	0	0	11.33	16.67	18.33	35
Sulfide_cytochrome_c_reductaseflavocytochrome_c__	0	0	0	0	0	0	0	0	0	0	0	0	0	0	0	0	0	0	0	0	0	0	0	0	0	0	0	0	3.5	0	0	8	0	0	0	0	0	0	0	0	0	0	0	0	0	0	0	14.5
Peptide_methionine_S_S_oxide_reductase	2388.2	768.5	4014.93	1029.85	3573.77	1384.5	954.53	2823.85	223.5	771.7	1219.35	3423.74	1619.72	582.08	4609.33	1918.9	4560.47	2525.42	2544.85	2842.57	1762.95	2714.6	1283	2803.81	3858.32	156	5613.31	2077.85	4316.59	2623.98	3521.43	4396.67	3584.46	3145.43	3561.15	3459.9	3112.68	5003.94	7093.62	5234.86	6625.71	6011.15	4921.93	5134.2	4527.58	4388.03	4193.57	5687.02
Peptide_methionine_R_S_oxide_reductase	2252.45	797.25	3940.93	977.35	3524.02	1389.5	941.53	2733.85	223.5	748.7	1074.35	3221.24	1558.47	575.08	4395.58	1768.65	4392.22	2454.17	2320.85	2684.82	1702.2	2658.6	1287.75	2531.56	3941.07	152	5577.31	2162.85	4132.59	2680.48	3405.93	4077.92	3520.96	2959.68	3591.4	3077.65	3059.68	4995.69	6847.62	5072.61	6494.46	5900.15	4656.93	5300.7	4600.83	4403.28	4401.32	5182.77
Phosphoadenylyl_sulfate_reductasethioredoxin	158.2	17	431.93	200.6	383.94	76	44.2	481.4	45	68.2	226.6	448.27	121.47	128.33	641.33	61.4	410.13	211.5	245.6	323.07	201.6	231.6	35.5	428.73	270.4	4	1043.06	248.6	582.59	346.4	405.02	607.07	460.46	335.93	596.4	445.73	381.85	415.14	855	581.53	317.51	286.32	331.93	372.7	378	505.61	294.66	1118.27
Thiosulfate_dehydrogenasequinone	0	0	9	0	8	0	0	0	0	0	0	0	0	0	0	0	0	0	0	0	0	0	0	0	0	0	0	0	9.25	0	14.75	0	0	11	0	0	14.25	0	37	21	12.25	10.25	0	11.5	0	11.75	0	17
Dimethylsulfoxide_reductase	258	0	59.83	0	234.5	174	0	108	0	0	0	144.17	60	39	372	0	295	57	0	212.67	30	91.5	72	48	231	0	386.33	339	58.17	55.5	61.5	170	155.33	12.33	299	48	474.17	485.67	777	117	129	143.5	66	91.5	252	265.83	160.83	52
Assimilatory_sulfite_reductaseferredoxin__	0	0	0	0	0	6	0	0	0	0	0	0	0	0	0	0	0	0	0	0	0	0	11.5	0	0	0	20	0	0	0	0	0	0	6	0	0	0	0	22	21	0	35	20	0	0	0	0	0
CoB__CoM_heterodisulfide_reductase	284	17	393	0	589.01	412	129	898.2	135	125	393	402	196.01	333.99	1005.99	126	755.01	489.51	455	690	174.6	597	150	623.98	658.01	0	1137.99	294	715.01	758	453.99	671.61	610.49	6	375	656.99	163.98	500.31	865.4	793.98	657.18	379.5	478.99	447	236.99	597	190.98	1074.01
Adenylyl_sulfate_reductase	142	0	64	0	45.32	0	98	146.4	0	0	90	28	108	14	262	0	187.36	218.68	0	472	5.2	136	20	309.32	66.68	0	242	0	484	70	328.64	539.2	314	182	60	502	159.32	141.6	142.8	97.32	126.4	329.32	4	0	45.32	272.68	94.98	386
Hydrogensulfite_reductase	112	0	32	0	22.66	0	0	146.4	0	0	90	14	6	14	170	0	68.68	61.34	0	142	5.2	104	0	232.66	33.34	0	58	0	122	70	125.32	235.2	72	0	60	314	60.66	77.6	142.8	26.66	82.4	60.66	4	0	22.66	103.34	36.66	316
Dissimilatory_sulfite_reductase	112	0	32	0	22.66	0	0	146.4	0	0	90	14	6	14	170	0	68.68	61.34	0	142	5.2	104	0	232.66	33.34	0	58	0	122	70	125.32	235.2	72	0	60	314	60.66	77.6	142.8	26.66	82.4	60.66	4	0	22.66	103.34	36.66	316
Cytochrome_c_oxidase	28	88	1084	32	219	18	81	643	36	21	238	668	182	22	586	24	462	0	509	65	278	161	317.5	579	627	16	2136	435	659.5	197	851	905	549	840	739	683	428	421	1366	1224	295	736	995	694	909	885	518	1249.5
[Formate_C_acetyltransferase]_activating_enzyme_	8900.16	2389.5	11436.3	3372.45	10707.8	4598	2634.56	9488.15	1309.5	2072.65	4597.21	9610.02	5668.94	1639.41	16440.9	5744.05	13020.5	8928.6	7384.2	9404.48	5453.5	7772.2	3349.75	9278.12	11846.6	421	18390.8	7280.45	17330.8	10203.5	14226.6	15796	11790.1	9828.02	12459.8	13316	9587.19	16140.3	20108.6	16962.7	18925.9	17191.3	13063.1	14023.6	12824.4	13142.5	12469.2	20973.3
Selenate_reductase	75	82	289.99	164	137	155	0	133	0	0	80	178.01	357	0	523	88	313	232.5	103	299.01	113	128	0	86	306	0	455.99	68	322.01	364	216	330	364.99	232.99	392	200	285.01	402.01	334	240	403	569	320	302	322	407.99	389.82	297
Homocysteine_S_methyltransferase	310	229	702	274	541	338	340	573	68	165	126	788	366	100	857	281	939	402	197	566	380	417	411	571	838	0	710	427	557.5	646	543.5	501	613	565	534	444	857.5	1106	1535	688	1615.5	1436.5	914	1635	854	1044.5	1500	841
Caffeoyl_CoA_O_methyltransferase	3.8	0	6.8	0	11.8	0	0	8	0	0	0	9.4	0	0	6	0	0	0	0	0	0	0	0	0	0	0	0	0	0	0	0	0	0	0	0	0	21	0	7	0	8.2	0	0	0	0	0	0	0
Uroporphyrinogen_III_C_methyltransferase	1135.67	346.5	2054.41	864.25	1399.41	626	260.83	1641.45	148.5	221.25	952.67	1537.23	993.5	105.75	2386.83	411	1773.84	1471.92	856.25	1577.09	870.85	721	309.75	1244.25	1281.67	36	2886.91	1218.5	2719.59	1592.08	2616.91	2812.19	1900.49	1468.41	2279.75	1876.67	1563.42	2433.64	2978.12	2758.33	1894.2	2144.58	1679.75	1853	1891.83	1877.08	1879.65	3506.33
Methionine_synthase	2872.62	603.25	3323.43	540.35	3161.1	1031	694.53	2968.35	217	549.7	1455.52	2955.66	1497.47	338.08	4991.66	1221.9	3676.22	1964.17	1945.35	2589.82	1663.7	2474.6	808.25	2442.73	2887.07	97	5647.56	1954.35	4734.84	2570.48	3730.01	4664.76	3222.62	2748.68	3728.9	3703.65	2718.43	4471.69	6207.87	5409.11	4384.71	3801.73	3322.68	2927.2	3419.33	3448.86	3005.32	5805.1
Precorrin_2_C20_methyltransferase	754.92	210.5	1042	304	715.75	518	255	694.7	180	250.5	505.17	745.17	505.17	145.33	1411.66	501	1288.67	459.67	592.75	943.25	438.35	585.5	221.5	748.58	1064.42	8	1968.83	746.75	1380.17	997.25	1162.83	1355.36	1122.16	898.75	1139.75	1382.08	845.41	1428.72	1910.15	1730.16	1282.11	1301.25	919.58	863.75	890.58	1294	808.24	1877.25
Precorrin_3B_C17_methyltransferase	1010.42	311.25	1072.25	214.75	917.66	669	306.5	1051.95	193.5	280.75	681.17	1054.89	849.25	207.75	1897.58	529.25	1452.09	779.17	749.25	1055	629.6	742	366.5	1081.5	1098.92	8	2119.25	818.5	1824.75	1142.25	1461.91	1587.94	1366.33	1014	1486.5	1565.75	1017.58	1735.55	2006.62	2188.58	1880.95	1532.08	1498.25	1112	1246.58	1134.17	1083.41	2426.08
Precorrin_6B_C515_methyltransferasedecarboxylating	921.92	263	942	471	867.75	578	271	1070	225	383	594.67	1092.17	843.67	283.33	1808.66	488	1594.67	852.67	847.75	1207.75	619.25	601	284	1000.58	949.42	4	2218.83	571.25	1665.17	1109.25	1059.33	1540.26	1127.66	846.25	1630.75	1296.58	630.41	1555.92	1617.75	1836.16	1261.41	957.75	1241.58	779.75	1124.58	1122.5	824.24	2170.25
Precorrin_4_C11_methyltransferase	1010.42	311.25	1111.25	234.75	966.66	669	306.5	1051.95	193.5	280.75	681.17	1054.89	849.25	207.75	1926.58	529.25	1569.09	779.17	749.25	1055	629.6	742	393.5	1081.5	1143.92	8	2231.25	818.5	1896.75	1142.25	1653.91	1647.94	1366.33	1014	1535.5	1641.75	1017.58	1735.55	2244.62	2440.58	1913.95	1656.08	1498.25	1244	1279.58	1235.17	1150.41	2484.08
5_methyltetrahydropteroyltriglutamate__homocysteine_S_methyltransferase	393	86	350.33	43	369.58	255	132.33	581	81	59	385	522.17	238	164	859.75	158.25	359.34	265.67	301	365.67	183	353	198	656.33	834.17	4	780.58	235	337.92	872.83	456.41	438.5	462.33	310.33	374	540.67	539.75	707.67	881.25	686.33	659.25	451.08	511.75	797.5	329.33	378.75	442.66	1068
Trans_aconitate_2_methyltransferase	7	0	7.33	0	0	0	0	38	0	0	0	13.67	0	0	0	6	23	0	0	2.67	7	34	0	0	41	0	192.33	40	68.67	0	0	28	65.33	43.33	122	41	41.67	43.67	17	0	5	0	0	0	0	30.33	9.33	65
Thymidylate_synthaseFAD	484.45	163.25	719.85	70.35	630.93	412.5	166.7	677.85	105	159.95	400.6	863.32	278.05	204.75	1324.25	248.15	809.89	393.67	443.35	496.4	253.2	567.1	176.5	766.73	985.32	8	1497.65	522.1	1187.25	878.15	1246.34	866.5	779.13	475.6	921.4	1054.15	634.18	1116.85	1226.62	1366.28	875.05	791.31	834.35	636.7	733.08	606.2	534.58	1961.35
Cobalt_factor_II_C20_methyltransferase	754.92	210.5	1042	304	715.75	518	255	694.7	180	250.5	505.17	745.17	505.17	145.33	1411.66	501	1288.67	459.67	592.75	943.25	438.35	585.5	221.5	748.58	1064.42	8	1968.83	746.75	1380.17	997.25	1162.83	1355.36	1122.16	898.75	1139.75	1382.08	845.41	1428.72	1910.15	1730.16	1282.11	1301.25	919.58	863.75	890.58	1294	808.24	1877.25
Demethylmenaquinone_methyltransferase	2553.95	441.25	2743.68	479.35	2953.77	767.5	639.7	2115.35	186	562.95	914.6	2495.27	991.22	466.08	3705.08	1453.65	3290.72	1691.17	1970.35	1975.57	1249.2	2268.1	702.5	2087.56	2809.82	79	3656.81	1340.1	3181.34	1509.15	2453.93	3131.67	2100.46	2088.43	2671.9	2539.48	2290.43	3550.19	5248.9	3336.11	4128.46	3724.9	3374.68	2688.2	3008.08	3078.28	2644.24	4137.02
23S_rRNA_uridine2552_2_O_methyltransferase	219.5	17	101.83	25	188.83	62.5	27.33	215.5	10.5	0	194.5	203.67	28	20	379.5	6	148.34	114.17	45.5	230.67	55.5	99	24	353.83	201.17	0	339.33	197.5	516.17	78.83	500.16	411.5	123.33	79.33	224.5	469.67	210	371.17	474	151.83	56	149.83	37	28	142.83	186	153.66	773.5
Phosphatidylethanolamine_N_methyltransferase	0	17	64	0	0	0	10	17	0	0	29	81	0	0	12	0	0	0	0	0	0	0	0	0	36	0	25	55	0	0	0	0	0	48	0	0	0	47	56	13	0	30	35	12	40	0	0	0
16S_rRNA_guanine527_N7_methyltransferase	3340.92	970.25	4583.73	1121.35	4239.4	1688	1172.53	3551.35	414	929.7	1636.52	4077.56	1999.47	788.08	6130.16	2350.9	5449.72	3273.17	3023.35	3331.82	2084.7	3156.1	1564.25	3474.73	4632.07	156	6527.56	2661.35	5407.09	3472.98	4787.26	5213.26	3974.12	3548.68	4581.9	4448.15	3733.68	6012.69	8211.87	6190.11	7429.66	6615.98	5525.68	5905.2	5224.83	5044.11	5125.32	7186.1
16S_rRNA_guanine966_N2_methyltransferase	653.17	122	520.83	97	521.16	252	207.33	693	135	59	550.67	432.84	337	77	926.33	362	487.84	446.67	296	569.67	172	401.5	283.5	748	728.67	0	1158.33	520	895.17	740.33	837.16	1239.34	636.16	649.33	722	1088.17	598.5	873.67	1193	798.33	1341	1150.83	871	1067.5	719.83	794.5	780.66	1374.33
16S_rRNA_guanine1207_N2_methyltransferase	746.25	420.75	1511.83	554.5	1247.75	621	424.33	720	93	344	282	1491.42	342.75	407	1456.25	1277.75	1896.25	1413.75	1243	799.92	569.25	419	700.75	1048.75	1444.75	69	1053.33	839.5	1156.17	995.83	1174	861.25	924.83	817.58	730.25	629.42	835.67	1597.42	1725	1116.75	2859.25	2620	2029	2752	1884.25	1641.58	2198.08	1672.25
23S_rRNA_guanine2445_N2_methyltransferase	58.5	0	73.83	25	100.5	0	13.33	44	0	25	102	166.17	0	0	134	14	56.5	65	27	81.67	18	36.5	13	79	125	0	66.33	18	133.17	99.33	120.5	79	104.83	84.33	40	9.17	58.17	174.67	125	63	119	104.5	61	92.5	128.5	139.83	159.33	236
23S_rRNA_guanine1835_N2_methyltransferase	39	0	7.33	25	75	0	13	44	0	0	102	78.67	0	0	79	0	0	39	27	76.67	13	0	0	79	17	0	2.33	18	60.67	43	74	76	23.33	12.33	14	0	22.67	84.67	36	24	0	0	0	0	0	55.33	9.33	209
16S_rRNA_cytosine967_C5_methyltransferase	2272.97	855	3170.38	1036.25	3050.71	1510	863.83	2582.95	354.5	751.75	1126.17	3203.21	1617	739.75	4381.33	2055.5	4061.84	2887.42	2514.25	2596.92	1519.85	1660.5	1380.25	2535.25	3175.17	91	4446.58	2119.5	3801.17	2572.58	3509.99	3548.69	2876.99	2425.58	3146.75	2937.67	2428.5	4314.47	5502.12	4205.33	5605.15	4983.66	4029.25	4454	3700.33	3580.33	3801.99	5183.33
23S_rRNA_pseudouridine1915_N3_methyltransferase	3240.72	970.25	4331.03	1082.35	4180.7	1677.5	1168.53	3510.85	403.5	904.7	1618.02	3971.96	2044.47	788.08	5901.66	2284.9	5143.22	3157.67	3029.85	3313.82	2086.2	3139.1	1539.75	3317.23	4510.57	156	6465.56	2560.85	4959.59	3397.98	4158.76	4990.76	3872.62	3516.68	4475.4	4038.65	3547.68	5856.19	8078.87	5973.61	7311.86	6387.48	5394.68	5739.2	4896.83	4810.11	4687.82	6731.6
16S_rRNA_cytosine1407_C5_methyltransferase	56	0	23.33	0	11.33	0	0	73	0	0	45	20.67	3	7	78	0	34.34	30.67	0	73.67	0	52	0	116.33	16.67	0	31.33	0	71.17	35	62.66	120	59.33	12.33	44	157	53	35.67	61	13.33	36	30.33	2	0	11.33	58	27.66	172.5
16S_rRNA_adenine1408_N1_methyltransferase	3.8	0	6.8	0	5.8	0	0	8	0	0	0	9.4	0	0	0	0	0	0	0	0	0	0	0	0	0	0	0	0	0	0	0	0	0	0	0	0	0	0	0	0	4.2	0	0	0	0	0	0	0
23S_rRNA_adenine1618_N6_methyltransferase	0	0	89.33	0	0	0	0	3	0	0	0	77.67	32	0	78	0	74	0	76	2.67	50	0	9	55	40	0	72.33	43	110.67	0	48	120	88.33	102.33	14	65	47.67	3.67	52	75	35	51	107	35	116	6.33	63.33	111
16S_rRNA_adenine1518_N6/adenine1519_N6_dimethyltransferase	3354.92	987.25	4583.73	1121.35	4274.4	1731	1172.53	3599.35	414	940.7	1645.52	4101.56	2016.47	788.08	6199.16	2350.9	5491.72	3273.17	3064.35	3331.82	2084.7	3162.1	1564.25	3493.73	4655.07	156	6659.56	2694.35	5415.09	3495.98	4787.26	5279.26	4015.12	3548.68	4581.9	4465.15	3733.68	6012.69	8246.87	6250.11	7429.66	6615.98	5583.68	5905.2	5268.83	5044.11	5125.32	7256.1
23S_rRNA_adenine2085_N6_dimethyltransferase	123	24	109	86	227.25	73	80	114	68	47	0	221	135	30	179.25	199.75	231	134	124	201	95	177	157	97	111	0	86.25	33	85	97	76	67.5	44	96	244	114	118.5	260.5	267.75	112	494	192.5	205.75	221	175	280	182	312
23S_rRNA_guanosine2251_2_O_methyltransferase	2934.97	899	3967.63	1129.25	3535.55	1656	950.33	3015.95	402	853.5	1222.92	3501.96	1801.42	751.08	5425.41	2252.25	5370.17	3372.92	2850.75	2854.67	1649.35	2216.5	1530	3166.08	4352.42	95	5768.16	2679.75	5209.59	3314.58	4876.16	4640.11	3727.82	2874.33	3765.75	4003.5	3173.08	5053.64	6886.87	5541.66	7157.31	6492.58	5261.08	6227	5223.08	4871.16	5385.57	6574.75
23S_rRNA_cytidine2498_2_O_methyltransferase	111.5	0	37.83	25	101.5	4.5	17.33	128.5	10.5	0	165.5	78.67	5	7	224.5	0	32	83.5	45.5	145.67	38.5	37	0	299.5	50.5	0	31.33	29.5	451.67	78.83	451.5	281.5	80.33	31.33	65.5	443.67	73.67	153.17	156	52.5	14	84.5	2	16	27.5	112.33	115.33	715
23S_rRNA_guanine745_N1_methyltransferase	565.75	261.25	1110.83	279.5	1162.75	656	184	811.5	162	194.5	244.5	1273.42	585.25	277	1987.75	714.25	1665.75	986.75	782	773.42	508.25	638	605.25	691.75	1517.25	73	1813.33	786	1515.67	1251	1323.83	1148.25	1167.16	759.08	1303.25	809.75	941.17	1925.92	1967.5	2035.75	2803.25	2017.83	1749.5	2099	1697.75	1400.41	1751.08	1702.25
23S_rRNA_uracil747_C5_methyltransferase	0	0	16.33	0	8	6	0.33	3	0	0	0	13.67	0	0	0	0	0	0	0	2.67	0	1	0	0	0	0	22.33	0	6.67	0.83	0	0	23.33	18.33	14	0.67	22.67	3.67	22	21	0	35	20	0	0	6.33	9.33	0
23S_rRNA_uracil1939_C5_methyltransferase	4135.76	1141.75	5682.23	1555.35	5059.06	2076	1416.53	4283.35	562	953.7	2099.86	4753.15	2364.97	911.08	7366.82	3100.9	6422.22	4298.17	3785.35	4180.32	2497.2	3561.6	1911.75	4319.57	5303.07	235	8193.56	3379.35	7101.09	4211.48	5954.76	6794.44	4952.78	4369.18	5351.4	5674.65	4196.18	7113.69	9320.37	7406.61	9083.16	8350.48	6468.68	7046.7	6169.33	6304.11	5895.15	9161.76
23S_rRNA_cytosine1962_C5_methyltransferase	2933.79	616.25	3672.93	857.35	3616.93	1259.5	846.2	3344.65	411.5	524.7	1787.69	2883.33	1743.47	371.08	5378.99	1484.9	4054.22	2736.67	2274.85	3160.82	1903.6	2934.6	969.75	3240.9	3458.57	138	6991.56	2365.85	6435.09	2803.65	4906.59	5861	3953.78	3374.68	4319.4	4948.98	2958.68	4967.39	7206.47	6206.61	5439.76	5101.31	4158.68	3540.7	3973.83	3918.94	3290.15	7395.43
23S_rRNA_adenine2503_C2_methyltransferase	2866.92	638.25	3605.73	785.35	3438.4	1412	733.53	3109.35	302	560.7	1576.52	3115.56	1741.47	424.08	5769.16	1346.9	4298.72	2199.17	2084.35	2944.82	1650.7	2724.1	916.25	2776.73	3906.07	156	6770.56	2595.35	5211.09	3152.98	4289.26	5104.26	3796.12	3090.68	4320.9	4198.15	3508.68	5304.69	7490.87	5926.11	5302.66	5143.98	4128.68	3868.2	4139.83	4065.11	3481.32	6553.1
16S_rRNA_uracil1498_N3_methyltransferase	2746.42	524.25	3607.73	713.35	3424.4	1330	813.53	2979.35	370	529.7	1445.52	3162.56	1412.47	498.08	5128.16	1444.9	3977.22	1974.17	2029.35	2505.82	1613.7	2741.1	1025.25	2726.73	3853.07	156	5846.56	2271.35	4900.59	3024.98	4221.26	4670.26	3426.62	3055.68	4022.9	4024.65	3363.68	5239.69	7121.87	5580.11	5814.66	5104.98	4172.68	4135.2	4058.33	3942.11	3554.82	6227.6
Cobalt_precorrin_5B_C1_methyltransferase	1138.67	273.75	1134.25	346.75	971.75	593	302.5	1105.45	193.5	279.25	661.67	1040.39	817.42	210.08	1947.91	561.25	1631.42	755.17	853	1150.25	700.85	910	338	1150.08	1147.67	8	2277.08	838.75	1910.42	1272.5	1553.58	1734.36	1479.66	1049.75	1671.25	1647.83	1094.66	1872.97	2053.37	2205.41	1907.86	1600.5	1573.33	1121.75	1353.83	1257.5	1072.99	2559.5
Cobalt_precorrin_6B_C15_methyltransferasedecarboxylating	197.75	63.75	192.25	39.75	106	141	41.5	132.45	13.5	29.25	54	192.22	174.75	28.75	339.25	130.25	112.75	52.5	81.25	147.5	80.1	184	25	153.5	306.25	4	305.25	116	237.75	373.25	229.75	264.1	362.5	193.5	224.5	290.25	439.25	465.05	387.62	241.25	547.45	534.25	316.25	355	253.25	265	225.25	376.75
Malonyl_[acyl_carrier_protein]_O_methyltransferase	712.25	24.25	345.58	57.5	531.59	119.5	102.83	438.5	37	105.75	258.25	378.42	78.67	24.33	733.33	113	723.08	227.25	272	388.17	134.75	573	25	385.58	845	0	974.91	277.75	838.09	415.83	610.17	750.67	461.66	320.83	424.25	552.75	484.25	780.59	990.75	789.08	786.91	845.42	670.83	498	708	666.91	530.66	950.67
16S_rRNA_cytidine1402_2_O_methyltransferase	4284.17	1022.5	5357.98	1184.85	5080.99	1933.5	1331.03	4198.85	427	1079.45	1877.77	4850.31	2218.14	823.41	7223.49	2504.9	6566.8	3516.42	3553.35	3882.32	2461.45	4090.1	1631.25	4004.31	5640.07	160	8205.14	3229.1	6592.51	3862.98	5469.43	6432.93	4916.45	4166.18	5465.15	5449.23	4485.26	7171.61	10203.6	7493.19	8822.57	7764.4	6653.51	6615.2	6351.83	6163.69	5802.65	8385.77
16S_rRNA_cytosine1402_N4_methyltransferase	3918.92	1084.25	5003.73	1357.35	4606.4	1949	1405.53	3888.35	534	1069.7	1940.52	4476.31	2300.47	858.08	6898.16	2691.9	5877.72	3486.17	3454.35	3782.82	2352.7	3402.1	1741.25	3996.73	4827.07	156	7287.56	2937.35	5979.09	3694.98	5059.26	5702.26	4384.12	4028.68	4987.9	5086.15	4114.68	6516.19	8772.87	6809.11	7932.66	6974.98	5973.68	6108.2	5517.83	5427.11	5370.15	8093.1
tRNA_cytidine32/uridine32_2_O_methyltransferase	39	0	7.33	25	75	0	13.33	44	0	0	102	78.67	0	0	79	0	0	39	27	76.67	13	1	0	79	17	0	43.33	18	60.67	43.83	74	76	23.33	12.33	14	0.67	22.67	84.67	54	58	0	0	0	0	0	55.33	9.33	209
2_methoxy_6_polyprenyl_14_benzoquinol_methylase	2553.95	441.25	2743.68	479.35	2953.77	767.5	639.7	2115.35	186	562.95	914.6	2495.27	991.22	466.08	3705.08	1453.65	3290.72	1691.17	1970.35	1975.57	1249.2	2268.1	702.5	2087.56	2809.82	79	3656.81	1340.1	3181.34	1509.15	2453.93	3131.67	2100.46	2088.43	2671.9	2539.48	2290.43	3550.19	5248.9	3336.11	4128.46	3724.9	3374.68	2688.2	3008.08	3078.28	2644.24	4137.02
tRNA_cytidine34_2_O_methyltransferase	2129.97	866	3040.38	998.25	2889.71	1504	881.83	2519.95	390.5	747.75	1075.17	2899.21	1630	748.75	4180.33	2035.5	3983.84	2921.42	2411.25	2452.92	1439.85	1639.5	1399.25	2491.25	3265.17	91	4234.58	2040.5	3606.17	2780.58	3466.99	3370.69	2833.99	2320.58	3086.75	2912.67	2534.5	4164.47	5333.12	4221.33	5800.15	5001.66	4050.25	4906	3711.33	3500.33	3977.99	5019.33
tRNA_adenine22_N1_methyltransferase	1881.47	801	2764.55	964.25	2432.88	1309	817.5	1916.95	309.5	633.75	783.17	2543.04	1392	563.75	3713.33	1971.5	3632	2694.75	2288.25	2136.25	1388.85	1480	1283.75	2089.92	2583.5	77	3423.25	1675.5	3274.5	2225.25	3064.83	2899.69	2521.16	2074.25	2586.75	2589.5	2032	3494.8	4307.12	3779	5203.15	4550.83	3679.25	4181.5	3270.5	3066.83	3510.33	4293.83
tRNA_adenine57_N1/adenine58_N1_methyltransferase	56	8	25	3	19.33	58	0	70	0	0	45	7	46	7	137	0	112.34	120.67	0	71	0	52	91.5	178.33	266.67	0	167	150	104.5	221	196.66	187	139	59	108	172	149.33	158	326	164.33	353	232.33	207	551	230.33	175.67	370.33	211.5
tRNA_adenine58_N1_methyltransferase	56	8	25	3	19.33	58	0	70	0	0	45	7	46	7	137	0	112.34	120.67	0	71	0	52	91.5	178.33	266.67	0	167	150	104.5	221	196.66	187	139	59	108	172	149.33	158	326	164.33	353	232.33	207	551	230.33	175.67	370.33	211.5
2_polyprenyl_6_hydroxyphenol_methylase	61	17	71.33	25	102.33	0	23	96	0	0	131	166.67	3	0	127	6	57.34	69.67	27	91.67	61	50	0	117.33	159.67	0	326.33	173	217.67	43	158.66	188	121.33	136.33	131	55	140	265.67	236	222.33	61	112.33	35	98	126.33	154	180.66	415
tRNA1Val_adenine37_N6_methyltransferase	1372.87	190	1552.43	335.85	1732.85	361.5	379.53	1409.15	41.5	315.2	837.52	1395.91	641.22	104.08	2174.91	503.65	1550.97	796.92	878.85	1302.07	758.85	1798.1	293	1241.48	1452.32	65	2615.56	714.35	1931.84	884.48	1158.18	2380.91	1292.29	1305.93	1765.15	1690.4	1282.43	2088.14	3052.97	2079.86	2042.76	1761.4	1671.68	1085.2	1390.58	1569.78	841.07	2544.35
23S_rRNA_cytidine1920_2_O_methyltransferase	2143.97	883	3207.05	1028.25	2819.71	1489	868.5	2513.95	390.5	783.75	996.17	2898.54	1627	735.75	4251.33	2101.5	4229.84	2946.42	2425.25	2306.25	1416.85	1632.5	1403.25	2504.25	3302.17	91	4173.25	1996.5	3582.25	2834.75	3653.24	3311.69	2857.66	2352.25	3010.75	2965	2510.58	3987.8	5127.12	4365.33	5789.9	4928.41	4184.25	5000.5	3974.33	3589.25	4262.66	4959.33
16S_rRNA_cytidine1409_2_O_methyltransferase	2143.97	883	3207.05	1028.25	2819.71	1489	868.5	2513.95	390.5	783.75	996.17	2898.54	1627	735.75	4251.33	2101.5	4229.84	2946.42	2425.25	2306.25	1416.85	1632.5	1403.25	2504.25	3302.17	91	4173.25	1996.5	3582.25	2834.75	3653.24	3311.69	2857.66	2352.25	3010.75	2965	2510.58	3987.8	5127.12	4365.33	5789.9	4928.41	4184.25	5000.5	3974.33	3589.25	4262.66	4959.33
tRNA_guanine37_N1_methyltransferase	3354.92	987.25	4583.73	1121.35	4274.4	1731	1172.53	3599.35	414	940.7	1645.52	4101.56	2016.47	788.08	6199.16	2350.9	5491.72	3273.17	3064.35	3331.82	2084.7	3162.1	1564.25	3493.73	4655.07	156	6659.56	2694.35	5503.09	3495.98	4850.26	5279.26	4078.12	3548.68	4581.9	4465.15	3733.68	6012.69	8246.87	6250.11	7429.66	6615.98	5583.68	5905.2	5268.83	5044.11	5125.32	7300.1
16S_rRNA_guanine1516_N2_methyltransferase	58.5	0	59.33	25	85	0	13.33	44	0	25	102	159.67	0	0	134	14	20	46	27	81.67	18	18	13	79	105	0	85.33	18	117.17	80.83	108	79	93.83	84.33	40	9.17	38.67	147.67	128	97	91	69	39	62	108.5	110.33	128.83	223.5
Co_methyltransferase	199.5	61.5	240.5	79.5	250	70	13	85.7	27	58.5	0	302.44	91.5	47.5	79.5	276.5	225.5	105	42.5	55	37.6	80	94	85	256.5	0	294.5	152	267.5	124.5	115.5	146.6	115.5	91	145	62.5	108.5	304.3	296.84	218.5	453.7	363	184.5	250	134.5	220	222.5	95.5
methyltransferase	0	0	0	0	56	0	0	0	0	0	0	90.22	0	0	156	0	0	0	0	0	0	76	0	0	16	0	0	0	0	0	0	0	0	0	0	78	120	0	0.22	0	0	0	0	0	0	0	0	0
Co_methyltransferase2	99.75	30.75	120.25	39.75	125	35	6.5	44.45	13.5	29.25	0	151.22	45.75	23.75	43.25	138.25	112.75	52.5	21.25	27.5	20.1	40	47	42.5	128.25	0	147.25	76	133.75	62.25	57.75	76.1	59	45.5	72.5	31.25	54.25	159.05	153.62	109.25	229.45	184.75	92.25	125	67.25	110	111.25	47.75
23S_rRNA_guanine2069_N7_methyltransferase	58.5	0	73.83	25	100.5	0	13.33	44	0	25	102	166.17	0	0	134	14	56.5	65	27	81.67	18	36.5	13	79	125	0	66.33	18	133.17	99.33	120.5	79	104.83	84.33	40	9.17	58.17	174.67	125	63	119	104.5	61	92.5	128.5	139.83	159.33	236
Tellurite_methyltransferase	0	0	48.33	0	40	0	0.33	3	0	0	0	88.67	0	0	64	0	35	0	0	2.67	0	1	0	60	46	0	49.33	0	54.67	64.83	0	12	73.33	54.33	14	48.67	90.67	70.67	84	0	0	84	49	33	0	6.33	45.33	60
23S_rRNA_adenine2030_N6_methyltransferase	77.5	17	85.83	25	117.5	4.5	27.33	110.5	10.5	0	149.5	159.67	5	0	177.5	6	55	83.5	45.5	89.67	45.5	35	0	221.5	127.5	0	163.33	84.5	451.67	43.83	429.5	237.5	54.33	79.33	99.5	296.67	48.67	200.17	151	65.5	5	110.5	35	28	67.5	77.33	115.33	601
Cobalt_precorrin_4_methyltransferase	1010.42	311.25	1111.25	234.75	966.66	669	306.5	1051.95	193.5	280.75	681.17	1054.89	849.25	207.75	1926.58	529.25	1569.09	779.17	749.25	1055	629.6	742	393.5	1081.5	1143.92	8	2231.25	818.5	1896.75	1142.25	1653.91	1647.94	1366.33	1014	1535.5	1641.75	1017.58	1735.55	2244.62	2440.58	1913.95	1656.08	1498.25	1244	1279.58	1235.17	1150.41	2484.08
Cobalt_precorrin_7_C5_methyltransferase	197.75	63.75	192.25	39.75	106	141	41.5	132.45	13.5	29.25	47	192.22	174.75	28.75	339.25	130.25	112.75	52.5	81.25	147.5	80.1	184	25	153.5	306.25	4	305.25	116	237.75	373.25	229.75	264.1	362.5	193.5	224.5	290.25	439.25	465.05	387.62	241.25	598.45	534.25	316.25	355	253.25	265	225.25	376.75
3_phospho_methyltransferase	0	0	0	0	0	0	0	0	0	0	0	0	0	0	0	0	0	0	0	0	0	0	0	0	75	0	83	0	0	0	0	0	0	0	39	0	0	60	0	72	31	40	0	0	0	0	0	0
Peptide_chain_releasefactor_N5_glutamine_methyltransferase	3308.12	987.25	4487.93	1121.35	4268.6	1686	1172.53	3591.35	414	940.7	1645.52	4092.16	1945.47	788.08	6122.16	2280.9	5491.72	3273.17	3064.35	3331.82	2084.7	3162.1	1564.25	3493.73	4429.07	156	6490.56	2626.35	5227.09	3320.98	4649.26	5162.26	3807.12	3352.68	4476.9	4405.15	3586.68	5834.69	8050.87	6135.11	7078.46	6237.98	5383.68	5664.2	4991.83	4847.11	4909.32	7222.1
Ribosomal_protein_L3_N5_glutamine_methyltransferase	125	0	7.33	25	135	58	13.33	79	0	0	102	115.67	20	13	203	0	59	39	27	146.67	23	13	24	95	74	0	149.33	131	60.67	43.83	82	130	56.33	12.33	109	16.67	153.67	223.67	298	97	15	9	0	0	64	112.33	29.33	209
tRNA_guanine46_N7_methyltransferase	3284.92	970.25	4553.23	1121.35	4218.57	1688	1172.53	3478.15	414	929.7	1591.52	4064.06	1996.47	781.08	6051.16	2350.9	5370.38	3206.5	3023.35	3260.82	2082.1	3085.6	1564.25	3358.4	4595.4	156	6476.56	2661.35	5330.09	3419.48	4707.77	5095.66	3869.79	3548.68	4525.9	4249.15	3704.85	5914.89	8075.47	6116.78	7364.46	6531.82	5491.68	5874.7	5193.5	4955.61	5076.49	7015.6
tRNA_guanosine18_2_O_methyltransferase	133	0	108.33	56	169.67	0	29	189	0	12	159	163.67	33.67	9.33	352.33	0	250.67	100.67	47	191.67	30	174	0	245.66	79.67	0	206.66	55	243.34	108	221.33	319.67	182.66	50.33	146	224.33	89.33	156.34	282	190.66	175.66	151	92.33	101	152.33	260.33	144.99	515.67
tRNA_uracil54_C5_methyltransferase	39	79	158.33	25	190	100	54.33	189	36	21	196	360.67	22	92	402	41	172	39	27	121.67	13	89	0	200	262	0	109.33	18	127.67	227.83	231	155	66.33	119.33	179	114.67	326.67	479.67	243	151	228	95	111	66	194	73.33	182.33	447
DNA_cytosine_5__methyltransferase	2851.7	736.75	3385.88	911.3	3843.2	1221	795.1	4048.9	271.5	747.85	2087.4	3339.32	2156.57	252.33	6535.98	1046.2	4025.16	3946.59	2365.3	4028.87	1914.65	3184.8	1063	3056.29	3413.37	83	6884.11	2351.05	6595.59	2897.2	5428.45	7164.67	4067.87	3299.13	4823.95	4933.78	3237.21	5522.79	7557.15	6043.84	4794.91	4114.44	3852.13	3155.6	3478.16	3644.01	3405.48	7723.12
Thymidylate_synthase	2860.47	767	3777.88	1008	3422.47	1247.5	1005.83	2716.5	309	725.75	1176.92	3115.46	1512.42	542.33	4814.91	2135.75	4632.83	2578.5	2349	2735.42	1645	2547	1383.25	2665	3549.75	124	4867.91	2099.75	3778.84	2553.83	3194.42	4056.26	3043.99	2737.08	3524.5	3160	3111.5	4664.84	6233.97	4476.83	6300.61	5487.67	4655.83	5041.5	4558.75	4371.91	4563.41	4805.25
tRNA_5_methylaminomethyl_2_thiouridylate_methyltransferase	132	0	7.33	25	135	58	13.33	114	0	0	102	115.67	20	13	149	6	82	39	27	146.67	30	47	24	95	115	0	244.33	131	60.67	43.83	82	158	56.33	12.33	173	16.67	153.67	223.67	280	63	20	9	0	0	64	112.33	29.33	209
Methylated_DNA__[protein]_cysteine_S_methyltransferase	3554.92	1298.25	5350.06	1312.35	4586.06	1864	1186.53	3703.35	390	1060.7	1503.52	4420.23	2050.47	963.08	6155.66	2650.4	5890.4	4250.51	3542.35	3372.49	2429.7	3021.1	1790.75	3652.39	5221.91	156	7007.89	3311.35	5666.76	3536.98	4938.58	5711.26	4498.45	3764.01	4305.9	4121.15	3918.01	6270.86	8962.37	6396.77	7683.66	7622.64	6020.68	7022.2	5946.49	5615.78	6349.14	7111.1
3_demethylubiquinol_3_O_methyltransferase	61	17	71.33	25	102.33	0	23	96	0	0	131	166.67	3	0	127	6	57.34	69.67	27	91.67	61	50	0	117.33	159.67	0	326.33	173	217.67	43	158.66	188	121.33	136.33	131	55	140	265.67	236	222.33	61	112.33	35	98	126.33	154	180.66	415
Phosphatidyl_N_methylethanolamine_N_methyltransferase	0	17	64	0	0	0	10	17	0	0	29	81	0	0	12	0	0	0	0	0	0	0	0	0	36	0	25	55	0	0	0	0	0	48	0	0	0	47	56	13	0	30	35	12	40	0	0	0
Site_specific_DNA_methyltransferaseadenine_specific	10140.2	3391.75	14100.3	3718.15	13689.9	5613	3814.29	12341.6	1497.5	3228.55	6380.25	13029	6863.46	2786.74	20437.4	7290.35	16688	10821.5	9660.15	11290.8	6225.3	10658.4	4746	11539.9	14388.4	413	21600.2	7414.9	17149.4	11081.8	15759.8	17906.7	11624.8	11034.2	15036.6	15352.4	12164.3	19171.3	25056	19101	20976.1	18691	16176.1	15737.3	14971.2	15292.3	14309	25563.3
FADH2_oxidizing___	1314.75	686.25	2234	570.5	1982.58	989	508	1656.7	138	546.5	504.5	2334.25	975.25	590	2967.75	1506.25	3047.09	2093.42	1914	1409.75	1026.85	1105.5	898.75	1565.08	2146.92	91	2628	1159.5	2216.75	1760.5	2022.24	1934.85	1839.83	1523.75	1861.25	1516.75	1310.58	2723.05	3258.9	2723.08	3998.7	3426.41	2992.5	3328	2776.08	2175	2821.58	3015.25
Protein_L_isoaspartateD_aspartate_O_methyltransferase	261	54	616.33	111	234.33	0	90	449	36	33	321	423.67	85	29	614	64	552.34	145.67	130	177.67	94	219	35.5	492.33	367.67	4	782.33	277	352.17	237	598.66	588	234.33	298.33	444	458	430	287.67	642	649.33	219	293.33	414	231	572.33	445	365.66	925.5
Cyclopropane_fatty_acyl_phospholipid_synthase	792	475	1441.33	627	1127.33	685	459	757	112	391	136	1620.89	633	390	1274	1216	1777.34	1437.67	1174	867.67	674	586	808	908.33	1612.67	0	1363.33	952	992.67	942	965.66	822	1019.33	992.33	1202	581	1115	1840.67	2223.22	1127.33	3021	2279.33	2081	2961	1973.33	1660	2535.49	1326
Protein_glutamate_O_methyltransferase	1170.39	319.75	1239.55	370.75	1322.29	454.5	279.5	1968.95	60	181.25	941.84	977.96	976.75	203.75	2341.91	407.75	1555.09	1257.17	1034.75	1624.5	731.1	946	298.5	1762.67	1083.92	18	2699.25	835	2463.75	1293.25	2665.74	2910.78	1450.99	1142.5	2173	2427.25	1184.08	1898.55	2797.12	2621.08	1594.15	1557.41	1383.75	1076	1286.08	1267	973.91	3926.91
Glycine_hydroxymethyltransferase	3581.42	1045.25	4610.73	1118.35	4439.4	1807	1242.53	4036.35	414	940.7	1783.52	4330.56	2131.47	798.08	6525.16	2350.9	5402.22	3295.17	3184.35	3681.82	2158.7	3510.1	1484.25	3741.73	4411.07	164	6655.56	2495.35	5356.59	3661.98	4938.26	5757.26	4002.62	3467.68	4695.9	4976.65	3810.68	6145.69	8001.87	6136.11	7068.66	6410.98	5379.68	5258.2	4838.33	4859.11	4525.82	7808.6
Aminomethyltransferase	1338.75	225.25	1939.08	308.5	1717.42	387	295.5	1469.2	23.5	204.75	644.75	1455.42	664.67	70.33	2391.83	328	1997.42	537.42	786.5	1202.17	771.85	1611	216.5	1184.41	1602.17	79	2956.91	722.25	2060.84	885	1682.08	2328.77	1353.16	1429.83	1944.75	1905.08	1242.83	2066.89	3690.15	2675.91	1886.36	2046	1775.83	1186.5	1699.83	1884.33	1356.99	2523.17
3_methyl_2_oxobutanoate_hydroxymethyltransferase	2035.12	255.75	2287.68	216.1	2234.35	800.5	577.7	2186.6	94	324.45	1315.02	1965.41	965.97	299.33	3052.66	472.4	2024.72	564.92	1040.6	1623.07	1132.45	2059.6	491	1750.98	2011.07	83	3973.31	1242.85	2346.84	1448.9	1696.18	2972.51	1917.29	1993.93	2549.65	2343.98	2077.93	3161.19	4473.37	3427.61	2747.46	2337.4	2176.43	1545.2	2255.33	2347.53	1645.49	3713.6
UDP_4_amino_4_deoxy_L_arabinose_formyltransferase	0	0	7.33	0	109	0	0	264	0	0	44	36.67	42	0	34	0	0	170	0	164.67	0	77	0	88	0	0	114.33	51	140.67	100	235	400	60.33	66.33	145	182	132.67	20.67	72	0	0	30	0	0	0	20.33	9.33	185
Phosphoribosylglycinamide_formyltransferase	3555.37	839.5	4703.51	952.85	4406.85	1450.5	969.36	3609.85	371	643.45	1902.77	3975.58	1984.47	498.08	6599.16	1665.9	4981.47	2559.42	2382.35	3453.99	2130.45	3843.1	1412.75	3338.98	5032.07	217	7388.14	2883.1	6001.01	3778.81	4947.76	5856.26	4251.45	3764.51	4707.15	4638.57	4050.6	6766.61	9168.62	7010.86	7119.71	6982.73	5343.18	5714.2	5271.83	5442.69	5008.65	7591.6
Phosphoribosylaminoimidazolecarboxamide_formyltransferase	3798.32	957.25	5127.53	1004.95	4812.53	1690	1196.73	4184.75	450	782.9	2145.12	4335.51	2290.27	577.08	7152.16	1786.3	5013.86	2524.84	2582.95	3743.22	2427.3	4485.7	1571.25	3613.46	5029.14	221	8166.96	2910.95	5710.09	4037.38	4783.52	6399.66	4473.92	4106.28	5506.3	5303.55	4453.61	7247.49	9819.87	7254.64	7461.06	6745.71	5446.28	5659.4	5268.16	5623.98	4743.65	8304.7
Glutamate_formimidoyltransferase	836	161.75	1035.25	89.75	1113.09	228	285.5	913.25	25.5	151.25	541	922.5	395.42	59.08	1403.58	221.25	892.08	178.5	338	740.25	627.75	1370.5	152	579.08	1004	65	2275.08	745.25	942.92	479.5	415.42	1492.42	997.83	1095.75	1487.25	906.83	1319.33	1759.67	2566.75	1581.08	1108.66	1055.67	845.83	703.75	1041.5	1114.83	803.33	1704.67
Methionyl_tRNA_formyltransferase	3354.92	987.25	4719.73	1121.35	4274.4	1731	1254.53	3733.35	414	982.7	1761.52	4101.56	2016.47	832.08	6343.16	2350.9	5491.72	3273.17	3064.35	3331.82	2084.7	3162.1	1564.25	3621.73	4655.07	156	6659.56	2694.35	5418.59	3631.98	4787.26	5287.26	4015.12	3548.68	4581.9	4465.15	4019.68	6012.69	8246.87	6338.11	7429.66	6615.98	5583.68	5905.2	5268.83	5044.11	5125.32	7393.6
Methylmalonyl_CoA_carboxytransferase	0	0	0	0	0	0	0	0	0	0	0	0	0	0	0	0	0	0	0	21	0	0	0	0	0	0	0	0	3.5	0	0	8	0	0	0	0	0	0	0	0	0	0	0	0	0	0	0	14.5
N_succinylornithine_carbamoyltransferase	737.45	4.25	510.85	37.1	589.85	119.5	69.7	446.9	1	114.95	126.85	488.35	119.8	17	895	120.4	837.55	186.25	364.6	365.9	193.35	611.6	34	421.65	725.4	4	1185.65	335.35	879.25	322.4	590.1	955.4	651.8	452.1	527.65	587.15	478.85	795.05	1397.75	982.95	874.85	955.15	904.1	636.2	892	702.45	647	820.1
Aspartate_carbamoyltransferase	3289.12	987.25	4576.93	1161.35	4343.6	1807	1335.2	3797.35	414	1058.7	1686.52	4256.16	1996.47	775.08	6075.16	2449.9	5824.72	3334.17	3137.35	3377.82	2074.7	3264.1	1540.25	3575.73	4770.07	156	6616.56	2581.35	5452.09	3575.15	4844.26	5225.26	4068.12	3696.68	4578.9	4601.48	3755.68	5998.69	8148.87	6238.11	7883.46	6762.98	5795.68	6085.2	5393.83	5149.11	5274.32	7379.1
Ornithine_carbamoyltransferase	1769.67	477.5	2553.58	885.25	2317.25	1187.5	564.83	2121.95	357	483.25	1084.17	2063.31	1466.17	391.08	3750.16	1186.5	3163.17	2114.92	1497.75	1991.42	1082.35	1446	929.75	2073.08	2568.67	91	3761.91	1735	3955.34	2528.08	3615.66	3297.36	2641.32	1957.08	2872.25	3099.5	2254.33	3490.64	4443.12	3998.16	4272.11	3899.33	2959.08	3354.5	2926.83	2959.66	2932.32	4769
Putrescine_carbamoyltransferase	8.5	0	24.5	0	15.5	0	0	0	0	0	0	30.5	0	0	0	0	56.5	50.5	0	5	5	35.5	0	0	20	0	27	0	30.5	18.5	12.5	3	33.5	17	9	8.5	35.5	43	41	0	52	45.5	39	40.5	37.5	29.5	48	27
Glycine_amidinotransferase	0	0	29	0	31	0	0	0	0	0	0	13	0	0	0	0	81.5	38	0	0	0	37	0	0	40	0	44	0	32	37	25	0	22	0	0	0	39	46	30	0	56	81	44	61	40	59	61	25
Molybdopterin_molybdotransferase	1006.75	198.75	1312.08	416.75	1089.83	549	236.83	1060.45	153.5	184.25	618	1018.39	611.75	218.75	1815.25	345.25	1190.09	467.17	542.25	791.17	455.1	603	365.5	811.83	1180.92	18	1652.58	810	846.17	927.58	1213.66	1381.1	819.33	735.83	1502.5	1119.92	1609	1674.22	2663.62	1674.58	1372.7	1371.83	1073.25	982	1285.58	1318.25	1057.41	1832.75
Transketolase	6068.98	1820	9414.69	3053.35	6687.44	2982	1604.53	6016.55	703	1400.7	3003.03	6017.03	4381.22	1121.58	11796.4	3727.65	9317.97	6694.42	5382.85	6607.91	4456.55	4259.1	2723	6337.49	8638.82	206	13403.7	6577.85	11890.9	7524.98	10437.6	11242.1	8648.6	6691.09	9768.15	8627.4	7524.52	10730.1	15279	13085.4	12260.8	12116.3	9153.68	12247.7	10465.1	10523.4	11394	15005.3
2_amino_37_dideoxy_D_threo_hept_6_ulosonate_synthase	0	0	0	0	0	0	0	0	0	0	0	0	0	0	17	0	0	0	0	0	41	0	0	0	49	0	122	100	96	0	44	44	88	76	53	45	112	102	126	138	34	56	0	86	75	82	153	162
Transaldolase	1122.17	230.25	1805.41	556.75	1285.92	686	387.83	1297.95	184.5	331.75	764.17	1119.98	778.92	179.08	1984.91	468.25	1684.58	678	528	1007.09	593.85	888.5	396	1253.75	1606	28	3314.74	1490.75	2158.01	1449.83	2138.5	2190.86	2027.15	1524.91	1873.25	1893.5	1917.42	2188.31	3525.37	2851.08	2323.61	2530.25	1933.83	2115.75	2190	2134.57	2136.48	3146
Acetolactate_synthase	7638.42	1660	7241.68	1754.2	7690.18	3047	1988.72	7586.6	837	1555.9	4015.72	7250.24	3853.44	1203.66	12717.6	3712.8	9021.62	6506.18	5633.2	7291.32	3771.6	5915.2	2493	7749.8	7558.48	202	13799.9	5462.7	11811.4	6679.12	10478.7	12277.1	8309.71	7147.68	8757.8	10141.1	7810.2	11455.7	15681.6	12985.4	10700.8	9882.95	8884.86	8635.4	8528.82	9044.21	8180.95	16800
1_deoxy_D_xylulose_5_phosphate_synthase	4233.87	1093	5115.58	1199.7	5197	2108	1475.23	4383	472.5	1056.15	2124.12	4658.38	2571.02	960.83	7286.91	2644.05	5948.27	3471.67	3388.2	4113.72	2559.8	4382.2	1876.75	4183.63	5341.22	221	8091.21	3275.95	5798.59	4056.63	5075.86	6164.16	4626.42	4011.78	5404.8	4964.8	4531.28	7066.24	9615.59	7258.56	8062.26	7349.38	6258.53	6347.9	5768.08	5727.56	5123.57	8315.45
synthase	1093.45	104.25	1320.68	93.1	1384.69	185.5	300.03	1008.9	13	156.95	626.85	1172.52	364.47	39.33	1730.33	249.4	1170.88	301.25	606.6	934.57	632.35	1488.1	174.5	830.98	1257.4	65	2212.31	537.35	1348.84	696.73	794.02	1670.07	1086.46	1183.43	1418.65	1121.15	1195.6	1847.39	2859.75	1734.28	1536.76	1502.57	1346.43	974.2	1184	1410.36	767.16	1830.27
Amino_acid_N_acetyltransferase	1845.92	455.25	1865.83	435.5	1740.07	923.5	477	2066.4	262.5	373.5	1208.67	1683.59	1229.25	335	3502.58	738.25	2320.77	1658.76	1239.5	1874.42	902.45	1260	706.25	2096.91	2183.76	26	3275.33	1544	3133.92	2206.5	3339.06	3056.29	2120.99	1631.08	2469.75	2955.75	2082.91	3042.52	3849.3	3418.24	2706.9	2362.07	1924	2561	2327.24	2354.67	2273.4	4686.08
Arginine_N_succinyltransferase	39	0	7.33	25	75	0	13	44	0	0	102	78.67	0	0	79	0	0	39	27	76.67	13	0	0	79	17	0	2.33	18	60.67	43	74	76	23.33	12.33	14	0	22.67	84.67	36	24	0	0	0	0	0	55.33	9.33	209
2345_tetrahydropyridine_26_dicarboxylate_N_succinyltransferase	508.3	257.5	1506.88	460.25	913.89	453	205.83	627.25	166.5	109.25	269	844.04	612.17	138.08	1357.83	637	1294.83	779.25	449.25	492.42	482.75	569	710.75	677.58	1868	63	1933.91	1165	1353.09	1316.08	1207.92	1063.42	1239.66	988.08	983.75	854.5	1227.25	1744.34	2605.22	1678.33	2817.36	2800.92	1780.58	3132	2153	2024.91	2359.16	1684.17
N_hydroxyarylamine_O_acetyltransferase	0	0	7.33	0	0	0	0	3	0	0	0	13.67	0	0	0	0	0	0	0	2.67	0	0	0	0	0	0	2.33	0	6.67	0	0	0	23.33	12.33	14	0	22.67	3.67	0	0	0	0	0	0	0	6.33	9.33	0
Dihydrolipoyllysine_residue_acetyltransferase	169	117	578.33	127	730	236	113.33	503	68	47	249	946.67	308	100	821	188	644	410	248	350.67	247	508	217	464	551	4	1110.33	406	709.92	270.83	652.75	655	552.33	756.33	640	717.67	704.92	1292.67	1264	957	906.25	822.25	636	717.5	706	825.08	791.33	1496
Trehalose_O_mycolyltransferase	0	0	0	0	0	0	0	0	0	0	0	0	0	0	0	0	0	0	0	0	0	0	11.5	0	0	0	0	0	0	0	0	0	0	0	0	0	0	0	0	0	0	0	0	0	0	0	0	0
Ribosomal_protein_alanine_N_acetyltransferase	3254.69	1332.75	5497.26	1890	4984.34	3107	1478.33	4536.2	901	1004	1935.84	5164.95	3047.75	1448.5	7194.41	3342.75	7176.09	4923.92	3904.5	4626.09	2382.35	2587	2127.25	4160.42	5583.42	221	8595.16	3605.5	7593.34	5347.33	7069.32	6444.2	5667.31	4195.41	5404.25	5266.42	4062.17	7229.89	9000.12	8274.58	10247.9	9563.99	7576.5	7879	6074.08	6226.24	6108.72	8740.41
Acyl_[acyl_carrier_protein]__UDP_N_acetylglucosamine_O_acyltransferase	2432.9	315.5	2654.03	152.2	2895.38	530	656.73	2409.8	62	388.9	1375.7	2422.37	852.94	166.66	3705.66	520.8	2226.76	496.5	1233.2	2016.47	1277.7	3169.2	333	1764.96	2741.8	144	4649.29	1227.7	2581.01	1629.63	1456.54	3411.14	2179.59	2353.53	2974.3	2585.63	2488.03	3986.11	5790.5	3443.56	3075.02	2788.64	2567.86	1567.4	2364	2626.89	1346.99	3945.04
Glycerol_3_phosphate_1_O_acyltransferase	4236.39	1799.25	6416.29	2054	5970.37	3026.5	1840.99	5430.4	836.5	1605.5	2254.84	6066.69	3505.25	1614.5	8737.91	4167.25	8039.43	5814.59	5266	5065.26	2998.95	3432	2639.75	5340.25	6431.09	182	9118.49	3606.5	8218.51	5624.99	7488.98	7133.63	6113.81	5011.24	6248.75	6541.26	4848.67	8314.36	10775.2	8842.41	11352.9	10128.8	8250.5	8883	7435.91	7076.74	7575.06	11229.4
Glucosamine_1_phosphate_N_acetyltransferase	1769.3	786	2904.38	799.25	2546.38	1336	648.83	2047.95	255.5	654.75	723.5	2668.54	1329	678.75	3878	1771.5	3928.84	2472.92	2127.25	1839.92	1189.85	1366.5	1264.25	2014.58	3204.17	91	3682.58	1868.5	2914.17	2503.58	3209.99	2611.35	2487.66	1891.58	2584.75	2159.67	2278.5	3696.97	4816.12	3942.33	5443.15	4732.66	3915.25	4843	3828.33	3370.33	4047.16	4086
Acetyl_CoA_C_acyltransferase	7	151	254.66	0	127	96	10	200	0	0	29	272.34	300	0	617	42	521	134	185	362.34	57	34	35	95	117	0	757.66	98	126.59	139	187.75	325	157.66	202.66	283	214	116.59	213.34	313	392	72.25	323.25	268	127.5	177	358.41	103.66	296
Dihydrolipoyllysine_residue_2_methylpropanoyltransferase	0	0	0	0	0	0	0	0	0	0	0	0	0	0	0	0	0	0	0	0	0	0	26	0	0	0	0	0	9.25	0	37.75	0	0	11	0	0	14.25	0	37	21	12.25	42.25	0	53.5	0	71.75	31	0
CO_methylating_acetyl_CoA_synthase	99.75	30.75	120.25	39.75	125	35	6.5	41.25	13.5	29.25	0	151.22	45.75	23.75	36.25	138.25	112.75	52.5	21.25	27.5	17.5	40	47	42.5	128.25	0	147.25	76	133.75	62.25	57.75	70.5	56.5	45.5	72.5	31.25	54.25	145.25	143.22	109.25	224.25	178.25	92.25	125	67.25	110	111.25	47.75
Beta_ketoacyl_[acyl_carrier_protein]_synthaseII	2849.67	617.5	3630.56	746.85	3705.98	1425	856.2	3390.35	415	609.7	1709.52	3604.23	1695.72	635.08	5816.91	1627.65	4312.81	2136.09	2175.35	2988.24	1673.45	3116.1	941	2943.31	3749.49	156	6246.89	2011.35	5006.26	3083.15	4184.42	4917.01	3536.95	3167.76	4286.65	4368.73	3277.68	5324.11	7123.37	5784.69	5505.41	4900.31	4152.68	3105.2	3693.91	3831.86	3014.73	6683.85
Galactoside_O_acetyltransferase	234.67	140	419.33	203	424.66	221	104.33	586	135	21	266.67	692.34	180	99	831.33	168	526.34	545.17	190	388.67	129	265	94	523	408.67	0	486.33	201	721.67	671.83	896.66	784.34	342.66	255.33	677	558.67	607	787.17	644	453.33	709	475.33	726	562	490.33	272	544.66	858.33
Beta_ketoacyl_[acyl_carrier_protein]_synthaseIII	3275.92	621.75	4222.48	814.35	4180	1352.5	904.03	3459.85	371	694.45	1677.77	3631.31	1805.73	505.07	6193.65	1517.4	5265.55	2282.34	2446.35	3119.07	1885.2	3541.1	905	3373.55	4302.99	160	7308.55	2457.1	6134.1	3165.98	4958.68	5852.52	4442.61	3812.93	4592.9	4844.14	3917	6111.7	8635.87	6877.43	6354.89	6110.82	4939.42	3783.7	4835.91	4839.52	3926.39	7614.36
Lipoyloctanoyl_transferase	430.25	17	411.33	60	432.09	100	85.33	503	0	53	280	461.17	102.67	22.33	689.33	38	576.33	41	218.75	358.42	131.25	463	59.5	461.58	321.75	4	1234.16	356.25	391.84	220.08	373.67	855.92	421.66	330.58	542.75	470.25	417.75	528.09	1108.75	597.83	244.41	415.42	558.58	210.75	619.25	481.16	218.41	915.92
R_citramalate_synthase	737.45	4.25	447.85	37.1	589.85	119.5	69.7	466.9	1	114.95	126.85	424.35	87.8	17	869	120.4	793.55	186.25	302.6	386.9	143.35	659.6	25	366.65	710.4	4	1203.65	312.35	838.25	352.4	554.1	897.4	635.8	362.1	540.65	552.15	453.85	813.05	1392.75	955.95	874.85	943.15	834.1	640.2	826	742.45	635	767.1
Phosphinothricin_acetyltransferase	1967	590.5	2439.58	627	2178.83	974.5	542.5	1783	152	349.25	708.75	2483.67	1561.25	218	3817.25	1128.75	2589.84	1843.67	1482	2326.92	1310	1829.5	1202.75	1763.33	2717.42	79	3783.58	1684.75	3320.17	2190.5	2459.24	3178.25	2568.66	2316.58	2820.5	2239.5	2377.5	4113.67	5041.75	3767.83	4647.75	3895.66	2909	4024	3246.08	3362.58	3527.24	4189.25
Mycothiol_synthase	0	0	0	0	0	6	0	0	0	0	0	0	0	0	0	0	0	0	0	0	0	0	11.5	0	0	0	20	0	0	0	0	0	0	6	0	0	0	0	22	21	0	35	20	0	0	0	0	0
Phosphate_butyryltransferase	836.5	228.5	1002.5	129.5	1135.34	298	263	1115.5	39	180.5	496	976.44	561.17	76.83	1465.83	363.5	1056.83	399	392.5	1000	455	1420	179	758.33	893.5	65	1872.83	451	974.42	752.5	766.92	1752.67	898.33	854	1212	1066.83	1073.08	1441.17	1935.44	1156.83	1473.41	1495.42	1147.83	779.5	983.5	1225.08	484.83	1371.17
UDP_3_O_3_hydroxymyristoylglucosamine_N_acyltransferase	1416.45	211.25	1593.18	146.1	1722.19	350.5	386.03	1591.9	49	243.95	898.85	1500.02	605.47	127.33	2368.33	271.4	1376.88	311.25	774.6	1235.57	725.35	1799.6	205	1165.98	1602.4	83	2923.31	787.35	1494.09	1061.23	942.77	2172.74	1373.79	1354.43	1844.65	1667.15	1588.85	2376.39	3547.75	2066.28	1763.51	1575.82	1493.43	892.2	1425	1606.11	787.66	2633.27
tRNAMet_cytidine_acetyltransferase	39	0	7.33	25	75	0	13.33	44	0	0	102	78.67	0	0	79	0	0	39	27	76.67	13	1	0	79	17	0	2.33	18	60.67	43.83	74	76	23.33	12.33	14	0.67	22.67	84.67	36	24	0	0	0	0	0	55.33	9.33	209
Diacylglycerol_O_acyltransferase	0	0	0	0	0	0	0	0	0	0	0	0	0	0	0	0	0	0	0	0	0	0	11.5	0	0	0	0	0	0	0	0	0	0	0	0	0	0	0	0	0	0	0	0	0	0	0	0	0
UDP_2_acetamido_3_amino_23_dideoxy_glucuronate_N_acetyltransferase	254.25	20	164	31	162.09	58	57	260	0	33	102	237.5	79.67	37.33	388.33	6	296.33	109	74.75	181.75	36.25	108	24	145.58	112.75	0	428.83	186.25	190.67	77.25	190.67	375.09	206.66	101.25	304.75	126.58	405.58	260.92	516.75	224.83	191.91	125.92	153.58	78.75	228.25	210.83	113.08	296.92
UDP_4_amino_46_dideoxy_N_acetyl_beta_L_altrosamine_N_acetyltransferase	0	20	68	0	0	0	41	67	36	21	94	0	22	22	72	0	0	0	0	0	0	25	0	64	119	0	44	0	22	102	57	0	0	35	38	63	143	38	24	76	0	0	0	0	69	0	0	173
UDP_N_acetylbacillosamine_N_acetyltransferase	0	0	68	0	0	0	41	20	0	21	58	0	0	22	72	0	0	0	0	0	0	0	0	64	0	0	0	0	0	0	0	0	0	0	0	0	0	0	0	0	0	0	0	0	0	0	0	53
Octanoyl_[GcvH]:protein_N_octanoyltransferase	0	0	0	0	0	0	0	0	0	0	0	0	0	0	0	0	0	0	0	0	0	0	26	0	0	0	0	0	9.25	0	37.75	0	0	11	0	0	14.25	0	37	0	12.25	42.25	0	53.5	0	71.75	31	0
dTDP_4_amino_46_dideoxy_D_galactose_acyltransferase	0	0	7.33	0	0	0	0	3	0	0	0	13.67	0	0	0	0	0	0	0	2.67	0	0	0	0	0	0	2.33	0	6.67	0	0	0	23.33	12.33	14	0	22.67	3.67	0	0	0	0	0	0	0	6.33	9.33	0
Phosphate_propanoyltransferase	0	0	16	0	0	0	0	0	0	0	0	0	0	0	29	0	0	0	0	13	0	0	0	0	0	0	0	19	15	47	0	0	40	0	20	0	110	37	71	17	0	25	22	0	0	27	11	0
N6_L_threonylcarbamoyladenine_synthase	4216.67	1198.5	5051.98	1221.1	5107.4	2319	1244.03	4290.1	472.5	1092.45	1849.02	4922.78	2535.72	1006.83	7719.91	2603.65	6791.47	3997.67	3703.6	4197.82	2545.2	3541.1	1920.25	3950.23	5569.82	160	8353.81	3562.35	6397.84	4112.23	5641.34	6339.26	4882.45	3964.68	5899.4	4969.9	4818.43	7624.44	10670.1	7825.36	8467.91	7408.56	6451.43	6482.2	6206.08	5792.94	5843.07	8313.85
Kdo2_lipid_IVA_lauroyltransferase	1487.45	232.25	1553.18	112.1	1549.19	454.5	421.03	1476.9	49	188.95	915.85	1568.02	582.47	91.33	2618.33	255.4	1372.88	372.25	781.6	1308.57	769.35	1918.6	325.5	1311.98	1916.4	73	3076.31	927.35	1532.09	1387.23	1136.77	2186.07	1579.46	1362.43	1896.65	1807.15	1924.85	2637.39	3713.75	2326.28	2092.51	1653.82	1643.43	1428.2	1639	1697.11	1130.66	2954.27
Kdo2_lipid_IVA_palmitoleoyltransferase	0	0	7.33	0	0	0	0	3	0	0	0	13.67	0	0	0	0	0	0	0	2.67	0	0	0	0	0	0	2.33	0	6.67	0	0	0	23.33	12.33	14	0	22.67	3.67	0	0	0	0	0	0	0	6.33	9.33	0
Lauroyl_Kdo2_lipid_IVA_myristoyltransferase	39	0	7.33	25	75	0	13.33	44	0	0	102	78.67	0	0	79	0	0	39	27	76.67	13	1	0	79	17	0	2.33	18	60.67	43.83	74	76	23.33	12.33	14	0.67	22.67	84.67	36	24	0	0	0	0	0	55.33	9.33	209
Chloramphenicol_O_acetyltransferase	1122.25	117.25	652.25	237.5	825.92	294.5	48.5	599.5	1	160.75	335.25	777.72	513.67	31.33	1659.33	377	1379.42	704.42	740	738.5	396.75	757	151	643.91	732.67	0	1265.58	339.75	1520.92	597	969.83	1251.67	877.33	534.5	1011.25	1258.08	549.91	1288.92	1405.97	1582.41	1431.91	1235.75	1377.83	839	1265.33	954.25	849.32	1590.17
Glycine_C_acetyltransferase	740.25	190	1402.33	142	1196.68	256	295	1058	132	145	520	1108.17	454.34	24.66	1649.91	161.75	1134.66	216	571.75	731.42	594.25	1429	176	767.91	805.75	69	2505.74	478.25	911.76	538.25	528.09	1655.09	1057.99	1144.58	1444.75	1123.91	1055.83	1366.76	2615.5	1806.16	1139.32	1049.84	1283.66	599.25	1123.25	1129.24	503.74	1773.59
Serine_O_acetyltransferase	2655.49	527	3356.03	608.45	3230.69	1278	668.73	3095.75	335	563.9	1494.79	2828.68	1585.35	499.75	5221.41	1371.05	3622.44	2039.92	1957.7	2659.22	1446.8	2511.7	861	2643.47	3784.97	156	6367.13	2282.2	5180.42	3285.63	4146.69	4977.83	3706.42	3147.78	3890.3	3839.22	3182.7	5004.32	6796.62	5453.23	5186.4	5169.46	3894.2	4233.15	4041.33	3980.73	3428.99	6497.86
Homoserine_O_acetyltransferase	7	17	312	0	62	6	51.33	199	36	21	127	145	54	22	182	6	142	0	111	34	57	108	32	159	261	0	493	118	201.75	151.83	189.75	190	154	219	204	217.67	214.25	158	382	352	107.25	165.25	251	124.5	280	90.75	96	423.5
Glutamate_N_acetyltransferase	1495.42	402.25	1719	410.5	1519.91	800	384	1744.7	216	352.5	902.17	1423.92	1118.25	288	2907.08	738.25	2161.09	1513.92	1134	1521.75	791.35	1011	653.25	1529.75	1859.92	22	3021	1401.5	2534.75	1883.5	2681.24	2531.19	1879.16	1534.75	2201.25	2214.75	1617.58	2436.55	3362.9	3143.08	2576.7	2209.41	1922	2534	2144.08	2121	2101.41	3418.58
5_aminolevulinate_synthase	7	17	64	0	16	0	10	52	0	0	29	81	0	0	12	6	23	0	0	0	7	34	0	0	77	0	161	55	0	0	0	28	0	48	64	0	0	47	56	13	5	30	35	12	40	0	0	9
[Acyl_carrier_protein]_S_malonyltransferase	2754.67	541.5	3419.23	731.85	3406.99	1159	813.53	3004.35	370	560.7	1558.52	2898.56	1624.39	430.41	5064.24	1378.15	3922.8	2001.42	2010.35	2743.57	1620.45	2831.1	865	2668.31	3303.32	156	5682.89	1911.35	4803.26	2728.98	3994.76	4636.35	3312.61	2953.43	3889.65	4056.73	3067.01	4847.61	6680.87	5420.69	5080.07	4753.98	3853.01	3025.2	3527.58	3696.52	2817.4	6232.52
Acyl_[acyl_carrier_protein]__phospholipid_O_acyltransferase	0	0	7.33	0	3	0	0.66	3	36	0	36	13.67	22	0	0	0	0	0	0	2.67	0	27	0	0	119	0	8.33	0	28.67	35.66	57	0	23.33	47.33	52	64.34	22.67	41.67	24	32	0	0	0	0	69	8.33	9.33	120
Beta_ketoacyl_[acyl_carrier_protein]_synthaseI	105.4	17	136.53	96.2	388.2	0	33.73	139.8	0	36.4	204.2	230.87	119.6	34	389	26.8	167.6	97	48.2	241.47	36.2	150.2	0	133.8	85.8	0	282.13	104.2	74.67	110.63	89.2	318.8	84.93	111.53	304.8	87.47	213.87	357.27	414	111.4	93.2	106.8	94.2	100.4	98	199.73	15.33	309.2
Homoserine_O_succinyltransferase	2448.12	729.25	3238.93	685.35	2956.26	1125	748.2	2488.15	321	518.7	1429.52	2814.16	1643.8	387.75	4710.83	1155.9	3236.39	2073.17	1754.35	2532.82	1646.1	2596.1	1156.75	2406.4	3655.07	83	5114.23	1976.35	4381.67	2933.15	3637.84	4101.99	3123.79	2715.68	3497.9	3424.15	2919.1	4936.22	6392.47	4982.78	5107.35	4530.06	3455.35	4454.7	3599.83	3848.03	3883.99	5752.93
8_amino_7_oxononanoate_synthase	1705.25	127.25	1288.08	151.75	1557.84	357	267.83	1330.25	63.5	339.75	536.5	1209.17	359.42	116.08	1773.58	343.25	1790.58	492	838.25	921.17	535	1490.5	108	1065.33	1910.25	18	2649.41	770.5	2173.09	958.08	1377.42	2153.17	1481.16	1039.83	1396	1683.75	1209.75	2006.09	3125.5	2102.08	2352.41	2215.42	1965.58	1307	1816.25	1783.16	1343.91	2326.92
Histone_acetyltransferase	19.5	0	66.5	0	25.5	0	0	0	0	25	0	87.5	0	0	55	14	56.5	26	0	5	5	35.5	13	0	108	0	64	0	72.5	55.5	46.5	3	81.5	72	26	8.5	35.5	90	89	39	119	104.5	61	92.5	128.5	84.5	150	27
1_acylglycerol_3_phosphate_O_acyltransferase	3807.89	1095.25	5104.28	1349.6	4809.44	2033	1470.03	4396.6	562.5	1064.95	1904.19	4666.85	2489.8	835.5	6971.66	2584.9	5865.89	3703.42	3213.6	3980.07	2358.95	3528.6	1655	4111.82	5071.07	164	8098.48	3158.35	6406.67	3969.23	5581.84	6541.51	4791.79	4391.93	5407.15	5327.32	4552.6	6864.52	9447.59	6972.28	8225.2	7573.56	6254.6	6083.2	5760.83	5365.53	5456.82	8437.26
Formate_C_acetyltransferase	3236.37	758.5	4272.67	1180.35	3789.18	1571.5	888.03	3453.85	427	755.95	1820.77	3508.86	1888.97	516.58	5861.66	1979.9	4183.31	2815.59	2419.35	3189.83	1873.45	2746.1	1175.25	3385.81	4139.91	156	6926.8	2436.1	6060.85	3818.48	4876.42	5743.09	4279.78	3917.67	4627.65	4600.4	3613.27	5949.45	7289.56	5967.69	6439.21	5802.06	4436.18	5011.2	4459.66	4598.02	4073.8	7274.1
Diamine_N_acetyltransferase	1245.12	244.25	1463.18	232.1	1661.52	476.5	561.7	1359.9	178	312.95	767.52	1419.66	639.47	141.33	2232.66	478.4	1959.88	580.25	750.6	1465.57	786.35	1802.6	164	905.65	1742.4	79	3043.31	832.35	1922.84	1066.4	1137.52	1956.41	1606.79	1545.43	1893.65	1484.48	1509.1	2378.39	3165.97	2195.28	2619.76	2214.07	1732.43	1462.7	1709	2075.86	1281.66	2501.1
Dihydrolipoyllysine_residue_succinyltransferase	219.25	17	414.33	56	285.75	64	23.33	395	0	0	164	436.17	159	13	424	12	374	97	274.75	237.42	139.25	142	79.5	323.25	245.75	8	951.83	288.25	313.42	91.08	361.75	609.25	290.33	347.58	393.75	382.92	301.67	438.42	867.75	555.5	232	257	473.25	216.25	469.25	346.58	186.08	726.25
Maltose_O_acetyltransferase	2917.21	918	3406.43	1125.85	3920.51	1510.5	766.53	2937.15	355.5	648.2	1279.86	3721.97	1828.22	727.08	5451.57	2031.65	4659.97	3144.42	2624.85	3070.07	1780.85	2752.1	1358.5	2893.82	3300.32	124	5447.56	1867.35	4194.84	3001.48	3826.18	4864.09	2868.95	2671.93	3825.15	3203.4	2510.93	5090.14	6468.19	4840.86	5557.26	5406.9	4573.68	4527.2	3848.58	3856.78	3733.07	5448.51
Phosphate_acetyltransferase	3259.59	1057.25	4316.73	1258.35	4279.73	1651	1218.53	3566.35	549	960.7	1742.19	3997.23	2018.47	729.08	6097.49	2505.9	5594.72	3546.17	3240.35	3623.82	2095.7	3247.1	1595.25	3532.4	4566.07	138	6415.56	2458.35	5857.59	3608.98	4992.26	5638.1	3962.45	3493.68	4446.9	4514.15	3506.18	5807.19	7651.87	6003.11	7508.16	6765.48	5580.68	5779.2	5113.83	4994.11	4936.98	7325.43
Aminoglycoside_N3_acetyltransferase	24	146	746	306	291	255	292	313	49	139	99	275	202	69	344	346	728	418.5	184	335	248	171	320	221	789	59	697	512	708	558	562	468	659	458	238	362	419	513	976	742	1612	1924	963	1532	909	926	1184.83	350
Aminoglycoside_6_N_acetyltransferase	0	0	0	0	0	0	0	0	0	0	0	0	0	0	0	0	0	0	0	0	0	0	0	0	0	0	0	0	88	0	63	0	63	0	0	0	0	0	0	0	0	0	0	0	0	0	0	44
Tetrahydrodipicolinate_N_acetyltransferase	283.75	240.75	821.5	286.5	583.75	322	243	457	68	165	66	767.75	347.75	100	749.25	393.75	949.75	475.75	281	367.25	307.25	457	509.75	304.75	1002.75	0	640	485	440.25	574	587.25	307.25	462.5	537.25	489.25	358.25	656.25	1191.75	1264	601.75	1810.5	1298.25	865	2127.5	1257.75	1383	1761.25	746.75
Acetyl_CoA_C_acetyltransferase	1672.67	757	3021.75	1205.25	2368.08	1130	759.83	2074.15	189.5	580.75	637.17	2077.11	1598	431.75	3619.83	1815	3893	2599.25	2108.25	2500.25	1549.45	1293	1230.25	1961.92	2377	69	4264.25	1937.5	3569.75	1996.08	2989.25	3198.79	2756.83	2082.25	3071.75	2365.17	1991.75	3283.6	4130.24	4190	5084.9	4623.25	3886.25	4149	3966.5	3372.25	3825.33	4142.33
UDP_N_acetylmuramoylpentapeptide_lysine_N6_alanyltransferase	44.25	11.75	173.5	12.5	67.75	24	0	4	0	0	0	85	3.75	0	174.25	43.75	96.25	125.75	19	32.25	2.25	0	68.75	94.75	269.75	0	195	142	161.5	194	118.5	52.25	124.5	93.25	64.25	56.75	134	167.75	184	47.75	165.25	166	56	529	240.25	278.25	346.25	161.25
Protein_glutamine_gamma_glutamyltransferase	0	0	0	0	19	0	0	0	0	0	4	0	0	0	0	0	0	40	0	24	0	0	0	0	0	0	0	0	21.5	0	66	24.5	14	0	0	0	16.5	0	0	0	17.5	16.5	0	0	0	0	0	0
Lipid_II:glycine_glycyltransferase	3.8	0	6.8	0	5.8	0	0	8	0	0	0	9.4	0	0	0	0	0	0	0	0	0	0	26	0	0	0	0	0	9.25	0	37.75	0	0	11	0	0	14.25	0	37	0	16.45	42.25	0	53.5	0	71.75	31	0
glycyltransferase	44.25	11.75	132.5	12.5	27.75	24	0	4	0	0	0	10	3.75	0	55.25	43.75	61.25	111.75	19	18.25	2.25	0	94.75	34.75	204.75	0	148	142	122.75	130	108.25	40.25	74.5	62.25	64.25	8.75	80.25	100.75	126	47.75	177.5	124.25	7	511.5	240.25	330	323.25	101.25
Gamma_glutamyltransferase	306	158.5	764.08	77.25	420.08	158	69.83	511.25	13.5	29.25	289	733.89	141.5	36.75	728.5	128	545.34	265.92	164.25	238.42	417.75	274.5	207.75	317.58	1121.67	4	2133.58	1220	1001.17	235.08	699.66	925.75	830.33	969.08	993.75	444.67	1053.5	1323.67	1906.22	1534.33	742.75	954.83	484.25	1354.5	1225.83	1135	1541.16	1596
Lysyltransferase	204.75	113.75	271.25	150.75	487	208	99.5	274.25	81.5	76.25	102	564	180.75	123.75	552.25	242.25	487.75	225.5	172.25	329.5	166.5	272.5	182	235.5	392.25	0	328.25	180	355	229.25	366.5	308.5	231.5	279.5	415.5	241.25	455.5	875.25	694	382.25	906.5	527.5	379.25	509.5	416.25	505.75	583.25	723.75
Leucyltransferase	167.2	17	253.93	60.6	250.93	45	28.2	205.4	0	18.2	212.6	272.27	165.8	24	486	89.4	215.14	98.67	119.6	230.07	122.6	160.6	9	277.73	369.07	0	703.73	299.6	474.67	252.4	348.26	597.4	409.13	392.93	394.4	370.4	432.6	520.47	664	397.53	464.6	536.73	351.6	396.2	428.33	434.2	376.66	741.6
Arginyltransferase	46	37	132	25	91	0	64	160	36	21	225	146	22	22	163	6	23	39	27	74	20	59	0	143	213	0	205	73	76	145	131	104	0	83	102	63	143	166	116	113	5	30	35	12	109	49	0	391
Citrate_Si_synthase	1613.04	405.25	2141.43	679.1	2109.76	902.5	524.2	2249.6	271.5	461.7	1111.94	1890.36	1335.05	382	3764.91	779.65	3079.55	1799.75	1588.85	1926.57	1054.7	1318.6	686.25	1930.24	1941.9	36	4267.23	1239.85	3213.92	2052.15	3039.68	3360.68	2008.62	1816.93	2683.9	2542.4	1286.27	2663.27	4275.65	3928.95	2583.05	2346.73	2445.85	2689.95	2463.5	2457.36	2002.99	4646.76
Hydroxymethylglutaryl_CoA_synthase	674	433	1110	460	1071	526	439	650	112	391	78	1323	466	390	1113	1056	1628	1192	1118	759	557	502	683	828	997	0	631	458	535.25	551	649.75	485	586	644	699	499	681.25	1261	1555	665	2203.25	1708.25	1609	2125.5	1376	1228.75	1842	1098
2_isopropylmalate_synthase	2663.87	443.5	3048.68	553.6	2661.6	1023.5	574.03	2859.8	238	543.45	1336.02	2294.44	1417.72	377.33	4814.41	1002.65	3885.97	1966.17	1623.6	2116.32	1193.8	1867.6	729.25	2676.73	3124.32	50	5155.31	2157.85	4897.84	2741.23	4900.17	4606.86	3087.78	2547.18	3351.9	4037.9	2993.93	4067.74	6200.05	5364.36	4191.41	4405.89	3537.93	3915.7	3764.08	3663.27	3757.57	6142.35
Homocitrate_synthase	74.75	30.75	131.25	39.75	72	80	6.5	47.65	13.5	29.25	0	62.22	116.75	23.75	127.25	130.25	137.75	100.5	21.25	60.5	22.7	32.5	35	42.5	242.25	0	288.25	97	342.75	183.25	230.75	285.7	330	254.5	134.5	91.25	245.25	243.85	246.02	165.25	496.65	623.75	270.25	344	253.25	275	225.08	81.75
Sulfoacetaldehyde_acetyltransferase	15	0	0	0	11.33	0	0	0	0	0	0	7	3	0	19	0	34.34	30.67	0	15	0	16	0	38.33	16.67	0	0	0	61	0	40.66	40	10	0	0	10	5.33	32	0	13.33	22	26.33	0	0	11.33	16.67	18.33	35
2_methylcitrate_synthase	0	0	0	0	0	6	0	0	36	0	36	0	22	0	0	0	0	0	0	0	0	25	11.5	0	119	0	20	0	22	34	57	0	0	41	38	63	0	38	46	53	0	35	20	0	69	0	0	120
Malate_synthase	48	17	78.66	0	16	6	10	128	0	0	74	108.34	0	7	71	6	23	0	0	61.34	7	70	11.5	78	77	0	214.66	55	13.34	35	22	100	72.66	78.66	122	63	70.34	54.34	139	55	19	69	57	12	40	47.66	18.66	132
Glycogen_phosphorylase	3426.79	961.25	4731.51	1181.6	4149.18	1879	1160.36	3924.3	459.5	910.45	2043.69	3929	2269.47	656.83	6434.49	1977.4	5143.72	3282.42	2706.6	3529.74	2055.05	3241.1	1443	3739.65	5089.57	160	7561.14	2969.35	6723.76	4135.56	5497.59	6244.45	4803.61	4021.26	4656.65	5189.32	3716.35	6244.16	8446.27	6839.11	7586.91	7087.81	5358.43	6131.2	5113.33	5297.27	5124.98	7957.93
Levansucrase	773	252	683	358	1020	381	356	492	180	320	37	920	447	350	914	1057	1232	1146	1169	781	465	501	596	670	467	0	319	181	365	240	420	334	296	413	669	425	319	809	832	381	1602	875	1172	977	792	851	827	1054
Glycogenstarch_synthase	53	0	101	31	94.67	0	16	75	0	12	12	85	33.67	2.33	214.33	0	250.67	61.67	20	59	17	138	0	88.66	62.67	0	175.33	37	182.67	30	125.33	171.67	133.33	38	102	161.33	41.66	71.67	185	166.66	161.66	147	90.33	101	152.33	170	135.66	183.67
Cellulose_synthaseUDP_forming	200	0	7.33	0	60	58	0	38	0	34	0	50.67	20	13	217	127	132	0	181	104.67	92	12	79	88	223	0	352.33	313	300.67	0	96	198	232.33	193.33	215	154	377.67	346.67	532	394	208	163	96	227	278	257.33	346.16	324
Peptidoglycan_glycosyltransferase	1521.17	684	1861.83	612	2020.83	928	720.33	1679.2	247	587	734.67	2244.84	1092	465	2839.33	1452	2960.5	2188.5	1733	1920.67	975.6	1237.5	1033	1794.67	1830	4	2513.33	1165	2276.67	1633.33	2345.83	2221.44	1852.99	1559.33	2103	2003.17	1545.67	2824.97	3106.4	2497	3740.7	2981.83	2802	3322.5	2580.5	2253.16	2904.33	3485.33
Beta_14_mannosyl_glycoprotein_4_beta_N_acetylglucosaminyltransferase	0	0	0	0	109	0	0	261	0	0	44	23	42	0	34	0	0	170	0	162	0	77	0	88	0	0	112	51	134	100	235	461	37	54	131	182	110	17	72	0	0	30	0	0	0	14	0	185
Alphaalpha_trehalose_phosphate_synthaseUDP_forming	347	38.25	308.58	13.5	302.5	93.5	12.5	212.5	1	27.75	46.25	312.92	52	0	389	75	434.75	186.25	231.25	213.42	80.5	172	36.5	180	607.25	0	586.08	246.5	671.42	206.75	378.5	340.75	409.33	259.58	214.5	349.5	218.17	505.17	851	654.25	690.5	702	542.25	465.25	510.75	491.08	497.58	476.25
Oligosaccharide_4_alpha_D_glucosyltransferase	0	0	0	0	0	0	0	0	0	0	0	6	0	0	39	0	0	0	6	0	0	0	0	0	0	0	19	0	0	0	0	12	6	0	0	0	0	0	6	0	0	0	0	0	5	31	0	13
14_alpha_glucan_branching_enzyme	3058.79	857.75	4396.43	1085.35	3877.43	1751	983.53	3720.05	446	761.2	1922.69	3765.33	1963.97	592.08	5837.99	1893.4	4746.72	2742.17	2468.35	3105.32	1963.3	3090.6	1263.25	3221.4	4638.57	160	7213.56	2774.35	5972.34	3754.48	4917.01	5905.53	4275.62	3800.18	4513.9	4947.65	3508.93	5859.49	8071.27	6698.11	7055.91	6503.73	5162.18	5506.2	4839.83	4854.36	4763.15	7221.93
Lipopolysaccharide_N_acetylmannosaminouronosyltransferase	10.25	0	37.33	0	6.75	0	0	3	0	0	0	25.17	0	0	29	6	27	0	7.75	15.42	9.25	22	0	6.25	14.75	0	60.83	16.25	16.17	9.25	10	34.25	41.33	44.58	33.75	16.25	42.42	40.42	32.75	36.5	23.75	18.75	34.25	16.75	28.25	22.83	27.08	33.25
Lipid_A_disaccharide_synthase	1416.45	211.25	1593.18	115.1	1705.19	350.5	386.03	1591.9	49	243.95	890.85	1494.02	577.47	127.33	2329.33	271.4	1309.88	282.25	768.6	1218.57	725.35	1774.6	205	1165.98	1602.4	83	2904.31	787.35	1494.09	1061.23	942.77	2146.07	1360.46	1354.43	1821.65	1636.15	1588.85	2376.39	3541.75	2066.28	1724.51	1555.82	1493.43	882.2	1420	1538.11	787.66	2620.27
mannosaminyltransferase	1347.97	599	1773.3	536	1766.88	756.5	471	1662.7	69.5	570	381.17	1955.07	1009	447	2484.08	1337.75	2663	1777	1615.5	1431	816.6	863.5	805	1475.17	1275.5	18	1659.25	901	2044.25	1279	2311.08	2173.44	1287.16	1218	1731.5	1778	1342.75	2137.3	2758.65	2106.5	3004.65	2560.08	2615.25	2704.5	2466.5	1873.08	2530.5	2807.83
Cellobiose_phosphorylase	147.2	69.5	258.6	77.6	492.6	268	192.2	561.9	45	98.7	280.1	299.6	311.3	188	512.5	95.9	246.8	430	134.6	616.9	111.6	381.6	184	437.4	296.9	4	836.4	200.6	527	429.4	532.6	776.4	463.8	249.1	489.4	417.9	405.1	325.3	601.5	463.2	424.6	281.9	243.1	337.2	136	260.7	179.33	799.1
Diglucosyl_diacylglycerol_synthase12_linking__	64	0	89	0	129	7	0	67	0	0	25	155	55	0	225	69	170	91	65	33	18	85	24	118	65	0	166	0	256	103	210	124	236	183	0	135	143	213	95	39	97	204	128	71	55	128	54	278
Starch_synthase	2733.79	771.25	4165.43	905.35	3648.1	1566	971.53	3335.35	311	673.7	1624.19	3585.33	1874.47	604.08	5368.99	1714.4	4501.38	2300.5	2167.35	2867.82	1775.7	2925.6	1234.75	2933.07	4426.9	156	6472.56	2514.35	5116.34	3389.48	4344.35	5004.6	3751.45	3339.68	4122.9	4141.15	3181.6	5350.19	7530.37	6094.78	6578.21	6118.9	4810.68	5105.2	4497.5	4542.19	4361.49	6436.43
13_beta_galactosyl_N_acetylhexosamine_phosphorylase	162.67	136	391	250	418.33	228	136	419	135	95	205.67	295.42	342	41	437.33	148	208	554.5	56	402	145	242	178	335.67	507	0	876	416	727	567	669	929.34	515.33	409	568	649	574	612.5	808	495	804	685	436	856	506	477	725	768.33
Hyaluronan_synthase	0	0	0	0	0	0	0	0	0	0	0	0	0	0	0	0	0	0	0	21	0	0	29	0	0	0	0	0	0	0	0	0	0	0	0	0	0	0	0	0	0	0	0	0	0	0	0	0
acetylglucosaminyltransferase	3354.92	987.25	4583.73	1121.35	4274.4	1731	1172.53	3599.35	414	940.7	1645.52	4101.56	2016.47	788.08	6199.16	2350.9	5491.72	3273.17	3064.35	3331.82	2084.7	3162.1	1564.25	3493.73	4655.07	156	6659.56	2694.35	5415.09	3495.98	4787.26	5279.26	4015.12	3548.68	4581.9	4465.15	3733.68	6012.69	8246.87	6250.11	7429.66	6615.98	5583.68	5905.2	5268.83	5044.11	5125.32	7256.1
Kojibiose_phosphorylase	0	0	98	80	0	124	0	0	0	0	0	142	100	0	0	0	25	196	0	33	0	0	10	0	0	0	92	0	120	0	61	112	111	91	0	0	44	0	0	22	0	108	78	0	0	68	10.83	0
Alphaalpha_trehalose_synthase	0	0	9	0	8	0	0	0	0	0	0	0	0	0	0	0	0	0	0	0	0	0	0	0	0	0	0	0	0	0	0	0	0	0	0	0	0	0	0	0	0	0	0	0	0	0	0	0
Beta_D_galactosyl_1_>4_L_rhamnose_phosphorylase	0	0	0	0	0	0	0	0	0	0	0	0	0	0	0	0	0	0	0	0	0	0	0	0	0	0	0	0	0	0	0	0	0	0	0	0	0	0	0	0	0	0	0	0	0	0	10.83	0
4_alpha_glucanotransferase	2685.87	610	3099.43	615.85	3086.68	1084.5	694.2	2722.85	347.5	541.7	1553.02	2624.44	1591.55	313.75	4758.58	1131.65	2967.3	2016.75	1877.85	2488.07	1553.45	2481.6	940	2783.32	3734.65	93	5793.23	2061.85	5020.17	3047.65	4011.68	4552.34	3391.79	2802.93	3665.65	3875.9	2504.27	4737.27	6236.65	5027.7	4908.8	4160.73	3308.35	4236.2	3602.25	3744.11	3617.91	6347.68
D_inositol_3_phosphate_glycosyltransferase	0	0	0	0	0	6	0	0	0	0	0	0	0	0	0	0	0	0	0	0	0	0	11.5	0	0	0	20	0	0	0	0	0	0	6	0	0	0	0	22	21	0	35	20	0	0	0	0	0
Glucosyl_3_phosphoglycerate_synthase	0	0	0	0	0	0	0	0	0	0	0	0	0	0	0	0	0	0	0	0	0	0	11.5	0	0	0	0	0	0	0	0	0	0	0	0	0	0	0	0	0	0	0	0	0	0	0	0	0
Nigerose_phosphorylase	0	0	0	0	0	0	0	0	0	0	0	0	0	0	0	0	25	48	0	33	0	0	10	0	0	0	92	0	120	0	61	112	111	91	0	0	44	0	0	22	0	108	0	0	0	68	0	0
NN_diacetylchitobiose_phosphorylase	8.67	0	0	18	129.33	0	49	261	15	0	79.67	26.67	90	0	51.33	0	25	269	0	312	0	77	10	107.67	0	0	204	51	355	100	359	600.34	155.33	145	131	255	154	17	72	22	10	158	7	0	0	82	0	257.33
4_O_beta_D_mannosyl_D_glucose_phosphorylase	241	24	100	19	331	150	168	230	0	41	54	157	264	41	236	96	269	48	55	316	25	329	86	274	203	4	562	142	427	224	385.33	488	414.33	307	238	222	379	288	383	237	335	614.33	406	248	366	336.33	149.83	266
galactofuranosyltransferase	0	0	0	0	0	6	0	0	0	0	0	0	0	0	0	0	0	0	0	0	0	0	11.5	0	0	0	20	0	0	0	0	0	0	6	0	0	0	0	22	21	0	35	20	0	0	0	0	0
decaprenol_beta_15/16_galactofuranosyltransferase	0	8	0	3	0	58	0	0	0	0	0	0	43	0	59	0	78	90	0	0	0	0	91.5	62	250	0	138	150	40	186	134	67	103	59	78	15	119	126	265	151	317	202	205	551	219	124	352	39
N_acetylglucosaminyl_diphospho_decaprenol_L_rhamnosyltransferase	0	0	9	0	8	0	0	0	0	0	0	0	0	0	0	0	0	0	0	0	0	0	11.5	0	0	0	0	0	0	0	0	0	0	0	0	0	0	0	0	0	0	0	0	0	0	0	0	0
4_alpha_N_acetylgalactosaminyltransferase	0	0	68	0	0	0	41	67	0	21	58	0	0	22	72	0	0	0	0	0	0	0	0	64	0	0	0	0	0	68	0	0	0	0	0	0	143	0	0	44	0	0	0	0	0	0	0	53
14_N_acetyl_D_galactosaminyltransferase	0	0	68	0	0	0	41	20	0	21	58	0	0	22	72	0	0	0	0	0	0	0	0	64	0	0	0	0	0	0	0	0	0	0	0	0	0	0	0	0	0	0	0	0	0	0	0	53
GalNAc5_diNAcBac_PP_undecaprenol_beta_13_glucosyltransferase	0	0	68	0	0	0	41	67	0	21	58	0	0	22	72	0	0	0	0	0	0	0	0	64	0	0	0	0	0	68	0	0	0	0	0	0	143	0	0	44	0	0	0	0	0	0	0	53
Diglucosyl_diacylglycerol_synthase16_linking	327.8	94.5	781.8	194.5	473.3	412	87	282.7	76	58.5	58	572.34	291.5	99.5	648.5	599.5	884	448	187.5	332	163.6	434.5	184	276	960.5	73	1095.5	596	1209.75	909	1054.08	673.1	1005.33	800	706	804	915.75	1120.3	1029.84	1047.5	2078.65	2211.58	1240.5	1293	1088	900.58	757.5	972.5
Beta_14_mannooligosaccharide_phosphorylase	531	53.25	524.25	47.5	761.5	317.5	242.5	522.5	46	95.75	251.25	396.25	396	171	843.5	253.5	861.75	436.25	308.25	716.75	206.5	644	200.5	505	1075.75	0	1412.75	380.5	1394.75	627.75	877.83	1026.75	1061.33	881.25	607.5	661.5	630.5	844	1404.5	1109.25	1187.5	1562.33	840.25	826.25	742.75	1011.08	665.08	839.25
14_beta_mannosyl_N_acetylglucosamine_phosphorylase	531	53.25	524.25	47.5	761.5	317.5	242.5	522.5	46	95.75	251.25	396.25	396	171	843.5	253.5	861.75	436.25	308.25	716.75	206.5	644	200.5	505	1075.75	0	1412.75	380.5	1394.75	627.75	877.83	1026.75	1061.33	881.25	607.5	661.5	630.5	844	1404.5	1109.25	1187.5	1562.33	840.25	826.25	742.75	1011.08	665.08	839.25
TDP_N_acetylfucosamine:lipid_II_N_acetylfucosaminyltransferase	0	0	7.33	0	0	0	0	3	0	0	0	13.67	0	0	0	0	0	0	0	2.67	0	0	0	0	0	0	2.33	0	6.67	0	0	0	23.33	12.33	14	0	22.67	3.67	0	0	0	0	0	0	0	6.33	9.33	0
Amylosucrase	198.67	31	65	39	233.33	0	0	299	15	34	121.67	115.67	79	0	166.33	205	145	317.5	181	212	0	102	77	191.67	107	0	230	98	394	120	334	613.34	44.33	106	174	303	110	148.5	174	131	196	123	103	55	64	89	36	257.33
Polyglycerol_phosphate_alpha_glucosyltransferase	246	107	301	172	565	246	160	306	136	94	0	592	270	130	589	323	578	268	248	411	190	417	340	171	348	0	221	70	202.25	206	289.75	207	131	279	505	279	403.25	865	727	275	1148.25	513.25	463	561.5	423	649.75	568	545
Phosphatidylinositol_alpha_mannosyltransferase	0	8	9	6	8	52	0	0	0	0	0	0	43	0	59	0	78	90	0	0	0	0	91.5	62	250	0	118	150	40	282	180	67	170	106	156	30	238	212	308	130	429	218	185	749	307	124	459	78
Lipopolysaccharide_glucosyltransferaseI	86	0	0	0	60	58	0	35	0	0	0	37	20	13	70	0	59	0	0	70	10	12	24	16	57	0	106	113	0	0	8	54	33	0	95	16	131	139	244	39	15	9	0	0	64	57	20	0
Alphaalpha_trehalose_phosphorylase	0	0	0	0	109	6	0	261	0	0	44	23	42	0	34	0	0	170	0	162	0	77	0	88	0	0	132	51	134	100	235	400	37	60	131	182	110	17	94	21	2	65	20	0	0	14	0	185
Sucrose_phosphorylase	338	421	1188.33	429	471	239	216	237	188	47	169	320.67	656	71	648	289	339	524	124	333.67	558	379	823	339	1163	0	1231.33	981	604.67	942	619	605	730.33	429.33	529	462	648.67	951.67	2015	1259	1996	2088	1102	2977	1324	1691.33	2412.16	898
Maltose_phosphorylase	830	433	1248	479	1202	526	483	851	112	444	109	1414	466	390	1182	1082	1853	1240	1179	840	574	725	693	939	1022	0	1014	534	668	566	833	824	826	822	890	565	762	1350	1809	956	2286	1842	1769	2155	1633	1474	1878	1236
Dolichyl_phosphate_beta_D_mannosyltransferase	1921.37	191.5	2134.1	381.6	2023.77	405	347.2	1841.6	29	207.7	902.77	1943.77	745.47	72.33	2908.16	700.9	2332.63	1121.5	1207.6	1721.4	976.7	2036.6	430	1645.9	2510.9	73	3737.23	1347.1	3140.67	1529.4	2439.27	3533.34	2079.63	1974.6	2335.9	2551.23	2089.43	3015.27	4830.4	3461.03	3081.96	2832.07	2554.93	2318.2	2384	2522.03	2166.99	3660.1
Purine_nucleoside_phosphorylase	2878.17	638	4426.98	1314.1	3921.4	1554	808.03	3216.4	396.5	629.95	1531.52	3525.31	1877.22	533.83	5851.41	1897.15	4656.97	2607.67	2435.6	3091.32	1890.6	2991.6	1008.75	3013.23	4115.32	215	6604.81	2235.35	6125.84	3606.23	4672.01	5418.16	4277.62	3503.18	4496.4	4554.9	3408.93	5870.14	7202.47	6104.36	6939.71	6798.23	5013.93	4308.2	4467.58	4469.11	3811.57	6897.85
Orotate_phosphoribosyltransferase	3843.79	1140.25	4902.93	1346.35	4733.93	2000	1308.53	4065.35	549	1069.7	2080.19	4581.83	2293.47	899.08	6821.99	2755.4	5798.72	3677.17	3364.35	3768.82	2312.7	3512.1	1773.75	4052.4	4917.57	156	7496.56	3101.35	6094.09	3790.98	5304.26	6057.93	4292.12	3871.68	5248.9	5245.15	4220.68	6593.19	8925.37	6861.11	7877.46	6929.98	5906.68	6108.2	5542.83	5394.11	5406.32	8219.43
Nicotinamide_phosphoribosyltransferase	0	0	0	0	0	0	0.33	0	0	0	0	0	0	0	0	0	0	0	0	0	0	1	0	0	0	0	0	0	0	0.83	0	0	0	18	0	0.67	0	0	0	0	0	0	0	0	0	0	0	0
Amidophosphoribosyltransferase	3728.49	971.25	4927.78	1110.95	4541.37	1704.5	941.23	4081.25	483	827.65	1961.04	4044.43	2094.69	617.41	7047.57	1848.55	5766.35	3252.67	2541.95	3639.97	2088.3	3642.7	1337.5	3372.13	5478.72	160	8591.54	3377.7	6842.51	4292.88	5536.03	6672.92	4850.08	3879.03	5061.8	5191.38	4115.36	6940.16	9385.12	7545.14	7380.22	7163.3	5579.11	6351.9	5697.08	5919.64	5463.4	8167.95
ATP_phosphoribosyltransferase	2283.87	391.5	2261.18	472.6	2131.1	924	471.03	2202.1	227.5	442.45	1076.52	1807.44	1143.72	307.33	3862.91	786.65	3029.47	1701.67	1558.1	1940.32	977.2	1545.1	674.25	2130.23	2503.82	36	4212.31	1686.35	3785.84	2158.23	3629.01	3662.76	2469.12	1872.18	2592.4	3031.4	2000.93	3163.44	4706.65	4156.86	3404.21	3134.23	2806.43	3051.7	2951.08	2788.61	2606.07	4593.35
Anthranilate_phosphoribosyltransferase	1943.12	328.75	1953.18	405.1	2022.6	851.5	467.03	2092.6	217	411.45	982.02	1754.44	980.97	294.33	3345.91	742.15	2683.22	1295.42	1323.6	1629.07	852.45	1440.1	581.5	1765.98	2050.57	26	3836.06	1377.85	2843.34	1875.23	2613.01	3207.51	2103.62	1780.93	2121.65	2552.65	1869.43	2742.19	4055.9	3683.61	2946.96	2725.23	2511.68	2393.7	2471.33	2415.36	2146.82	3673.1
Nicotinate_nucleotide_diphosphorylasecarboxylating	2207.37	488.5	2692.43	298.85	2592.85	844.5	690.2	2397.85	242.5	473.7	1375.02	2220.91	1177.72	338.08	3938.41	683.15	2765.47	1136.92	1426.85	1993.57	1286.95	2291.6	518.5	1934.48	2618.82	87	4789.56	1476.85	3176.34	1943.65	2664.01	3431.51	2478.12	2246.43	2769.15	2822.73	2133.93	3647.44	5195.87	4413.86	3260.96	3201.73	2581.68	2053.2	2629.08	2702.61	2098.24	4428.35
Pyrimidine_nucleoside_phosphorylase	949.8	312	1633.8	529.5	1451.3	1036.5	469	1113.7	319.5	222	481	1294.37	750	371.5	2268	747.5	1885.5	940.5	899	1137.5	739.6	1003.5	517.5	1155.5	1811	77	2446.5	1006	2363.75	1510.5	2193.25	1623.77	1650.83	1210.5	1565.5	1886	1430.25	2389.8	2654.62	2524	3272.15	2920.25	1896.5	1783.5	1595	1824.25	1663.33	2948
Nicotinate_nucleotide__dimethylbenzimidazole_phosphoribosyltransferase	1912.37	382.25	2181.68	392.35	1988.85	855.5	615.7	2002.85	204	336.95	1200.27	1902.66	1119.72	237.08	3745.41	708.65	2280.22	902.17	1158.1	1922.82	1129.95	2043.1	472	1985.98	1765.57	77	3782.81	1252.85	2637.59	1996.9	2386.68	3135.76	2111.79	1812.18	2738.15	2620.73	2242.93	3260.94	3967.37	3514.11	2392.96	2309.4	2247.43	1478.95	1941.33	2069.53	1551.82	4413.6
Xanthine_phosphoribosyltransferase	2544.62	935	3573.18	1000.85	3266.27	1379	1072.03	2826.35	321.5	807.95	1377.77	3331.91	1780.47	599.08	4895.16	2109.4	4293.63	2786.75	2524.6	2920.07	1747.7	2488.1	1397.25	2701.9	3279.15	120	4992.81	1993.35	3748.84	2830.23	3413.6	4053.51	3025.12	2867.43	3627.9	3212.65	2987.35	4728.19	6164.37	4420.03	6027.46	5501.65	4605.43	4975.95	3939.25	3921.69	3954.74	5280.85
S_methyl_5_thioadenosine_phosphorylase	396	87	530	169	442	206	45	517.2	0	66	114	413	191	59	644	74	447	64	204	280	157.6	255.5	53	242	221	18	568	338	125.5	362	277	509.6	311.5	204	548	364	492	580.8	752.4	569	240.2	211.5	306	127	376	295	263	477.5
tRNA_guanine34_transglycosylase	2803.92	637.25	3697.73	747.35	3575.4	1378	813.53	3141.35	370	596.7	1567.52	3290.56	1685.47	498.08	5570.16	1476.9	4273.72	2215.17	2070.35	2800.82	1622.7	2900.1	1038.25	2839.73	3941.07	156	6217.56	2271.35	5056.09	3152.98	4328.26	4949.26	3566.12	3127.68	4198.9	4179.15	3409.68	5429.69	7230.87	5748.11	5920.66	5284.98	4310.68	4197.2	4166.83	4125.11	3674.32	6523.1
Uridine_phosphorylase	1604.37	364	2008.68	452.6	1888.27	515.5	350.03	1644.9	148	327.95	864.52	1869.69	997.22	67.33	2810.41	681.65	1935.13	1461.5	1299.6	1548.82	989.6	1829.6	402.25	1321.4	1755.65	65	3358.31	857.35	2589.09	1322.23	1641.6	2885.99	1767.29	1630.68	2265.9	1978.9	1366.85	2567.14	3693.25	2930.03	2518.76	2043.15	2158.43	1712.2	2041.25	1979.69	1435.74	3067.35
Thymidine_phosphorylase	39	17	80.33	25	99	6	23	64.2	0	0	131	159.67	0	0	98	0	0	39	27	76.67	15.6	0	0	79	53	0	47.33	73	60.67	43	74	81.6	23.33	66.33	14	0	22.67	138.47	124.4	58	5.2	65	55	12	40	55.33	9.33	218
Lipid_IVA_4_amino_4_deoxy_L_arabinosyltransferase	0	0	7.33	0	0	0	0	3	0	0	0	13.67	0	0	0	0	0	0	0	2.67	0	0	0	0	0	0	2.33	0	10.17	0	0	8	23.33	12.33	14	0	22.67	3.67	0	0	0	0	0	0	0	6.33	9.33	14.5
Decaprenyl_phosphate_phosphoribosyltransferase	0	0	0	0	0	0	0	0	0	0	0	0	0	0	0	0	0	0	0	0	0	0	11.5	0	0	0	0	0	0	0	0	0	0	0	0	0	0	0	0	0	0	0	0	0	0	0	0	0
Galactan_5_O_arabinofuranosyltransferase	0	0	0	0	0	0	0	0	0	0	0	0	0	0	0	0	0	0	0	0	0	0	11.5	0	0	0	0	0	0	0	0	0	0	0	0	0	0	0	0	0	0	0	0	0	0	0	0	0
Arabinofuranan_3_O_arabinosyltransferase	0	0	0	0	0	0	0	0	0	0	0	0	0	0	0	0	0	0	0	0	0	0	11.5	0	0	0	0	0	0	0	0	0	0	0	0	0	0	0	0	0	0	0	0	0	0	0	0	0
Triphosphoribosyl_dephospho_CoA_synthase	166	201	615	398	372	191	243.33	346	68	165	90	386	326	30	318	240	628	383	253	377	426	318	430	167	678	0	639	541	490	350.83	355	320	520	450	500	293.67	592	786	1148	733	1350	1145	629	1652	879	1072	1486.83	716
Undecaprenyl_phosphate_4_deoxy_4_formamido_L_arabinose_transferase	57	0	48.33	0	162	0	0	264	0	0	44	131.67	42	0	73	78	0	170	6	164.67	0	77	22	88	39	0	216.33	98	197.67	120	235	498	66.33	89.33	171	182	132.67	99.17	144	52	46	30	0	0	5	96.33	45.33	198
Nucleoside_deoxyribosyltransferase	674	492	1152	460	1146	626	439	728	112	391	78	1530	466	460	1300	1097	1765	1192	1118	804	557	565	683	825	1077	0	647	458	523	569	735	552	579	663	826	502	760	1551	1617	716	2417	1709	1671	2147	1501	1235	1979	1103
Adenine_phosphoribosyltransferase	3119.67	889.25	4409.73	1056.35	4066.98	1683	1156.53	3359.35	414	791.7	1546.52	3958.06	1761.8	778.75	5437.83	2326.9	4901.05	2945	2970.6	2960.07	2012.45	2915.1	1564.25	3239.82	4566.65	156	6252.73	2722.1	5100.42	3314.73	4553.93	4774.34	3753.79	3489.43	4325.15	4180.57	3588.27	5887.27	7818.12	5963.95	7198.25	6329.23	5274.1	5873.45	5163.25	4775.61	5039.91	6941.68
Hypoxanthine_phosphoribosyltransferase	4018.17	1209	5245.48	1498.1	5234.9	2193.5	1576.03	4085.1	493	1339.95	1691.02	5076.78	2398.22	1096.83	6841.91	3490.15	6918.47	4393.17	4212.1	4137.32	2442.7	3562.6	2004.25	4124.73	5278.82	156	6963.81	2951.85	5712.84	3901.23	5194.51	5572.26	4634.62	4075.18	5137.9	4697.4	4041.93	6767.44	8890.09	6649.86	9566.91	8009.73	7054.93	7208.2	6172.58	5939.11	6098.57	7975.85
Uracil_phosphoribosyltransferase	4993.97	1854.5	7705.28	2130.1	6878.03	3172	2032.36	5442.3	641.5	1844.45	1929.02	7090.68	3187.72	1671.83	8884.41	4791.15	9364.31	5880.34	5685.6	5111.82	3378.3	4346.6	3022.25	5523.56	7368.99	247	9408.81	4277.85	7662.59	5518.56	7166.75	7085.86	6279.95	5333.68	6836.4	6171.07	5419.01	9196.74	12679.5	9209.69	13329.1	11829.1	10129.9	11065.2	8954.91	8349.86	9268.9	10457.9
Lipid_IVA_3_deoxy_D_manno_octulosonic_acid_transferase	1416.45	211.25	1593.18	115.1	1699.19	350.5	386.03	1591.9	49	243.95	890.85	1494.02	577.47	127.33	2323.33	271.4	1309.88	282.25	768.6	1218.57	725.35	1774.6	176	1165.98	1602.4	83	2863.31	787.35	1494.09	1061.23	942.77	2106.07	1360.46	1354.43	1794.65	1636.15	1567.85	2337.39	3514.75	2066.28	1720.51	1555.82	1493.43	882.2	1420	1538.11	787.66	2601.27
Kdo_lipid_IVA_3_deoxy_D_manno_octulosonic_acid_transferase	1416.45	211.25	1593.18	115.1	1699.19	350.5	386.03	1591.9	49	243.95	890.85	1494.02	577.47	127.33	2323.33	271.4	1309.88	282.25	768.6	1218.57	725.35	1774.6	176	1165.98	1602.4	83	2863.31	787.35	1494.09	1061.23	942.77	2106.07	1360.46	1354.43	1794.65	1636.15	1567.85	2337.39	3514.75	2066.28	1720.51	1555.82	1493.43	882.2	1420	1538.11	787.66	2601.27
Kdo2_lipid_IVA_2_8_3_deoxy_D_manno_octulosonic_acid_transferase	1416.45	211.25	1593.18	115.1	1699.19	350.5	386.03	1591.9	49	243.95	890.85	1494.02	577.47	127.33	2323.33	271.4	1309.88	282.25	768.6	1218.57	725.35	1774.6	176	1165.98	1602.4	83	2863.31	787.35	1494.09	1061.23	942.77	2106.07	1360.46	1354.43	1794.65	1636.15	1567.85	2337.39	3514.75	2066.28	1720.51	1555.82	1493.43	882.2	1420	1538.11	787.66	2601.27
Kdo3_lipid_IVA_2_4_3_deoxy_D_manno_octulosonic_acid_transferase	1416.45	211.25	1593.18	115.1	1699.19	350.5	386.03	1591.9	49	243.95	890.85	1494.02	577.47	127.33	2323.33	271.4	1309.88	282.25	768.6	1218.57	725.35	1774.6	176	1165.98	1602.4	83	2863.31	787.35	1494.09	1061.23	942.77	2106.07	1360.46	1354.43	1794.65	1636.15	1567.85	2337.39	3514.75	2066.28	1720.51	1555.82	1493.43	882.2	1420	1538.11	787.66	2601.27
Starch_synthasemaltosyl_transferring	0	8	9	3	8	58	0	0	0	0	0	0	43	0	59	0	78	90	0	0	0	0	91.5	62	250	0	138	150	40	186	134	67	103	59	78	15	119	126	265	151	317	202	205	551	219	124	352	39
S_adenosylmethionine:tRNA_ribosyltransferase_isomerase	3691.12	697.75	4749.08	713.95	4615.84	1402.5	1020.23	4006.25	315	706.65	2096.37	4212.91	1868.19	507.41	6945.24	1541.55	5102.35	2122.67	2520.95	3465.47	2144.8	4239.7	858	3437.96	4620.72	221	8108.54	2466.7	6139.51	3392.38	4699.53	6401.08	4405.75	4075.53	5265.3	5175.88	4139.86	6681.66	9367.62	7157.64	6517.92	6206.8	5242.11	3810.4	4761.58	4729.64	3575.4	7822.62
Dolichyl_diphosphooligosaccharide__protein_glycotransferase	56	0	16	0	11.33	0	0	70	0	0	45	7	3	7	78	0	34.34	30.67	0	71	0	52	0	116.33	16.67	0	29	0	64.5	35	62.66	120	36	0	30	157	30.33	32	61	13.33	36	30.33	2	0	11.33	51.67	18.33	172.5
Dimethylallyltranstransferase	3309.42	970.25	4569.23	1121.35	4212.9	1683.5	1168.53	3536.85	403.5	929.7	1618.02	4077.56	1994.47	788.08	6043.66	2350.9	5417.72	3228.67	3004.85	3318.82	2059.2	3156.1	1575.75	3332.23	4598.57	156	6527.56	2649.85	5016.09	3472.98	4431.76	5079.76	3943.12	3529.68	4560.4	4152.15	3707.68	5944.19	8152.87	6161.61	7429.66	6535.48	5525.68	5889.2	5197.33	5022.11	5019.32	6803.1
2E6E_farnesyl_diphosphate_synthase	3309.42	970.25	4569.23	1121.35	4212.9	1683.5	1168.53	3536.85	403.5	929.7	1618.02	4077.56	1994.47	788.08	6043.66	2350.9	5417.72	3228.67	3004.85	3318.82	2059.2	3156.1	1575.75	3332.23	4598.57	156	6527.56	2649.85	5016.09	3472.98	4431.76	5079.76	3943.12	3529.68	4560.4	4152.15	3707.68	5944.19	8152.87	6161.61	7429.66	6535.48	5525.68	5889.2	5197.33	5022.11	5019.32	6803.1
NN_diacetyllegionaminate_synthase	114	0	45	0	0	0	0	14	0	34	0	6	0	0	133	194	161	22	187	32	0	0	55	114	68	0	166	29	113	0	0	128.67	51.33	63	0	156	0	9	119	171	191	82	160	117	114	137	10.83	216
5_phosphate_synthase	1056.42	282.25	805.25	424.75	1244.33	466	168.5	1414.95	193.5	347.75	575.17	1002.89	669.25	249.75	1703.08	509.75	1388.75	755	770.25	1102	657.6	432	298	818.17	738.75	18	1836.25	809.5	1794.75	791.25	1305.25	1913.94	1056.33	739	1643.5	1067.75	901.25	1740.05	2214.12	1944.25	1388.95	1015.75	1146.25	915	1316.25	1118.5	1089.08	2096.08
Aminodeoxyfutalosine_synthase	302	86	225	0	165.33	157	111	385.2	36	21	237	318	141	39	593	0	124.34	30.67	134	306	122.6	465	0	402.33	288.67	8	343	20	149.5	453	251.66	389.6	297	146	272	648	387.33	506.8	272.4	431.33	197.2	69.33	39	61	155.33	153.67	60.33	1038.5
Dihydropteroate_synthase	2114.37	359.5	2586.43	336.85	2798.85	863	652.53	2530.35	321	495.7	1310.52	2158.41	1017.72	312.08	3458.41	717.65	2563.97	1113.42	1179.35	1975.57	1071.45	2352.1	536.5	1996.98	2406.82	87	4067.56	1471.35	3082.09	1895.98	2681.43	3531.01	2141.79	2002.43	2665.65	2919.9	2429.68	3601.44	4948.37	3354.36	3263.21	3010.65	2530.68	2019.2	2357.08	2745.53	1864.74	4380.35
Spermidine_synthase	802.55	263.25	1029.88	210.75	1027.3	613	393.5	1154.95	259.5	297.75	502.5	1096.79	579.25	323.75	1512.75	523.75	1412.25	808.5	915.25	996.67	548.6	647.5	428	959.5	1170.75	8	2000.58	663.5	1870.42	1207.75	1766.41	1266.1	1272.99	861.33	1117.5	1150.75	867.92	1452.22	2059.12	2377.25	1689.65	1251.41	1162.25	1218.5	1111.25	1204.99	918.91	2375.75
CobIyrinic_acid_ac_diamide_adenosyltransferase_	2770.47	659.5	3501.13	833.25	3245.55	1361	767	3226.15	266	540.5	1550.92	3198.71	1847.92	369.08	5291.41	1212.25	3784.67	2066.42	2094.75	2995.17	1826.45	2839	682.5	2692.58	3186.42	178	6048.16	2122.75	4827.34	2941.25	3848.91	5067.88	3559.15	2946.83	4158.25	4326.33	3198.33	4932.44	6753.77	5597.16	4683.76	4644.33	3782.08	2875	3344.58	3517.41	2825.9	6626.75
Glutathione_transferase	99	119	477.32	50	262	0	96	318	0	0	407	751.68	0	0	242	18	69	78	54	158.68	47	102	0	158	409	0	633.32	421	134.68	86	148	236	93.32	385.32	248	0	90.68	505.68	482	173	15	210	245	84	280	123.32	37.32	481
3_phosphoshikimate_1_carboxyvinyltransferase	2680.92	554.25	3452.73	661.35	3243.4	1205	733.53	2942.35	302	549.7	1567.52	2853.56	1550.47	398.08	5150.16	1294.9	3898.72	2081.17	1946.35	2572.82	1527.7	2660.1	881.25	2725.73	3704.07	156	5994.56	2201.35	4876.09	3008.98	4152.26	4725.26	3470.12	2959.68	3839.9	3977.15	3134.68	4818.69	6812.87	5546.11	5159.66	4807.98	3943.68	3876.2	3892.83	3785.11	3319.32	6193.1
Squalene_synthase	39	0	0	25	75	0	13	41	0	0	102	65	0	0	79	0	0	39	27	74	13	0	0	79	17	0	0	18	63.25	43	88.75	76	0	11	0	0	14.25	81	73	24	12.25	10.25	0	11.5	0	60.75	0	209
Geranylgeranyl_diphosphate_synthase	3177.42	933.25	4429.9	1096.35	4061.9	1625.5	1104.2	3338.85	367.5	908.7	1393.02	3880.89	1952.47	753.08	5756.66	2344.9	5335.72	3189.67	2977.85	3172.15	2029.2	3084.1	1551.75	3173.23	4328.57	156	6173.23	2463.85	4933.42	3327.15	4292.76	4921.76	3886.79	3434.35	4349.4	4072.48	3411.01	5635.52	7774.87	5975.61	7409.66	6496.48	5490.68	5877.2	5024.33	4909.78	4989.99	6412.1
Thiamine_phosphate_diphosphorylase	3689.86	555.75	4100.13	726.8	3978.21	1479	977.93	3434.9	406	857.6	1885.31	3533.67	1663.32	584.83	5853.57	1516.95	4466.82	1894.42	2291.3	2797.12	1800.65	3521.8	1163.25	3222.12	4615.62	87	7041.86	2520.8	5014.59	3475.03	3986.21	4801.24	3777.38	3360.38	4429.95	4235.95	3597.38	5948.29	8332.84	6268.01	5875.66	5133.28	4568.13	4556.6	4431.08	4629.26	3812.57	6739.71
Heptaprenyl_diphosphate_synthase	2052.17	708	2502.25	842.25	2860.58	1449.5	856.5	2395.45	365	726.75	877.67	2761.86	1380	711.75	3893.83	1959.5	3917	2726.25	2462.75	2383.25	1303.35	1676	1088.25	2347.42	2355	95	3622.25	1340	3676	2106.25	3545	3222.19	2448.83	2111.25	2862.25	3121.5	1935	3523.3	4158.34	3953.5	4798.95	3933	3311.25	3302.5	2809	2743.5	2709.33	4997.33
diphosphate_specific_	3415.67	1001	4806.98	1285.1	4330.4	1768	1179.03	3595.8	427.5	958.95	1640.52	4139.78	2116.22	811.83	6267.41	2481.15	5562.47	3365.67	3100.6	3443.32	2207.8	3188.6	1589.25	3517.23	4923.32	156	6881.81	2858.35	5829.34	3717.23	5067.01	5449.86	4354.12	3788.18	4865.4	4584.4	4063.43	6397.74	8595.49	6471.36	7972.61	7204.23	5819.93	6335.2	5553.08	5333.11	5503.4	7429.85
15_cis_phytoene_synthase	14	34	128	0	16	0	20	104	0	0	58	162	0	0	24	12	46	0	0	0	14	68	0	0	154	0	322	110	0	0	0	56	0	96	128	0	0	94	112	26	10	60	70	24	80	0	0	9
4_hydroxybenzoate_polyprenyltransferase	263	70	521.33	92	384.67	96	115	523.2	36	33	375	506.67	174.67	36.33	750.33	6	534.67	148.67	216	361.67	149.6	429	61	535.66	424.67	8	1037.66	153	621.84	372	707.33	825.27	507.16	424.33	507	670.33	455.33	517.14	933.4	1038.66	354.86	470.5	286.33	318	462.33	542.33	265.99	1325.17
Homospermidine_synthase	0	17	64	0	0	0	10	17	0	0	29	81	0	0	12	0	0	0	0	0	0	0	0	0	36	0	25	55	0	0	0	0	0	48	0	0	0	47	56	13	0	30	35	12	40	0	0	0
Deoxyhypusine_synthase	0	0	152	0	34	0	0	60	0	0	0	70	32	0	101	0	74	0	103	13	50	0	9	95	40	0	249	43	104	19	106	137	111	119	89	124	57	39	202	194	55	51	159	62	137	72	54	169
Cysteine_synthase	3689.79	1201.75	5473.26	1240.35	5050.93	2131	1025.53	4757.05	597	855.2	1955.69	4840.25	2888.97	991.08	7872.99	2092.9	6038.72	3368.67	3006.35	3990.99	2707.8	3657.1	1994.75	3625.4	5627.07	178	8842.89	3330.85	7146.76	4711.98	6361.42	7036.87	5271.77	4501.51	5698.9	5141.65	4275.85	7772.66	10389.3	9116.11	8425.66	8152.14	6206.68	7199.2	6319.83	6430.6	6419.14	8928.93
Cystathionine_gamma_synthase	153	8	257.33	67	143	58	62.33	110	0	0	106	187.67	91	0	381	52	401	224	27	284.67	13	1	182.5	364	313	0	279.33	276	361.42	378.83	663.75	437.5	380.33	277.33	171	186.67	538.42	314.67	539	416	377.75	590.75	410	767.5	411	563.08	693.16	365
O_acetylhomoserine_aminocarboxypropyltransferase	3871.99	867.5	4311.7	941.45	4429.02	1891	1086.4	4295.05	478	939.4	2330.29	4072.01	2500.85	682.75	6971.41	1730.05	4987.78	3529.09	2972.7	3895.05	2118.2	3631.7	1496.5	3831.8	5001.64	105	8545.8	2919.2	6598.75	4323.8	5579.68	6764.73	4655.92	3774.95	5350.3	5131.55	3610.36	6218.35	9123.22	7599.56	6493.7	5429.12	5147.7	5693.15	4933.16	4944.9	4513.99	8261.86
3_deoxy_7_phosphoheptulonate_synthase	2681.22	739.25	3329.04	916.75	2967.63	1747.5	749.83	2894.35	454	593.25	1564.17	2991.3	2054.25	541.75	5563.08	1475.25	4233.25	2846.5	2210.75	2833.01	1635.3	1700	1276	2961.17	3806.75	109	6160.24	2780.5	5588.01	3879.58	5518.16	4667.64	4028.98	3076.99	4157.5	4079.42	3247.01	5145.16	6631.92	6323.25	5722.8	5065.66	3970.25	5202	4433.25	4170.4	4372.9	7238.08
3_deoxy_8_phosphooctulonate_synthase	1416.45	211.25	1593.18	115.1	1705.19	350.5	386.03	1591.9	49	243.95	890.85	1494.02	577.47	127.33	2329.33	271.4	1309.88	282.25	768.6	1218.57	725.35	1774.6	205	1165.98	1602.4	83	2863.31	787.35	1494.09	1061.23	942.77	2106.07	1360.46	1354.43	1794.65	1636.15	1588.85	2337.39	3521.75	2066.28	1724.51	1555.82	1493.43	882.2	1420	1538.11	787.66	2601.27
N_acetylneuraminate_synthase	424	17	126	0	89.66	0	10.33	280	0	68	119	189	33	14	344	327	364.68	85.84	402	297	7	139	110	376.66	246.34	0	258	84	352	70.83	159.32	466	110	140	179	481.67	101.66	167	379	256.66	420	214.66	361	184	269.66	239.34	36.66	439
N_acylneuraminate_9_phosphate_synthase	77	0	0	0	0	0	0	88	0	0	0	94	0	0	23	0	39	0	40	35	0	0	0	0	0	0	0	0	26	0	34	66	0	0	0	0	0	0	0	0	27	0	66	0	34	0	0	33
Methionine_adenosyltransferase	3435.67	1064	4721.98	1195.1	4455.4	1766	1228.03	3794.6	427.5	1011.95	1775.52	4163.56	2249.22	811.83	6426.41	2411.15	5702.47	3548.17	3085.6	3705.32	2106.2	3336.6	1599.25	3743.23	4760.32	160	6949.81	2723.35	5849.84	3607.23	5151.01	5679.76	4301.62	3662.18	4700.4	4608.4	3919.93	6146.94	8338.87	6393.36	7689.91	6956.23	5737.93	6030.2	5336.08	5203.11	5211.4	7571.85
Hydroxymethylbilane_synthase	889.42	260.75	1504.58	439.75	1059.66	536	265.83	1268.45	184.5	200.25	649.67	1001.56	721.75	140.75	1864.58	361.25	1323.09	773.17	472.25	1189.17	482.6	501.5	198.5	956.5	1092.92	32	2222.58	947.5	1565.17	1143.08	1875.66	2103.77	1167.33	1011.83	1576.5	1648.92	1444.5	1710.22	2448.62	2033.58	1280.7	1641.33	1046.75	1050.5	1215.58	1443.75	1177.24	2428.58
2Z6E_farnesyl_diphosphate_synthase	0	0	9	0	8	6	0	0	0	0	0	0	0	0	0	0	0	0	0	0	0	0	11.5	0	0	0	20	0	0	0	0	0	0	6	0	0	0	0	22	21	0	35	20	0	0	0	0	0
UDP_N_acetylglucosamine_1_carboxyvinyltransferase	4135.47	1296.5	5588.78	1516.1	5502.2	2388	1470.03	4821.5	555.5	1139.45	2113.02	5405.96	2931.72	1070.83	8143.91	2878.65	7261.47	4602.67	3946.6	4663.82	2725.9	3889.1	2023.25	4364.23	5783.82	160	8847.81	3311.85	7681.09	4634.23	6789.59	7332.96	5453.45	4753.68	6221.4	5781.9	4850.68	7999.04	10676.2	8474.36	9637.76	8524.81	7100.93	7487.7	6624.08	6593.69	6512.4	9552.35
Quinolinate_synthase	2185.62	379.25	2768.93	311.35	2593.6	821.5	680.2	2346.85	242.5	473.7	1310.02	2163.91	975.47	338.08	3566.66	777.9	2499.72	897.67	1180.85	1745.82	1205.2	2222.6	601.25	1911.23	2761.57	87	4650.56	1546.85	3091.34	1946.65	2369.51	3239.26	2429.62	2170.68	2782.4	2670.48	2194.43	3593.19	4956.87	4242.61	3404.71	2900.23	2440.68	2376.2	2859.33	2814.86	2390.49	4305.6
14_dihydroxy_2_naphthoate_polyprenyltransferase	1892.45	458.25	2095.68	448.1	2730.02	1039.5	902.03	1985.9	125	665.95	749.85	2947.52	742.47	512.33	3215.33	1445.4	3544.22	1555.92	1811.6	1960.57	1012.35	2244.1	717.5	1870.31	2558.07	65	3016.31	970.35	1967.84	1254.73	1662.68	2288.07	1723.46	1995.43	2522.65	1864.15	2283.93	3697.39	4494.75	2335.61	4474.76	2932.9	3210.43	2898.2	2826.33	2487.03	2528.49	3061.27
tRNA_dimethylallyltransferase	4440.87	1091.5	5720.08	1189.45	5556.09	1915	1463.23	4518.75	437.5	1097.65	2188.87	5124.91	2353.94	827.41	7845.99	2600.3	6575.6	3560.92	3565.45	4176.72	2679.55	4630.7	1692.25	4293.21	5868.97	221	8603.54	3163.2	6950.01	4064.38	5706.53	6881.83	4953.25	4602.78	5899.05	5757.63	4731.86	7740.91	10788.6	7756.89	8871.17	8000.3	6707.11	6663.4	6328.33	6253.89	5862.65	9091.87
Cysteate_synthase	0	0	24	0	18.34	0	0	20	0	0	4	6	2.67	2.33	85.33	0	81.33	2	20	27	0	48	0	1.33	25	0	122.33	20	77.67	30	34.67	46.67	59.33	2	16	36.33	3.33	39.67	54	52.33	52.66	49.67	41.33	44	58	85.33	45.33	93.67
67_dimethyl_8_ribityllumazine_synthase	2153.87	359.5	2716.43	457.85	2473.85	932.5	647.53	2174.85	242.5	387.7	1333.02	2213.66	1061.72	323.08	3363.91	828.65	2543.97	822.92	1267.85	1891.57	1100.95	2112.6	536	1998.48	2549.32	87	4509.56	1569.85	2974.09	1948.48	2263.43	3189.51	2361.79	2123.43	2802.15	2812.9	2421.18	3483.44	5286.37	3947.86	3165.21	3058.65	2585.68	2086.7	2429.58	2796.03	1844.07	4313.85
Riboflavin_synthase	2139.87	342.5	2716.43	426.85	2402.85	889.5	647.53	2126.85	242.5	376.7	1312.02	2173.91	1016.72	323.08	3294.91	828.65	2434.97	753.92	1226.85	1850.57	1100.95	2081.6	536	1979.48	2526.32	87	4377.56	1536.85	2944.59	1925.48	2197.43	3099.01	2306.79	2123.43	2779.15	2761.9	2404.68	3483.44	5251.37	3887.86	3108.71	3022.15	2527.68	2076.7	2357.58	2759.03	1844.07	4236.85
All_trans_octaprenyl_diphosphate_synthase	1287.95	158.25	1473.68	109.1	1505.68	285	355.03	1315.4	59.5	188.95	840.35	1315.02	428.8	79	2197.5	255.4	1324.89	355.42	680.1	1103.57	674.85	1646.6	176	1207.48	1588.57	65	2755.98	769.85	1914.42	868.23	1256.26	2094.9	1261.13	1266.43	1677.15	1693.82	1488.85	2173.22	3328.75	2020.78	1569.85	1557.98	1432.1	866.2	1444.83	1508.45	888.66	2733.6
44_diapophytoene_synthase	0	0	0	0	0	0	0	0	0	0	0	0	0	0	0	0	0	0	0	0	0	0	0	0	0	0	0	0	9.25	0	14.75	0	0	11	0	0	14.25	0	74	0	12.25	10.25	0	11.5	0	11.75	0	0
Pseudaminic_acid_synthase	0	20	68	0	109	0	41	328	36	21	138	23	64	22	106	0	0	170	0	162	0	102	0	152	119	0	156	51	159.5	202	292	469	37	89	169	245	253	55	96	76	0	30	0	0	69	14	0	372.5
Aspartate_transaminase	3887.87	771	5175.08	827.95	4758.92	1485.5	1039.23	4129.95	297	769.15	2133.37	4064.6	2301.44	361.91	7190.49	1694.3	5821.44	2438.09	2500.45	3830.72	2278.65	4291.2	1055.25	3661.04	5114.14	217	8795.04	3143.7	7152.76	3881.88	5726.11	6995.43	5220.92	4463.78	5961.55	5602.13	4683.94	7296.21	10055	8112.22	7826.12	7434.55	6117.61	5400.9	6158.66	5718.48	4798.48	8585.37
GDP_perosamine_synthase	0	0	0	0	0	0	0	0	0	0	0	0	0	0	0	0	0	0	0	0	0	0	0	0	0	0	0	0	0	0	0	0	0	0	0	0	0	0	0	0	0	0	0	0	0	0	10.83	0
Acetylornithine_transaminase	2317.37	423.5	2291.68	472.6	2257.6	973	470.7	2365.1	227.5	478.45	1158.52	2020.94	1262.72	307.33	4150.91	858.65	3138.97	1785.67	1605.1	2017.32	1023.2	1676.6	687.25	2193.23	2683.82	26	4524.31	1838.35	3957.09	2428.9	3720.76	3808.76	2759.62	2015.18	2800.4	3189.23	2244.18	3445.44	5066.65	4362.86	3542.96	3344.48	2967.43	3218.7	3142.58	3001.36	2920.07	4981.35
Ornithine_aminotransferase	48.25	0	248	31	114.09	0	16	145	0	12	8	153.5	62.67	2.33	250.33	6	272.33	31	110.75	48.75	76.25	96	35	151.58	95.75	4	458.83	76.25	203.67	28.25	211.17	329.92	197.33	211.25	224.75	177.58	141.58	95.42	472.75	335.83	207.91	203.92	246.58	205.75	262.25	252.33	178.08	310.92
Glutamine__fructose_6_phosphate_transaminaseisomerizing	3753.87	1039.25	5304.33	1164.95	4831	2006	1271.73	4128.75	504	1023.9	1920.12	4666.66	2362.27	1009.08	7087.91	2715.55	5943.52	3426.67	3299.2	3757.47	2333.05	3682.7	1708.25	3889.88	5326.72	217	7635.21	3022.7	5972.59	4238.13	5325.86	5859.91	4536.92	4143.03	5223.55	4711.3	4471.03	6900.24	9372.37	7095.81	8377.51	7593.13	6358.28	6710.65	5963.58	5889.81	5600.57	7821.45
Succinyldiaminopimelate_transaminase	1438.42	354.25	1500.33	426.5	1384.58	749.5	360	1508.2	190.5	251.5	861.67	1352.09	959.25	218	2800.58	705.25	2009.25	1450.75	1132.5	1518.42	808.85	898.5	560.25	1481.92	1416.75	8	2728.33	1238.5	2749.67	1625	2724.33	2419.69	1756.99	1326.08	1991.75	2246.25	1434.17	2265.72	2932.9	2973.25	2091.45	1977.83	1659	1793	1743.75	1930.41	1667.91	3594.58
Beta_alanine__pyruvate_transaminase	7	17	64	0	16	0	10	52	0	0	29	81	0	0	12	6	23	0	0	0	7	34	0	0	77	0	161	55	0	0	0	28	0	48	64	0	0	47	56	13	5	30	35	12	40	0	0	9
4_aminobutyrate__2_oxoglutarate_transaminase	496.75	187.75	478.91	236.75	789	458	214.5	530.25	149.5	134.25	162	900.56	461.75	158.75	1034.25	453.25	732.75	359.5	397.25	648.84	280.5	599.5	339	422.5	694.25	4	666.91	216	531.09	598.25	624.25	632	555.16	516.16	737.5	615.25	787.59	1374.59	1148.22	652.25	1742.25	1087.25	831.25	886	729.25	947.16	780.74	1259.75
Alanine_transaminase	115.5	33	160.33	43	178	58	13.33	44	0	25	120	343.67	43	28	318.5	132.5	133	136	27	81.67	18	18	146	201	473.5	0	374.33	215	262.17	350.83	242	183	246.83	208.33	144	72.17	225.67	449.17	559.5	354	454	373	319	646	327.5	279.33	590.66	322.5
D_amino_acid_transaminase	58	48	226	124	36	45	10	90	0	0	71	111	108	0	229	76	82	69	56	144	110	59	29	52	279	0	450	242	359.25	284	170.75	233	347	276	396	105	383.25	374	461	254	416.25	465.25	262	328.5	327	262.75	313.83	277
S_3_amino_2_methylpropionate_transaminase	85	17	59.33	25	110	94	13	92	0	11	111	102.67	88	0	225	70	42	39	68	76.67	13	6	0	98	193	0	286.33	119	223.92	207	200.75	259	224.33	170.33	102	77	183.92	226.67	278	191	320.25	376.25	256	230.5	230	209.08	159.16	313
UDP_N_acetylbacillosamine_transaminase	0	0	68	0	0	0	41	20	0	21	58	0	0	22	72	0	0	0	0	0	0	0	0	64	0	0	0	0	0	0	0	0	0	0	0	0	0	0	0	0	0	0	0	0	0	0	0	53
2_aminoethylphosphonate__pyruvate_transaminase	543.25	37.25	229.25	13.5	271.25	105.5	37.5	262.5	1	16.75	55.25	445.5	93	5	598	81	458.75	186.25	277	331.5	149.75	332	25	238.25	627	4	384.25	174.75	692.25	317	454.5	433	429	226.5	201.25	504.75	290.25	650.25	678.75	558.75	773.25	655.75	477.5	454	439	493.25	506	705.5
Branched_chain_amino_acid_transaminase	2917.72	776.25	4614.53	879.35	3450.87	1291	769.53	3288.35	302	550.7	1676.52	3465.96	1824.14	477.41	5911.49	1463.9	4594.39	2308.84	2008.35	2724.82	1788.7	2877.1	1105.25	3094.39	4377.74	160	6872.89	2840.35	5413.76	3490.98	4910.59	5500.93	4021.45	3477.68	4388.9	4467.48	3746.34	5599.36	8188.87	6499.77	6350.52	6407.98	4914.01	5424.2	5020.16	4812.11	4742.98	6742.77
Alanine__glyoxylate_transaminase	15	0	0	0	11.33	0	0	0	0	0	0	7	3	0	19	0	34.34	30.67	0	15	0	16	0	38.33	16.67	0	0	0	61	0	40.66	40	10	0	0	10	5.33	32	0	13.33	22	26.33	0	0	11.33	16.67	18.33	35
Serine__glyoxylate_transaminase	15	0	0	0	11.33	0	0	0	0	0	0	7	3	0	19	0	34.34	30.67	0	15	0	16	0	38.33	16.67	0	0	0	61	0	40.66	40	10	0	0	10	5.33	32	0	13.33	22	26.33	0	0	11.33	16.67	18.33	35
Serine__pyruvate_transaminase	15	0	0	0	11.33	0	0	0	0	0	0	7	3	0	19	0	34.34	30.67	0	15	0	16	0	38.33	16.67	0	0	0	61	0	40.66	40	10	0	0	10	5.33	32	0	13.33	22	26.33	0	0	11.33	16.67	18.33	35
Phosphoserine_transaminase	2412.37	542.5	2690.68	458.6	2790.27	1070	647.03	2494.9	203.5	444.45	1399.52	2822.94	1383.72	327.33	4779.91	957.65	3248.63	1782	1767.1	2348.32	1403.1	2461.1	764.25	2383.9	3181.15	83	5418.31	1659.85	4195.59	2422.73	3327.6	4214.16	2921.12	2668.18	3462.4	3330.9	2587.85	4545.64	6040.25	4622.53	4147.76	3482.65	3206.93	3321.7	3316.25	3134.69	2866.24	5465.85
Taurine__2_oxoglutarate_transaminase	95	0	80	0	85	0	0	122	0	0	0	61	0	0	47	0	62	62	60	33	151	0	81	0	0	0	102	51	345	0	134	272	262	157	139	64	44	174	139	359	240	108	40	81	287	68	234	97
Aromatic_amino_acid_transaminase	335	75.5	267.08	77.25	268.75	178	54.5	212.25	13.5	29.25	149	317.89	127.5	41.75	530.5	104	233	217.25	127.25	312.42	102.75	188.5	146.75	283.25	451	4	393.58	321	265.92	405.25	318.25	311.75	333.33	116.08	309.75	255	511.92	640.67	587.22	266	465.5	294.25	121.25	632	371.5	513.58	425.83	653
dTDP_4_amino_46_dideoxygalactose_transaminase	57	0	48.33	0	235	70	0	396	45	38	44	197.67	96	102	73	120	86	211	55	228.67	0	77	22	125	89	0	336.33	98	294.67	240	289	498	120.33	89.33	211	202	132.67	99.17	206	70	131	30	33	105	5	189.33	45.33	294
Adenosylmethionine__8_amino_7_oxononanoate_transaminase	1277.25	92.25	843.08	126.75	928.51	260	146.83	799.25	51.5	151.75	372.5	943.17	255.09	62.41	1540.91	312.25	1400.25	549.67	627.25	836.17	393	989.5	128	898.99	1666.92	8	1861.74	643.5	1928.76	911.08	1333.75	1477.84	1220.49	784.83	921	1405.08	1141.41	1727.76	2279.5	1771.74	1905.07	1852.42	1361.91	1230	1412.58	1482.16	1351.57	2300.59
Valine__pyruvate_transaminase	154.5	33	167.66	68	253	58	26.33	88	0	25	222	422.34	43	28	397.5	132.5	133	175	54	158.34	31	18	146	280	490.5	0	376.66	233	322.84	393.83	316	259	270.16	220.66	158	72.17	248.34	533.84	595.5	378	454	373	319	646	327.5	334.66	599.99	531.5
Diaminobutyrate__2_oxoglutarate_transaminase	0	0	0	0	0	0	0	0	0	0	0	87	0	0	31	34	28	0	0	0	0	34	24.5	0	0	0	75	0	0	0	0	0	0	57	48	37	0	0	0	0	0	0	10	0	0	0	0	0
Taurine__pyruvate_aminotransferase	15	0	16	0	11.33	0	0	0	0	0	0	7	3	0	19	0	34.34	30.67	0	15	0	16	0	38.33	16.67	0	0	0	61	0	40.66	40	10	0	0	94	5.33	32	0	13.33	22	26.33	0	0	11.33	16.67	18.33	35
Succinylornithine_transaminase	0	0	7.33	0	0	0	0	3	0	0	0	13.67	0	0	0	0	0	0	0	2.67	0	0	0	0	0	0	2.33	0	6.67	0	0	0	23.33	12.33	14	0	22.67	3.67	0	0	0	0	0	0	0	6.33	9.33	0
Putrescine_aminotransferase	95	0	87.33	3	99	16	0	128.2	0	0	7	74.67	0	0	54	0	37	14	60	2.67	153.6	0	100	0	0	0	12.33	51	143.67	96	56	165.6	180.83	131.33	231	108	141.67	277.47	243.4	364	385.2	57.5	40	279	375	52.33	350.33	151
LL_diaminopimelate_aminotransferase	2339.12	497.25	2380.6	541.35	2731.26	831	585.2	2662.55	217	518.7	1215.52	2347.52	1272.8	354.75	3824.83	921.9	2625.39	1746.17	1688.35	2336.15	1472.3	2275.1	650.75	2133.4	2388.07	97	4262.9	1386.85	3988.5	2088.15	3024.34	4131.19	2493.96	2230.35	3159.9	3177.15	2147.43	3784.15	5170.05	3953.78	3395.75	3001.56	2520.35	2349.7	2460.83	2761.7	2262.99	4764.43
Aminodeoxychorismate_synthase	1398.95	246.5	2040.76	217.1	1805.69	422	333.86	1525.1	111	253.7	894.6	1649.88	817.97	134.83	2286.83	667.9	1461.63	365	617.85	1018.49	716.95	1572.1	353	1318.98	2027.65	79	3422.39	1215.35	1752.01	1558.81	1629.77	2438.92	1662.29	1930.51	2184.15	1549.82	1911.02	2551.86	4017.59	2696.53	2506.21	2591.32	2221.18	2061.95	2080.75	2086.19	1530.74	2651.52
UDP_4_amino_4_deoxy_L_arabinose_aminotransferase	0	0	7.33	0	0	0	0	3	0	0	0	13.67	0	0	0	0	0	0	0	2.67	0	0	0	0	0	0	2.33	0	6.67	0	0	0	23.33	12.33	14	0	22.67	3.67	0	0	0	0	0	0	0	6.33	9.33	0
Histidinol_phosphate_transaminase	2835.12	537.25	3214.93	512.35	3041.94	1194	694.86	2943.35	253	538.7	1550.52	2720.16	1521.14	379.41	4977.49	1047.9	3589.05	1919.17	1788.35	2644.82	1486.7	2561.1	884.75	2621.06	3339.07	97	5791.89	2225.35	4531.01	2714.81	3934.68	4625.93	3300.45	2858.68	3788.9	3738.15	3142.26	4688.36	6918.87	5258.44	4360.37	4083.9	3400.01	3524.7	3673.83	3697.19	3073.65	5842.77
UDP_4_amino_46_dideoxy_N_acetyl_beta_L_altrosamine_transaminase	0	20	0	0	0	0	0	0	36	0	36	0	22	0	0	0	0	0	0	0	0	25	0	0	119	0	44	0	22	34	57	0	0	35	38	63	0	38	24	32	0	0	0	0	69	0	0	120
4_aminobutyrate__pyruvate_transaminase	7	17	64	0	0	0	10	52	0	0	29	81	0	0	12	6	23	0	0	0	7	34	0	0	77	0	161	55	0	0	0	28	0	48	64	0	0	47	56	13	5	30	35	12	40	0	0	0
UDP_2_acetamido_2_deoxy_ribo_hexuluronate_aminotransferase	0	20	68	0	0	0	41	67	36	21	94	0	22	22	72	0	0	0	0	0	0	25	0	64	119	0	44	0	25.5	102	57	8	0	35	38	63	143	38	24	76	0	0	0	0	69	0	0	187.5
Pyridoxine_5_phosphate_synthase	1174.25	178.25	1344.58	79.5	1406.25	231.5	316.5	1305.5	49	225.75	715.25	1291.42	394	90	1777	258	1063.75	251.25	698	900.17	595.75	1491	152	984.25	1421	79	2385.58	626.75	1457.42	778	844.5	1774	1124.33	1086.83	1309.25	1156.75	1120.92	1814.92	2740.75	1767.75	1508.25	1435.75	1437.5	775	1313	1336.58	750.33	2079
Hexokinase	154.5	33	46.5	0	54.5	65.5	39	105.7	10.5	0	65.5	130	63	5	293.5	0	32	44.5	78.5	120	88.1	144	0	253.5	97.5	4	73	11.5	391	143	415.5	268.1	137	49	91.5	495	133	273.3	121.4	109.5	57.2	80.5	0	27	61.5	53	106	695
S_methyl_5_thioribose_kinase	24	67	61	80	161	228	163	236	0	118	41	319	184	0	252	117	604	202	114	288	0	122.5	0	98	172	0	217	0	37	60	102	94.67	59.33	148	143	139	153	185	69	65	445	256	288	180	208	218	179.83	130
Diacylglycerol_kinaseATP	1966.55	556.75	2607.63	750.75	2382.63	981.5	587.33	1545.95	211.5	579	492.25	2582.04	1014.5	543.75	3302.5	1778	3642.59	2198.17	2117.25	1592.92	1086.6	1364.5	1060.75	1888.83	3030.67	83	3048.83	1616.25	3166.92	2043.58	3153.49	2276.85	2244.66	2055.58	2170	2049.92	2058.75	3320.72	4736.37	3164.08	5155.9	5217.41	3924.25	4477	3467.33	3348.08	3690.66	3674
6_phosphofructokinase	5593.98	1598.25	7220.86	2190.35	6679.62	2901.5	1862.53	6317.05	815.5	1518.7	2871.03	6527.89	3571.81	1108.74	10655.3	3578.9	8797.38	5619.67	5271.6	6011.24	3689.55	4917.1	2076.25	5976.15	6430.32	186	11917	4177.6	10330.6	6034.73	9096.1	10222	7189.1	5956.26	7705.15	8514.56	5387.76	9262.25	12734.5	11465.8	10578.6	9935.07	8240.09	7735.45	7550.08	7681.1	6926.05	13271.2
Deoxyguanosine_kinase	42.75	30.75	79.25	39.75	72	35	6.5	41.25	13.5	29.25	0	62	45.75	23.75	36.25	60.25	112.75	52.5	21.25	27.5	17.5	32.5	25	42.5	89.25	0	64.25	29	86	42.25	72.5	45.5	56.5	33.5	46.5	31.25	68.5	81.25	114	57.25	190.5	188.5	92.25	136.5	67.25	76.75	75.25	47.75
Gluconokinase	836	398	1111.33	571	1224	511	532.33	730	180	438	180	1199.67	601	350	1063	1156	1624	1365	1269	994.67	706	617	863	847	1002	0	764.33	609	672.92	510.83	743.75	578	648.33	726.33	828	559.67	700.92	1277.67	1729	930	2461.25	1843.25	1665	2333.5	1475	1628.08	1977.33	1584
Tetraacyldisaccharide_4_kinase	1379.45	178.25	1561.18	115.1	1737.19	347.5	351.03	1538.9	49	243.95	843.85	1401.02	539.47	135.33	2215.33	271.4	1368.88	282.25	708.6	1181.57	675.35	1642.6	200	1070.98	1595.4	79	2937.31	900.35	1494.09	918.23	890.77	2104.07	1287.46	1324.43	1846.65	1453.15	1612.85	2292.39	3733.75	2024.28	1687.51	1564.82	1493.43	871.2	1484	1564.11	807.66	2325.27
Sedoheptulokinase	0	0	0	0	0	0	0	0	0	0	0	0	0	0	0	0	0	24.5	0	0	0	0	0	0	0	0	0	0	0	0	0	0	0	0	0	0	0	0	0	0	0	0	0	0	0	0	0	0
Tagatose_6_phosphate_kinase	62.25	30.75	172.25	39.75	122	35	6.5	41.25	13.5	54.25	0	233.97	45.75	23.75	155.25	74.25	159.25	84	21.25	32.5	22.5	49.5	38	102.5	223.25	0	153.25	29	181.25	143.25	91.75	60.5	177	136.5	72.5	87.75	138.25	211.25	235.22	96.25	269.25	321.25	180.25	220	175.75	120	241.58	122.25
ADP_specific_phosphofructokinase	0	0	0	21	0	0	0	0	0	0	0	0	0	0	0	0	0	0	0	0	0	0	0	0	0	0	0	0	0	0	36	0	0	0	0	0	0	14.5	0	0	0	18	0	0	0	0	0	0
ADP_specific_glucokinase	0	0	0	21	0	0	0	0	0	0	0	0	0	0	0	0	0	0	0	0	0	0	0	0	0	0	0	0	0	0	36	0	0	0	0	0	0	14.5	0	0	0	18	0	0	0	0	0	0
4_cytidine_5_diphospho_2_C_methyl_D_erythritol_kinase	2812.92	637.25	3706.73	716.35	3566.4	1378	813.53	3141.35	370	596.7	1559.52	3290.56	1657.47	498.08	5570.16	1476.9	4206.72	2186.17	2070.35	2783.82	1622.7	2875.1	1038.25	2839.73	3941.07	156	6214.56	2271.35	5056.09	3152.98	4328.26	4949.26	3566.12	3127.68	4175.9	4148.15	3409.68	5429.69	7230.87	5748.11	5881.66	5264.98	4310.68	4101.2	4166.83	4100.11	3674.32	6523.1
Ribokinase	1797.3	945.75	3303.38	1668.75	2968.55	1633	1099.16	2562.25	377.5	887.25	694	3228.79	1750.75	635.75	3829.25	2186.25	4598.25	3304.5	2589	2832.92	1769.25	1728	1406.5	2194.75	3600	91	3848.08	2255.75	3901.17	2769.16	4109	3663.25	3161.33	2838.08	3517.25	2882.34	3076.42	4831.17	5944.97	4190.75	7089.95	6259.75	4679	6145.25	4499	4323.58	5459.82	5029.5
Adenosylcobinamide_kinase	1770.37	380.25	2027.68	407.35	2158.85	864.5	580.7	2066.85	249	416.95	1195.27	1923.66	1152.72	334.08	3482.41	776.65	2253.22	1065.67	1147.1	1902.82	1114.95	1942.6	509.5	1896.98	1975.57	73	4372.81	1253.85	2992.59	1814.9	2407.68	3172.76	2096.79	1881.18	2773.15	2516.73	1803.93	3202.94	4163.37	3811.11	2502.96	2394.4	2123.43	1702.95	1857.33	2121.53	1573.65	4489.6
Ribulokinase	71	59	90.33	25	197	100	13	122	0	0	138	377.67	29	70	475	41	187	39	39	138.67	146	63	0	145	281	0	347.33	218	316.17	125	291.5	336	260.33	258.33	320	141	507.17	672.67	712	392	324.5	227.5	111	261	298	260.83	562.33	627
N_acetylhexosamine_1_kinase	0	8	0	3	0	52	0	0	0	0	0	0	43	0	59	0	78	90	0	0	0	0	80	62	250	0	118	150	40	186	134	67	103	53	78	15	119	126	243	130	317	167	185	551	219	124	352	39
3_deoxy_D_manno_octulosonic_acid_kinase	39	0	0	25	75	0	13.33	41	0	0	102	65	0	0	79	0	0	39	27	74	13	1	0	79	17	0	0	18	54	43.83	74	76	0	0	0	0.67	0	81	36	24	0	0	0	0	0	49	0	209
D_glycero_beta_D_manno_heptose_7_phosphate_kinase	312	87	376.33	64	180.67	104	99.33	331	36	32	281	354.67	102.67	29.33	624.33	58	398.67	118.67	128	217.67	80	226	29	381.66	316.67	4	468.66	214	184.84	396.83	463.33	405.67	224.66	127.33	268	379	535.33	442.34	368	503.66	178.66	173	253.33	116	370.33	301.33	253.99	863.17
D_glycero_alpha_D_manno_heptose_7_phosphate_kinase	33.2	0	190.6	168.6	64.6	62	5.2	39.4	0	18.2	28.6	142.6	54.8	17	230	80.4	130.8	125	72.6	108.4	155.6	49.6	0	67.4	189.4	0	512.4	244.6	292	94.4	95.6	245.4	348.8	273.6	308.4	213.4	278.6	409.8	467	421.2	214.6	210.4	159.6	268.2	255	306.2	319.83	440.6
Xylulokinase	2045.12	410.5	2268.6	1231.6	2058.68	961	557.53	1915.9	269	396.7	922.77	1904.77	1465.3	260	3977.83	846.9	2264.8	1707	1723.35	2246.65	1891.85	1687.6	765.5	2011.32	2237.65	69	4347.9	1719.85	4294	1833.48	3225.43	3906.99	2836.46	2526.35	3347.15	2648.82	2535.35	3972.05	5576.25	4238.7	2931.85	2981.48	2643.35	2663.95	2727.25	2634.03	3062.91	4780.68
Anhydro_N_acetylmuramic_acid_kinase	184	37	320.33	62	391	67	23.33	392	0	55	161	338.42	176	54	353	22	238	68	177	206.67	96	72	33	217	191	14	613.33	258	181.67	112.83	158	418	197.33	254.33	378	198.67	210.67	384.67	768	306	166	170	251	100	241	242.33	103.33	387
Maltokinase	0	0	9	0	8	0	0	0	0	0	0	0	0	0	0	0	0	0	0	0	0	0	23	0	0	0	0	0	0	0	0	0	0	0	0	0	0	0	0	0	0	0	0	0	0	0	0	0
UDP_N_acetylglucosamine_kinase	0	0	14.5	0	15.5	0	0	0	0	0	0	93.5	0	0	31	34	64.5	19	0	0	0	52.5	13	0	20	0	100	0	16	18.5	12.5	0	11	57	48	37	19.5	19	15	0	28	35.5	32	30.5	20	29.5	30.5	12.5
L_threonine_kinase	165.75	63.75	127.25	39.75	100	96	41.5	129.25	13.5	29.25	47	192.22	103.75	28.75	249.25	60.25	112.75	52.5	81.25	147.5	77.5	184	25	153.5	153.25	4	137.25	48	91.75	232.25	117.75	141.5	202.5	52.5	136.5	230.25	271.25	316.25	200.22	155.25	281.25	203.25	114.25	136	67.25	123	86.25	342.75
Polymannosyl_GlcNAc_diphospho_ditransoctacis_undecaprenol_kinase	0	0	0	0	0	0	0	0	0	0	0	0	0	0	0	0	0	0	0	0	0	0	0	0	75	0	83	0	0	0	0	0	0	0	39	0	0	60	0	72	31	40	0	0	0	0	0	0
Phosphoribulokinase	7	0	7.33	0	0	0	0	38	0	0	0	13.67	0	0	0	6	23	0	0	2.67	7	34	0	0	41	0	138.33	0	6.67	0	0	28	23.33	12.33	78	0	22.67	3.67	0	0	5	0	0	0	0	6.33	9.33	0
Glucokinase	4352.97	1047.5	5736.78	1792.85	5363.79	2092	1455.7	4413.15	488.5	1248.45	1619.27	5167.21	2429.14	832.41	7147.99	3047.9	6994.8	3722.92	3966.85	4066.32	2572.35	3795.6	1634.25	3870.81	5525.57	170	8186.14	2954.6	7036.26	3958.65	5500.51	6659.33	5286.28	4663.18	5741.65	5069.06	4219.51	6912.31	10110.2	7670.69	9439.32	8550.48	7286.51	6904.2	6680.83	6183.27	6012.48	7954.27
Adenosine_kinase	170	0	200	39	31.33	0	0	102	0	0	45	41	3	7	282	52	297.34	77.67	0	71	0	52	0	185.33	16.67	0	29	89	61	73	271.66	198	36	0	89	240	174.33	32	107	194.33	67	111.33	136	88	203.33	208.67	230.33	215
Thymidine_kinase	2015.75	731.5	3227.23	702.85	3198.24	1231.5	866.53	2245.65	187.5	685.7	831.35	2882.67	1437.72	582.08	3821.58	1782.65	3789.63	1900.75	2065.1	2127.82	1379.1	2385.6	1077	2055.23	3083.9	152	4523.06	1678.6	2893.59	1946.23	2204.77	3123.82	2564.96	2378.18	2781.4	2452.65	2285.6	3905.89	5350	3667.03	5469.96	5111.57	4091.43	3860.95	3500	3488.86	3216.99	3972.77
Ribosylnicotinamide_kinase	0	0	7.33	0	0	0	0.33	3	0	0	0	13.67	0	0	0	0	0	0	0	2.67	0	1	0	0	0	0	2.33	0	6.67	0.83	0	0	23.33	12.33	14	0.67	22.67	3.67	0	0	0	0	0	0	0	6.33	9.33	0
NAD_kinase	3354.92	987.25	4583.73	1121.35	4274.4	1731	1172.53	3599.35	414	940.7	1645.52	4101.56	2016.47	788.08	6199.16	2350.9	5491.72	3273.17	3064.35	3331.82	2084.7	3162.1	1590.25	3493.73	4655.07	156	6659.56	2694.35	5415.09	3495.98	4810.26	5279.26	4015.12	3548.68	4581.9	4465.15	3733.68	6012.69	8246.87	6250.11	7429.66	6647.98	5583.68	5947.2	5268.83	5104.11	5156.32	7256.1
Dephospho_CoA_kinase	3501.45	1041.25	5057.33	1125.95	4715.34	1766	1300.73	3867.75	414	958.9	1795.45	4466.49	2094.27	798.08	6758.83	2446.3	5601.18	3213.5	3168.95	3587.22	2337.3	3619.7	1658.25	3541.13	4885.8	217	7277.96	2752.95	5394.09	3643.38	4716.2	5563.32	4098.59	4054.28	5022.3	4343.55	4048.95	6554.49	9140.87	6733.98	7547.26	6840.05	5831.28	6038.4	5421.5	5172.64	5109.99	7399.37
Adenylyl_sulfate_kinase	620.92	68	591.33	75	591.75	100	220	599	48	143	479.67	606.84	110.67	51.33	741.66	85	561.67	126.67	223.75	379.42	256.25	813	9	536.58	594.42	0	1030.16	273.25	525.09	405.25	414.08	878.26	481.99	440.58	757.75	747.58	614.33	754.09	1033.75	647.16	666.66	483	533.58	206.25	611.58	654.58	167.74	1137.25
Riboflavin_kinase	3354.92	987.25	4602.73	1121.35	4281.4	1731	1172.53	3619.35	414	940.7	1649.52	4101.56	2016.47	788.08	6154.16	2350.9	5536.72	3273.17	3078.35	3352.82	2084.7	3210.1	1564.25	3493.73	4680.07	156	6747.56	2714.35	5478.09	3525.98	4799.26	5308.26	4064.12	3548.68	4594.9	4495.15	3733.68	6046.69	8293.87	6298.11	7464.66	6654.98	5620.68	5944.2	5307.83	5084.11	5167.32	7327.1
Glycerone_kinase	42.75	89.75	171.25	39.75	195	135	6.5	119.25	13.5	29.25	0	344	45.75	93.75	321.25	101.25	284.75	52.5	21.25	72.5	99.5	95.5	25	99.5	313.25	0	371.25	229	313.75	124.25	245.75	212.5	275.5	246.5	283.5	172.25	439.25	642.25	512	384.25	474.25	385.25	203.25	363	342.25	247	554.25	436.75
Glycerol_kinase	1718.92	839.5	3453.83	1477.5	2382.25	1324.5	612.33	2098.5	289.5	528	910.67	2425.53	1662.17	360.83	3644.66	1308.5	3267.17	2366.67	1641.75	2178.42	1536.75	1435	1340	2031.58	3231.42	91	4306.66	2231.25	4223.09	2836.08	3642.08	3521.76	2969.99	2188.58	3042.75	3001.25	2397.33	4223.59	5422.69	4257.66	5488.16	5384	3470.08	5380.75	3839.58	3944.08	4578.4	4938.25
Glycerate_3_kinase	2524.87	736.5	3591.68	943.6	3489.27	1517.5	1052.03	2675.4	354	811.45	1016.02	3232.44	1374.72	665.33	4176.91	2068.15	3912.63	2395.5	2373.6	2600.32	1664.1	2524.1	1277.25	2519.4	3684.15	152	4679.31	2039.85	3689.59	2566.23	3052.27	3633.16	2879.29	2883.18	3041.9	3044.9	2546.35	4590.64	6131.75	4317.03	6041.76	5357.82	4250.43	4597.2	3816.75	4014.36	3743.24	4871.35
Pantothenate_kinase	3810.87	1136.25	4903.43	1254.35	4858.85	2059	1381.53	4210.35	414	1166.7	1824.52	4913.16	2489.47	788.08	7349.16	2589.9	6815.72	3714.17	3411.1	4019.57	2377.95	3712.6	1648.25	3856.98	5088.82	156	7784.06	2935.6	6154.59	3931.73	5476.76	6066.01	4653.62	4084.93	5481.65	5036.9	4301.43	6939.44	9136.62	7315.61	8457.71	7448.73	6630.93	6533.45	6351.58	5738.11	5987.9	8332.35
Pyridoxal_kinase	2308.2	894.25	3188.51	734.35	2809.69	1283.5	675.03	2453.65	248	617.95	1082.6	3059.91	1435.72	662.08	4887.58	1671.15	3594.38	2450.5	2169.1	2456.49	1647.35	2217.1	1138.5	2423.98	3024.4	79	4796.14	1883.85	3531.01	2579.23	3466.6	3873.32	2899.12	2683.51	3401.15	3029.9	2670.52	4691.31	6092.47	4453.78	4326.51	4240.15	3620.43	4134.95	3386.5	3186.77	3714.82	5060.77
Mevalonate_kinase	674	433	1110	491	1088	526	439	650	112	391	86	1329	494	390	1152	1056	1695	1221	1124	776	557	527	683	828	997	0	650	458	535.25	551	649.75	497	592	644	722	530	681.25	1261	1561	665	2242.25	1728.25	1609	2135.5	1381	1296.75	1842	1111
2.7.11.30_and_2.7.12.1	0	0	0	0	6	0	0	0	0	0	0	0	0	0	6	0	0	0	0	0	0	0	0	0	0	0	0	0	0	0	0	0	0	0	0	0	21	0	7	0	4	0	0	0	0	0	0	0
Homoserine_kinase	1371	631	2583.08	617.25	1915.75	1056.5	366.83	1581.45	222	344.75	830	1822.14	1282	451.75	3434	1115.5	2836.5	1573.75	1356.75	1454.92	836.35	1148.5	1048.75	1715.75	2802	91	3724.58	1810	2828.67	2469.58	3124.83	2355.85	2159.66	1510.58	2327.25	2307.67	2127.17	3195.47	4672.62	3820.5	4332.95	4227.83	3123.25	4207	2966.5	3102.66	3228.83	4133.5
Fructokinase	3646.07	974.75	4618.69	1225.7	4497.37	1609.5	1220.06	3239.8	440.5	904.4	1732.37	4021.63	1937.52	591.33	6324.91	2413.05	5530.18	3431.25	3165.45	3551.31	2276.2	3402.2	1470.75	3406.8	5058.3	138	7071.12	2896.95	6428.43	3555.71	5043.45	5861.81	4631.58	4132.19	4638.8	4375.97	3885.54	6513.78	8655.75	6626.98	8238.61	7772.3	6230.78	6485.65	5939.5	5501.55	5619.65	7238.2
Pyruvate_kinase	3591.59	1040.75	4887.31	1198.6	4461.98	1829	1151.03	3667.6	391.5	948.95	1717.19	4273.4	2210.97	776.83	6540.99	2663.9	5659.72	3475.42	3196.6	3388.24	2176.45	3164.1	1685.5	3615.65	5116.07	156	6979.14	2906.35	5920.01	3911.73	5159.01	5706.35	4464.78	3931.76	4778.65	4565.15	3939.1	6404.36	8543.87	6477.11	8419.16	7528.73	6064.93	6937.7	5825.33	5692.19	5834.65	7547.93
2_dehydro_3_deoxygluconokinase	2318.74	498	2453.78	824.2	2331.11	831	758.23	2221.8	330.5	551.15	1065.29	2328.46	1030.35	91	4022.16	1311.8	3212.6	1729.5	1836.7	2485.22	1254.7	1954.2	512.75	1976.64	2378.05	128	4099.13	1108.45	4010.17	2169.63	2873.78	3655.23	2561.42	2404.28	2773.8	2849.97	1826.37	3698.77	4692	3599.4	3769.45	3679.63	3037.95	2384.9	2671.75	2741.31	2129.24	4214.61
Uridine_kinase	4209.32	1182.5	5293.03	1175.7	5547.46	2122.5	1536.73	4444.5	449.5	1105.9	2176.37	5019.51	2773.94	911.16	7786.49	2618.8	6351.26	3722.5	3639.45	4557.22	2698.05	4743.7	1561	4201.88	5318.55	207	8728.29	2802.45	6784.76	3844.88	5036.12	6844.33	5121.75	4499.78	5588.05	5299.38	4287.53	7362.16	9769.87	7494.06	8687.22	7977.47	6635.11	5747.15	5622.75	5959.97	4868.4	8932.62
Hydroxymethylpyrimidine_kinase	3133.82	797.25	3530.03	1017.95	3583.36	1448.5	1087.73	2726.25	410.5	864.9	1363.62	3410.76	1777.6	637.75	5093.33	2084.3	4382.19	2833.67	2786.45	2964.22	1926.8	2880.7	1646.25	2848.3	4008.97	73	5302.63	2251.45	4133.42	2872.38	3427.69	3886.49	3289.59	3027.28	3802.8	3246.22	2884.95	5166.32	6981.87	5065.48	6113.4	5140.21	4569.95	5450.4	4264.33	4404.98	4425.99	6032.03
Rhamnulokinase	1198.92	146.25	1114.48	324.1	1206.48	323.5	307.7	1049.9	136	231.95	430.52	978.34	427.8	17	1607.33	544.4	1174.05	725.25	586.6	1202.57	423.35	1229.1	206	835.32	1147.4	61	1948.98	540.35	1796.92	823.9	1177.6	1964.74	1169.46	1044.43	1069.65	1158.15	1011.02	1726.22	2175.75	1377.95	1624.05	1726.65	1415.1	945.7	1190	1294.28	791.66	1531.93
Hydroxyethylthiazole_kinase	1345.92	290.25	1191.08	428.75	1269.83	688	419.83	1069.95	216.5	272.75	585.17	1265.81	907.25	176.75	2355.08	727.75	1639.25	1080	1013.25	1214.67	796.6	984.5	688.5	1237.17	1437.75	4	2142.58	952.5	2129.17	1388.58	1959.83	1698.44	1722.49	1334.33	1789.5	1886.92	1422.17	2313.72	2963.12	2564.25	2788.7	2092.33	1778.25	2212	1679.75	1673.41	1807.41	2845.58
L_fuculokinase	0	0	56.33	61	23	62	0.33	3	0	95	0	84.67	50	0	56	0	65	152.5	0	20.67	0	1	0	40	16	0	2.33	0	105.67	0.83	99	0	86.33	12.33	14	20.67	22.67	36.17	23	0	42	18	66	0	26	6.33	9.33	44
L_xylulokinase	0	0	0	0	0	0	0.33	0	0	0	0	0	0	0	0	0	0	0	0	0	0	1	0	0	0	0	0	0	0	0.83	0	0	0	0	0	0.67	0	0	0	0	0	0	0	0	0	0	0	0
1_phosphofructokinase	2840.47	1072	3636.88	1281.25	3295.88	1796	1142.83	2219.75	374.5	1084.75	837.17	4078.71	1476	1215.75	4568.33	3490.5	5005	4315.75	4050.25	2676.92	1808.25	1490	1641.25	3197.92	3318.5	77	3823.58	1937.5	4042.17	2642.08	4034.83	3097.09	3107.99	2750.58	3197.75	2748.17	2372.67	3985.67	5231.72	4088	6318.95	5674.33	5481.25	5403.5	4289.5	3609.16	4480.49	5588.83
2_dehydro_3_deoxygalactonokinase	32	0	0	0	0	0	0	0	0	0	0	0	0	0	76	0	0	0	0	0	51	0	0	0	40	0	0	0	0	0	0	54	0	0	43	0	31	0	102	41	0	0	0	0	0	0	74	0
N_acetylglucosamine_kinase	0	0	7.33	0	0	0	0.33	3	0	0	0	13.67	0	0	0	0	0	0	0	2.67	0	1	0	0	0	0	2.33	0	6.67	0.83	0	0	23.33	12.33	14	0.67	22.67	3.67	0	0	0	0	0	0	0	6.33	9.33	0
Galactokinase	2905.87	867.5	3926.18	986.6	3714.77	1590.5	1119.03	2841.4	375	782.45	1371.02	3729.94	1715.72	681.33	5391.41	2213.65	4752.13	2959.5	2843.6	3033.32	1838.6	2828.1	1374.25	3161.4	4236.65	142	5762.31	2255.35	5113.84	3090.73	4389.85	4515.66	3540.12	3252.18	3896.9	4119.9	3053.1	5257.14	7150.25	5364.03	6756.01	6094.4	4925.93	5504.2	4501.75	4534.44	4523.24	6682.85
N_acylmannosamine_kinase	0	0	7.33	0	0	0	0.33	3	0	0	0	13.67	0	0	0	0	0	0	0	2.67	0	1	0	0	0	0	2.33	0	6.67	0.83	0	0	23.33	12.33	14	0.67	22.67	3.67	0	0	0	0	0	0	0	6.33	9.33	0
Polyphosphate__glucose_phosphotransferase	39	8	18	28	91	58	13	41	0	0	102	65	43	0	138	0	78	129	27	74	13	0	91.5	141	267	0	138	168	94	229	208	143	103	59	78	15	119	207	301	175	317	202	205	551	219	173	352	248
Undecaprenol_kinase	167.25	94.75	442.5	98.5	417.75	197	80	203	68	72	0	598	138.75	100	646.25	239.75	505.25	259.75	143	246.25	97.25	240	264.75	208.75	521.75	0	426	212	350.75	341	382.25	276.25	266.5	274.25	423.25	258.75	423.25	789.75	639	276.75	1061.5	697.25	454	933.5	539.25	690	757.25	491.25
Protein_Npi_phosphohistidine__sugar_phosphotransferase	9822.52	4430.25	16006.1	5866.75	11780.1	6607	3801.82	7595.25	902.5	4119.25	2617.67	16297	5470.25	3884.75	16791.1	11944.8	16906.9	14318.8	12789.2	8968.7	6440	5138	6236	11806.3	14398.1	208	12268.5	7803	13103.5	10851.6	12959.6	10119.3	11412.1	9641.3	10031	9013.43	9755.11	17070.5	18803.3	11356.4	26131.7	23389.4	19472.2	25639	18295.4	15696.6	21516	19197.1
Shikimate_kinase	3226.34	706.5	3882.06	902.85	3880.81	1563	1009.53	3780.35	482	716.7	2066.19	3288.4	2055.72	577.08	6169.24	1559.15	4766.81	2632.59	2452.35	3545.24	1812.45	3140.6	1038.5	3433.98	3887.99	160	6951.89	2400.35	5776.26	3484.48	4782.92	5792.68	3952.95	3423.76	4454.65	4999.4	3429.18	5397.11	7525.87	6264.69	5613.41	5310.81	4479.68	3741.7	3987.91	4180.36	3203.06	7235.68
Inosine_kinase	0	0	7.33	0	0	0	0	3	0	0	0	13.67	0	0	0	0	0	0	0	2.67	0	0	0	0	0	0	2.33	0	6.67	0	0	0	23.33	12.33	14	0	22.67	3.67	0	0	0	0	0	0	0	6.33	9.33	0
Deoxycytidine_kinase	42.75	30.75	79.25	39.75	72	35	6.5	41.25	13.5	29.25	0	62	45.75	23.75	36.25	60.25	112.75	52.5	21.25	27.5	17.5	32.5	25	42.5	89.25	0	64.25	29	86	42.25	72.5	45.5	56.5	33.5	46.5	31.25	68.5	81.25	114	57.25	190.5	188.5	92.25	136.5	67.25	76.75	75.25	47.75
Deoxyadenosine_kinase	607.75	397.75	956.25	413.75	798	431	365.5	547.25	57.5	384.25	87	897	393.75	313.75	734.25	934.25	1372.75	1110.5	1056.25	558.5	479.5	300.5	551	715.5	826.25	0	638.25	485	453	408.25	531.5	441.5	546.5	454.5	429.5	334.25	392.5	664.25	1165	619.25	1699.5	1519.5	1423.25	1844.5	1213.25	995.75	1526.25	850.75
Pseudouridine_kinase	133.75	230.75	329.25	39.75	427	283	6.5	335.25	13.5	29.25	176	673	281.75	163.75	967.25	160.25	679.75	250.5	62.25	372.5	64.5	311.5	25	350.5	414.25	0	659.25	96	241.25	351.25	402.75	421	204.5	221.5	486.5	369.25	392.75	944.25	491	405.25	757.75	531.75	427.25	279	408.25	258	498.25	661.75
Thiamine_kinase	39	0	7.33	25	75	0	13	44	0	0	102	78.67	0	0	79	0	0	39	27	76.67	13	0	0	79	17	0	2.33	18	60.67	43	74	76	23.33	12.33	14	0	22.67	84.67	36	24	0	0	0	0	0	55.33	9.33	209
Diphosphate__fructose_6_phosphate_1_phosphotransferase	1092.2	116	1273.85	49.6	1241.1	208	274.7	875.4	23.5	144.95	535.35	955.35	310.55	37	1567.75	293.15	973.8	368.5	514.1	840.15	580.1	1394.6	196.75	783.9	1397.65	65	2085.65	628.85	1650.75	698.4	959.1	1621.15	993.3	1067.35	1331.4	1300.9	1027.85	1823.3	2492.75	1488.2	1637.1	1578.65	1157.1	1188.2	1197.75	1396.7	954.25	1884.35
5_dehydro_2_deoxygluconokinase	61	0	9	0	27	0	0.33	0	0	0	4	0	50	0	97	0	0	64.5	25	24	114	1	0	54	98	0	244	200	213.5	0.83	154	112.5	190	217	106	90.67	240.5	204	320	329	85.5	155.5	62	172	150	164	316.83	324
Kanamycin_kinase	527	382	877	334	665	356	269	306	44	226	37	673	473	331	715	775	904	1087	921	460	462	215	682	690	792	0	497	573	362	433	482	397	433	273	291	229	232	498	1154	632	1269	1291	1246	1881	997	927	1527	655
Non_specific_serine/threonine_protein_kinase_	5793.91	1855.25	8666.91	1884.65	8338.26	3543.5	2130.3	7535.95	1007	1736.05	3522.41	7795.21	4263.13	1693.57	12284.6	4049.85	9259.95	6067.84	5239.9	6786.69	3877.95	6212.9	3096	6549.84	8653.94	399	14744.8	5257.15	10379.3	7478.1	9425.14	10639.9	8181.16	7457.31	8930.35	7698.92	6628.22	11518.1	16127.1	12677	12515.5	11448.4	9754.22	11005	9097.66	9359.11	8864.63	13678.6
[Isocitrate_dehydrogenaseNADP]_kinase_	0	0	7.33	0	0	0	0	3	0	0	0	13.67	0	0	0	0	0	0	0	2.67	0	0	0	0	0	0	2.33	0	6.67	0	0	0	23.33	12.33	14	0	22.67	3.67	0	0	0	0	0	0	0	6.33	9.33	0
Histidine_kinase	13860.8	3473	16892.5	4817.1	17101	6628.5	4192.68	16507.9	1884	3366.45	7798.55	15186	9185.07	2227.48	25943.5	6995.15	21096.5	13689.4	9902.6	15017.4	7324.6	10979.1	4905.25	15063.2	15616	466	29035.9	11830.9	26843	14284.9	25044.9	26531.6	17276.9	14124.1	19676.4	21146.4	15981.7	24575	32510.8	26982.8	25292.7	25379.3	19571.1	18910.2	19546.4	19410.8	17797.5	33966.7
Protein_arginine_kinase	244.05	63.75	414.55	223.75	291.3	197.5	94.5	210.95	24	29.25	76.5	506.62	206.75	28.75	451.75	152.25	496.75	413	164.75	394.5	208.6	310.5	101	296	280.75	4	664.25	199.5	1027.5	328.25	1017.33	624.1	594.33	519.5	553	823.25	523	634.55	745.62	794.75	409.4	743.33	301.25	476.5	238.75	499.08	454.08	1179.75
Acetate_kinase	4007.17	1726	6722.23	1912.85	5090.15	2123	1346.53	3933.35	422	1200.7	1701.52	5279.31	2638.22	1200.08	7628.41	3517.65	6835.97	4680.42	4252.35	3831.07	2996.95	3254.1	2692	4208.48	6304.82	152	7655.56	3883.35	6573.59	4674.98	5826.76	6251.51	5057.62	4246.93	5169.15	4590.9	4391.68	7513.44	10687.9	7606.86	10426.9	9972.98	7736.68	10489.2	7491.08	7333.36	8894.57	8141.35
Glutamate_5_kinase	2440.37	506.5	2634.68	537.6	2609.26	1146	551.03	2511.1	295.5	525.45	1158.52	2545.94	1395.05	405	4526.58	1040.65	3477.64	1899.67	1709.1	2218.32	1118.2	1906.6	818.25	2407.9	2960.82	36	4746.98	1888.35	4118.42	2527.73	3915.09	4044.09	2858.29	2225.18	3143.4	3402.57	2604.85	4119.27	5466.65	4560.53	4403.3	3817.81	3373.1	3524.7	3467.58	3256.03	3252.74	5502.68
Propionate_kinase	0	0	7.33	0	0	0	0	3	0	0	0	13.67	0	0	0	0	0	0	0	2.67	0	0	0	0	0	0	2.33	0	6.67	0	0	0	23.33	12.33	14	0	22.67	3.67	0	0	0	0	0	0	0	6.33	9.33	0
Carbamate_kinase	744.17	203	1233.33	864	986.67	501	329.33	864	203	333	469.67	911.34	890.67	102.33	1598.66	529	1249.83	1018.5	664	1237.67	590.5	683.5	399	838	752	0	1530.66	349	1548.09	995.83	1172.42	1549.01	1001.49	820.33	1446	1371.5	820.25	1342.34	1669	1189.33	1641.91	1677.92	1134.83	1024.5	773.5	1309.41	988.82	1653.5
Phosphoglycerate_kinase	3454.92	970.25	4767.73	1160.35	4259.4	1688	1172.53	3583.35	414	929.7	1636.52	4111.56	1999.47	788.08	6280.16	2402.9	5712.72	3320.17	3023.35	3331.82	2084.7	3156.1	1535.25	3543.73	4632.07	156	6527.56	2750.35	5407.09	3510.98	4996.26	5299.26	3974.12	3548.68	4640.9	4531.15	3877.68	6012.69	8257.87	6371.11	7460.66	6696.98	5659.68	5993.2	5416.83	5201.11	5337.32	7243.1
Aspartate_kinase	4571.67	1182.25	6563.79	1418.2	5584.64	1888	1363.06	4792.2	527	995.9	2502.87	5350.87	2751.69	561.16	8417.24	2177.55	6531.35	3392.42	3333.45	4211.31	3076.9	4638.2	1864.25	4425.96	6755.97	235	10102	3888.45	8091.85	4928.71	6784.03	7960.85	5945.24	5365.19	6293.3	6123.8	5498.45	8758.55	12881	9518.64	9915.82	9467.05	7317.61	8582.65	7304.83	7390.8	7372.14	10232.9
Butyrate_kinase	874.5	192.5	1212.5	451.5	1138.34	312	263	1111.5	39	222.5	545	1006.44	514.17	76.83	1332.83	345.5	906.83	527	469.5	1007	583	1456	179	785.33	963.5	65	1860.83	451	1272.42	851.5	749.92	1814.67	1115.33	854	1410	1013.83	1147.08	1519.17	1997.44	1136.83	1488.41	1416.42	1211.83	779.5	1008.5	1154.08	551.83	1346.17
Acetylglutamate_kinase	2317.37	423.5	2291.68	472.6	2257.6	973	470.7	2318.1	227.5	478.45	1158.52	2014.94	1262.72	307.33	4111.91	858.65	3138.97	1785.67	1599.1	2017.32	1023.2	1676.6	687.25	2193.23	2683.82	26	4464.31	1838.35	3966.34	2348.9	3735.51	3796.76	2719.62	2026.18	2800.4	3151.23	2258.43	3445.44	5031.65	4328.86	3555.21	3354.73	2967.43	3230.2	3137.58	2982.11	2920.07	4968.35
Phosphoenolpyruvate__protein_phosphotransferase	2559.14	907.5	3200.71	1253.25	2957.04	1521.5	969.83	2259.75	388	751.25	1190.84	3297.05	1487.5	641.75	4493.66	2400	4073.84	3221.92	2880.75	2681.09	1585.75	1804	1601.25	2782.42	3360.17	77	4620.91	2065	4664.84	2528.08	4172.32	3928.43	3155.48	2838.41	3093.25	3276.17	2561.17	4294.84	5525.72	4284.83	5883.95	5475.99	4083.75	4548.5	3530.83	3950.99	3842.32	5724.16
Polyphosphate_kinase	1924.17	331.5	1847.08	515	2135	1006	673.83	2024.5	295.5	517.25	795.92	2081.59	1011.92	238.33	3375.91	944.25	3172.17	1723.67	1566.5	1960.92	996.5	1488.5	832.75	1945.83	2632.42	8	3919.91	1586.25	3665.34	1871.33	3219.41	3105.76	2292.32	1876.58	2511	2638.5	1949.83	3147.84	4566.25	3883.66	3874.41	2981.83	2657.33	3075	2959.58	2838.91	2797.57	4459.75
UMP/CMP_kinase	3898.79	1153.75	5164.93	1499.35	4967.93	2151	1429.53	4178.85	558	1190.2	2112.69	4657.83	2547.97	966.08	7154.99	2569.4	6112.72	4016.67	3536.35	4030.32	2545.7	3576.1	1744.25	4177.4	4937.57	164	8045.56	2942.35	6468.59	3799.98	5616.59	6268.77	4606.11	4007.18	5240.9	5442.65	3904.68	6749.69	9542.37	7692.11	7749.96	7238.31	5796.18	5965.2	5236.83	5620.94	5448.48	8981.93
Thiamine_phosphate_kinase	1422.45	178.25	1831.18	154.1	1808.52	330.5	351.03	1608.1	49	243.95	847.85	1456.02	522.47	122.33	2383.33	323.4	1697.22	376.92	722.6	1147.57	667.95	1746.6	187.5	1162.31	1580.07	79	2975.31	896.35	1618.09	986.23	1144.43	2253.67	1315.96	1381.43	1874.65	1566.15	1610.18	2258.19	3634.15	2380.61	1778.71	1743.65	1684.43	998.2	1698.33	1720.78	1059.99	2520.27
Phosphomevalonate_kinase	674	433	1110	460	1071	526	439	650	112	391	78	1323	466	390	1113	1056	1628	1192	1118	759	557	502	683	828	997	0	631	458	535.25	551	649.75	485	586	644	699	499	681.25	1261	1555	665	2203.25	1708.25	1609	2039.5	1376	1228.75	1842	1098
UMP_kinase	3354.92	987.25	4583.73	1121.35	4274.4	1731	1172.53	3599.35	414	940.7	1645.52	4101.56	2016.47	788.08	6199.16	2350.9	5491.72	3273.17	3064.35	3331.82	2084.7	3162.1	1564.25	3493.73	4655.07	156	6659.56	2694.35	5415.09	3495.98	4787.26	5279.26	4015.12	3548.68	4581.9	4465.15	3733.68	6012.69	8246.87	6250.11	7429.66	6615.98	5583.68	5905.2	5268.83	5044.11	5125.32	7256.1
Ribose_15_bisphosphate_phosphokinase	7	17	71.33	0	0	0	10	55	0	0	29	94.67	0	0	12	6	23	0	0	2.67	7	34	0	0	77	0	163.33	55	6.67	0	0	28	23.33	60.33	78	0	22.67	50.67	56	13	5	30	35	12	40	6.33	9.33	0
Adenylate_kinase	3354.92	987.25	4583.73	1121.35	4274.4	1731	1172.53	3599.35	414	940.7	1645.52	4101.56	2016.47	788.08	6199.16	2350.9	5491.72	3273.17	3064.35	3331.82	2084.7	3162.1	1564.25	3493.73	4655.07	156	6659.56	2694.35	5415.09	3495.98	4787.26	5279.26	4015.12	3548.68	4581.9	4465.15	3733.68	6012.69	8246.87	6250.11	7429.66	6615.98	5583.68	5905.2	5268.83	5044.11	5125.32	7256.1
Nucleoside_diphosphate_kinase	1046.25	221	1363.33	203	1368.08	489.5	311.33	1252.7	126.5	240	569.5	1603.42	500	208	2045.5	384	1384.84	393.17	583.25	834.42	520.35	1129.5	293.5	1128.08	1079.92	22	1883.83	619.25	1365.42	913.58	1384.24	1720.35	1010.66	892.58	1582.25	1665.42	1550.5	1994.72	2564.15	1644.33	1711.2	1273.16	1275.25	838.75	1296.58	1327.08	1140.91	2561.75
Phosphomethylpyrimidine_kinase	3133.82	797.25	3530.03	1017.95	3583.36	1448.5	1087.73	2726.25	410.5	864.9	1363.62	3410.76	1777.6	637.75	5093.33	2084.3	4382.19	2833.67	2786.45	2964.22	1926.8	2880.7	1646.25	2848.3	4008.97	73	5302.63	2251.45	4133.42	2872.38	3427.69	3886.49	3289.59	3027.28	3802.8	3246.22	2884.95	5166.32	6981.87	5065.48	6113.4	5140.21	4569.95	5450.4	4264.33	4404.98	4425.99	6032.03
Guanylate_kinase	4029.42	1420.25	5843.23	1665.35	5306.9	2359.5	1607.53	4234.85	515.5	1331.7	1705.02	5465.56	2598.47	1178.08	7371.66	3476.9	7084.72	4494.67	4163.85	4162.82	2616.2	3702.1	2247.25	4119.23	5725.57	156	7445.56	3208.85	5697.09	4161.98	5223.76	5773.76	4702.12	4261.68	5418.4	4814.15	4538.68	7280.19	9899.87	6972.61	9960.66	8480.48	7360.68	8189.2	6803.33	6405.11	6964.32	8042.1
dTMP_kinase	1861.8	786	2937.88	799.25	2506.88	1303.5	652.83	1950.45	221	616.75	746	2668.54	1330	576.75	4100.5	1787.5	3919.84	2476.42	2135.75	1809.92	1273.35	1414.5	1264.25	2174.08	3137.67	91	3567.58	1900	3271.17	2413.58	3519.16	2773.85	2508.33	1975.58	2540.25	2508.67	2304.5	3771.47	4947.12	3958.83	5362.15	4848.83	3971.25	4793	3894.83	3332	4195.16	4444
Ribose_phosphate_diphosphokinase	4263.92	1501.25	5944.73	1787.35	5592.4	2416	1723.53	4566.35	661	1460.7	1781.52	5637.56	2736.47	1178.08	7725.16	3748.9	7448.72	5027.67	4419.35	4512.82	2810.7	3813.1	2414.25	4689.73	6267.07	156	8003.56	3597.35	6877.09	4575.98	6193.26	6760.26	5236.12	4762.68	5795.9	5549.15	4963.68	7812.19	10657.9	7578.11	10568.7	9175.98	7788.68	8992.2	7259.83	6842.11	7777.15	8955.1
Thiamine_diphosphokinase	2540.92	878	3574.15	990.85	3244.57	1556.5	1035.7	2526.85	365	794.95	1119.27	3261.64	1640.47	690.08	5010.16	2154.9	4414.63	2728.25	2536.1	2557.4	1763.2	2521.1	1470.75	2716.4	3575.15	138	5078.48	2008.85	4016.17	2814.4	3615.1	3742.51	3144.79	2901.1	3506.4	3186.98	2583.18	4766.52	6090.87	4917.53	6038.16	5423.65	4528.43	5197.95	4154.75	3882.36	4215.41	5516.35
2_amino_4_hydroxy_6_hydroxymethyldihydropteridine_diphosphokinase	3019.82	423.75	3418.28	401.95	3821.7	1033	862.23	3281.75	311.5	612.65	1750.87	2984.26	1286.52	334.08	4801.91	934.05	3353.02	1332.17	1496.45	2758.47	1471.3	3544.2	737	2511.13	3614.72	152	5654.21	1978.2	3642.34	2625.88	2936.53	4703.41	2820.09	2914.53	3694.8	3353.55	3215.53	5155.99	7111.12	4656.81	4515.56	4158.3	3568.78	3189.9	3291.08	3800.48	2643.74	5363.45
GTP_diphosphokinase	6971.43	1917.25	9061.38	2624.45	8678.13	3810	2670.23	7127.75	1120.5	1923.65	3391.38	8217.54	4090.69	1766.91	11563.7	5247.05	10682.4	6704.17	6001.95	6973.47	4148.3	6233.7	3291.5	7110.97	9188.72	284	12919	5465.7	11011	6974.38	9136.03	10372.6	7842.74	7157.53	8897.3	9098.38	7458.36	11905.7	15824.3	11530.1	14816.1	12993.8	10792.6	11620.9	9891.08	10281.6	10052.2	13883.6
Nicotinamide_nucleotide_adenylyltransferase	0	0	7.33	21	23	0	0.33	3	0	0	0	13.67	0	0	0	0	39	78.5	0	2.67	0	1	0	0	0	0	2.33	0	6.67	0.83	36	0	23.33	12.33	14	20.67	22.67	21.67	0	0	0	18	0	0	0	6.33	9.33	0
UDP_glucose__hexose_1_phosphate_uridylyltransferase	1722.17	798.5	2489.58	950.25	2352.58	1396	808.83	1747.25	309.5	551.25	792.67	2604.81	1358.5	563.75	3659.33	1788.5	3418	2705.75	2045.25	2054.42	1185.75	1285	1247.25	2117.92	3074.5	67	3447.58	1860	2829.67	2604.58	3052.83	2665.59	2375.49	2041.08	2459.75	2252.17	2145.17	3495.67	4404.72	3404	5172.25	4521.83	3581.25	5011	3360	3119.16	3961.66	4164.83
Mannose_1_phosphate_guanylyltransferase	2910.95	465.75	3314.15	376.3	3570.16	961	659.1	3354.9	161.5	668.85	1561.05	2625.57	1430.24	421.66	5002.66	1352.7	3415.15	1264.42	2274.3	2684.2	1615.65	3227.8	762.5	2433.94	3482.87	162	5782.11	1555.05	4072.59	2576.2	2921.46	5040.64	2834.22	3009.8	3905.95	3562.11	2816.54	4528.79	7083.87	5286.84	4761.97	3914.78	3737.46	3134.6	3482.83	3473.34	2267.49	4898.14
Choline_phosphate_cytidylyltransferase	10.25	0	30	0	6.75	0	0	15	0	0	0	11.5	0	0	29	6	27	0	7.75	12.75	9.25	22	0	6.25	34.75	0	58.5	16.25	22.5	9.25	10	34.25	18	32.25	19.75	32.25	19.75	51.25	32.75	36.5	23.75	18.75	34.25	16.75	28.25	16.5	17.75	33.25
Nicotinate_nucleotide_adenylyltransferase	3418.42	1012.25	4598.23	1121.35	4300.9	1735.5	1176.2	3613.85	460.5	940.7	1704.02	4167.56	2043.47	788.08	6369.16	2408.9	5523.72	3317.67	3082.85	3368.82	2161.2	3186.1	1583.75	3662.23	4893.57	156	6721.56	2705.85	5849.59	3564.15	5238.76	5491.26	4060.12	3626.68	4738.4	4823.48	3807.18	6119.19	8431.87	6351.61	7486.16	6730.98	5583.68	5921.2	5365.33	5066.11	5332.32	7831.1
Polynucleotide_adenylyltransferase	1274.25	97.25	1023.58	136.5	1174.58	321.5	189.83	1017.5	34	204.75	483.25	965.42	336	81	1633	228	1484.09	553.92	544	735.17	413.75	1021	149.5	1071.58	1465.67	18	1921.58	888.75	2062.42	760.83	1744.16	1889	1111.33	728.83	1212.25	1767.42	1103.25	1686.92	2647.75	1580.08	1761.25	1685.08	1397.5	1342	1518.33	1521.25	1510.66	2272
FAD_synthetase	3354.92	987.25	4602.73	1121.35	4281.4	1731	1172.53	3619.35	414	940.7	1649.52	4101.56	2016.47	788.08	6154.16	2350.9	5536.72	3273.17	3078.35	3352.82	2084.7	3210.1	1564.25	3493.73	4680.07	156	6747.56	2714.35	5478.09	3525.98	4799.26	5308.26	4064.12	3548.68	4594.9	4495.15	3733.68	6046.69	8293.87	6298.11	7464.66	6654.98	5620.68	5944.2	5307.83	5084.11	5167.32	7327.1
UDP_N_acetylglucosamine_diphosphorylase	1883.3	810	3075.38	843.25	2899.38	1528	764.83	2537.95	300.5	692.75	931.5	2873.54	1553	821.75	4261	1813.5	4082.84	2788.92	2251.25	2233.92	1289.85	1670.5	1390.25	2403.58	3374.17	91	4174.58	2053.5	3145.17	2803.58	3498.99	3116.35	2622.66	1945.58	2928.75	2522.67	2449.5	3773.97	5158.12	4221.33	5626.15	4802.66	4066.25	4948	3828.33	3501.33	4047.16	4681
Glucose_1_phosphate_thymidylyltransferase	3305.37	656.5	4268.01	964.6	4234.28	1567	1110.7	3448.1	513.5	877.45	1519.52	3804.61	1727.06	830.99	5656.57	2341.65	5083.63	2784.67	3041.1	3038.99	1996.2	3184.6	1406.25	3384.89	4174.82	160	6600.3	2531.35	5182.6	3212.9	4496.1	5012.6	3791.61	3532.51	4590.4	4442.89	3418.01	5517.45	7678.65	6106.52	6768.78	5591.32	5181.09	4815.7	4961.58	4745.35	4185.06	7310.69
Glucose_1_phosphate_adenylyltransferase	2694.18	1191	4610.33	1622.5	3849.32	2221.5	1113.33	3664.4	495.5	1103.5	1803.18	4011.29	2429	732.5	6418.82	2245	5701	3928	2801	3571.17	2184.2	2335	1780	3551.68	5122.5	168	7204.83	3272.5	7105.17	4627.33	6426.66	5952.56	5049.31	3784.83	4541	5108.67	3534.17	6489.77	7962.24	7423.5	8782.4	8260.66	5792.5	7291	5594.5	5474.49	6131.99	8117.32
Pantetheine_phosphate_adenylyltransferase	3378.92	987.25	4583.73	1161.35	4395.4	1849	1335.53	3793.35	414	1058.7	1686.52	4302.56	2016.47	788.08	6199.16	2449.9	5883.72	3334.17	3137.35	3447.82	2084.7	3277.1	1564.25	3591.73	4827.07	156	6722.56	2694.35	5452.09	3495.98	4852.26	5279.26	4067.12	3696.68	4673.9	4551.15	3886.68	6137.69	8315.87	6250.11	7874.66	6771.98	5795.68	6085.2	5476.83	5160.11	5294.32	7327.1
Glucose_1_phosphate_cytidylyltransferase	265.34	97	234	164	375.99	178	136	484	120	34	220.34	201.34	194	48	360.66	194	221.34	365.67	237	442	196	269	131	403.67	173.67	0	404	180	644.5	335	515.66	904.18	444.66	255	353	726	385.83	268.5	574	386.33	352.5	264.83	228	203	221.33	301.67	301.16	754.66
3_deoxy_manno_octulosonate_cytidylyltransferase	1472.45	211.25	1609.18	115.1	1716.52	350.5	386.03	1661.9	49	243.95	935.85	1618.02	580.47	134.33	2455.33	305.4	1372.22	363.92	768.6	1289.57	766.35	1860.6	218	1282.31	1668.07	83	3089.31	887.35	1739.09	1096.23	1112.43	2262.07	1547.46	1487.43	1925.65	1875.15	1731.18	2471.39	3708.75	2217.61	1794.51	1642.15	1505.43	968.2	1506.33	1671.78	958.99	2965.27
Glycerol_3_phosphate_cytidylyltransferase	773.5	361.75	1263.5	401.5	863.5	437	451	575	44	344	175	982.25	440.75	318	1052.25	1033.25	1457.25	1330.75	1185.75	813	576.5	381	704.75	822	1109	10	851.5	650.25	832.25	581.25	762.25	672.5	882.5	812.5	467	327	564	830.5	1362.25	915.25	1890.25	1717	1514.25	2236.25	1461.5	1413.5	1792	980.5
Sulfate_adenylyltransferase	1629.5	149	1883.66	290	1524.51	477	573	1787.2	60	341	1184	1564.34	610.34	199.66	2212.66	186	1411	335.67	924.5	1243.84	807.1	1745	109	1605.49	1197.17	26	3020.32	661.5	1630.93	1062.5	1339.75	2475.44	1551.82	1553.16	2067.5	2193.16	1589.08	2004.98	3197.9	2087.99	1533.27	1503.92	1604.16	552	1442.83	1647.74	466.81	2992.84
Phosphatidate_cytidylyltransferase	3455.92	987.25	4591.06	1121.35	4345.73	1789	1172.53	3637.35	414	940.7	1645.52	4159.23	2039.47	801.08	6342.16	2350.9	5585.06	3303.84	3064.35	3419.49	2094.7	3190.1	1614.25	3548.06	4728.74	156	6767.89	2807.35	5482.76	3495.98	4858.92	5373.26	4081.45	3561.01	4690.9	4491.15	3892.68	6187.36	8490.87	6302.44	7466.66	6683.31	5583.68	5947.2	5344.16	5184.11	5203.98	7291.1
[Glutamate__ammonia_ligase]_adenylyltransferase	132	25	80.33	28	159	116	23.33	131	0	0	131	196.67	63	13	274	6	160	129	27	146.67	30	47	115.5	157	401	0	407.33	336	104.17	229.83	216	233	159.33	119.33	251	31.67	272.67	396.67	601	227	337	241	240	563	323	236.33	381.33	271.5
N_acylneuraminate_cytidylyltransferase	348	37	301	75	420.67	36	110	598	36	96	376	197.75	116.67	31.33	527.33	226	526.67	270.67	250	426	45	474	55	568.66	347.67	0	857.33	227	387.67	382	504.33	917.67	236.33	306	473	731.33	404.66	385.67	674	470.66	308.66	370	405.33	200	444.33	459	32.49	980.67
Streptomycin_3_adenylyltransferase	0	0	15	0	0	0	49	48	0	0	0	0	48	0	0	0	51	70	0	168	0	0	10	176	0	0	200	0	189	0	147	158	111	91	0	37	44	0	23	55	42	108	27	0	26	68	0	112
RNA_directed_DNA_polymerase	160.25	0	141.33	0	66.75	148	0	38	0	0	0	62.17	162	13	323	146	86	0	7.75	85.42	19.25	34	24	22.25	377.75	0	430.83	265.25	308.17	291.25	242	355.25	394.33	326.58	304.75	152.25	467.42	492.42	572.75	247.5	654.75	689.75	390.25	454.75	498.25	363.83	325.08	118.25
ATP_adenylyltransferase	185	0	209	39	50.66	6	0	105.2	0	0	45	48	6	7	254	52	331.68	108.34	0	86	2.6	68	11.5	223.66	33.34	0	49	89	125.5	73	312.32	251.6	46	6	89	250	179.66	70.8	139.4	228.66	94.2	172.66	156	88	214.66	225.34	248.66	264.5
tRNA_nucleotidyltransferase	656.5	191	803.33	107	801	346	58.33	797.2	0	122	329	857.67	595	59	1588	237	1227.5	511	409	591.67	364.1	457.5	199.5	527	784	18	1372.33	704.5	980.67	920.83	1236.5	1195.1	910.33	730.33	1235	722.17	951.67	1479.47	1791.9	1671	1473.2	1188.5	1328.5	1345	1511.5	1013.33	1234.33	1487.5
23_dihydroxybenzoyladenylate_synthase	0	0	7.33	0	0	0	0	3	0	0	0	13.67	0	0	81	0	0	0	0	2.67	0	0	0	0	0	0	2.33	0	6.67	0	0	0	23.33	12.33	14	0	22.67	3.67	0	0	0	0	0	0	0	6.33	9.33	0
[Protein_PII]_uridylyltransferase	173	25	71.33	28	151	110	23.33	201	0	0	176	196.67	63	20	333	6	160	129	27	202.67	30	83	115.5	235	401	0	457.33	336	104.17	264.83	238	305	185.33	113.33	281	94.67	297.67	396.67	658	240	351	210	222	563	323	271.33	381.33	394.5
DNA_directed_RNA_polymerase	12278.2	3807.75	16859.1	4481.3	15721.4	6694.5	4403.42	13300.5	1607	3594.85	5994.23	15133.1	7654.41	3112.99	22794.3	9027.2	20623	12813.4	11613.8	12466.4	7763.45	11100.8	6091	13115.9	17213.9	549	23920.3	10189	20184.4	13296.5	18217.3	19334	14887.4	12955.6	16816	16486.1	13874.5	22267	30061.7	23067.2	27902.1	24876.1	20798.3	22705.6	19677.3	18768.7	19756	26688.6
2_C_methyl_D_erythritol_4_phosphate_cytidylyltransferase	3123.79	735.75	4387.83	709.95	4181.83	1579	967.73	4006.25	362	703.4	2124.29	3632.08	2068.77	567.08	6707.99	1822.8	4722.02	2752.17	2405.95	3529.72	1956.3	3549.2	1183.25	3311.8	4718.97	227	8284.96	2908.95	6079.09	3889.88	4871.36	6302.33	4402.92	4108.78	5199.3	4971.05	4376.28	6367.99	8860.37	7319.31	6395.26	6078.38	4856.78	4653.9	4722.83	4841.31	4051.32	7934.03
Citrate_lyaseholo_[acyl_carrier_protein]_synthase	169.8	201	621.8	398	377.8	191	243.33	354	68	165	97	395.4	326	30	318	240	628	383	253	377	426	318	430	167	678	0	639	541	490	350.83	355	320	520	450	500	293.67	592	786	1148	733	1354.2	1145	629	1652	879	1072	1486.83	716
Adenosylcobinamide_phosphate_guanylyltransferase	1770.37	380.25	2027.68	407.35	2158.85	864.5	580.7	2066.85	249	416.95	1195.27	1923.66	1152.72	334.08	3482.41	776.65	2253.22	1065.67	1147.1	1902.82	1114.95	1942.6	509.5	1896.98	1975.57	73	4372.81	1253.85	2992.59	1814.9	2407.68	3172.76	2096.79	1881.18	2773.15	2516.73	1803.93	3202.94	4163.37	3811.11	2502.96	2394.4	2123.43	1702.95	1857.33	2121.53	1573.65	4489.6
Lipoate__protein_ligase	1369.5	360	1902.33	466.25	2122.08	639	273	1548.25	105	255	673.75	1982.08	1049.75	208.75	2821.75	541.25	2365.84	1158.42	985.75	1353.67	978.25	1630	577.5	1279.58	1773.42	79	2317.83	778.75	2385.42	1054.25	2195.16	2317	1447.83	1340.33	2024.25	1795	1635.25	2805.17	3764.41	2782.83	3108.25	2532.58	2213.25	2348.5	2088.08	2130.5	2302.41	2883.25
Diguanylate_cyclase	102	17	158.66	0	101	0	10	180	0	0	29	169.34	0	0	59	6	60	14	60	5.34	158	34	71	0	152	0	258.66	106	153.84	0	10	196	134.66	138.66	270	64	45.34	288.34	195	422	276	70	75	93	327	12.66	263.49	76.5
DNA_directed_DNA_polymerase	31589.1	9407.5	43316.6	10947.9	40421.3	16320	11140.6	33571.1	3841.5	8973.05	15279.9	38585.6	18964.2	7264.8	57980.3	22711.3	52302.7	31224.9	29210.4	31363	19830.9	29495.9	14842.2	32698.7	43110.2	1481	62699.9	25577.7	51236.4	32290.9	45241.9	49791.4	37843.9	33681.4	43106.6	41904.1	34719.5	56304.1	77154.4	59199.2	70485.6	63398.7	53277.7	55567.8	49973.4	47546.8	48110.8	67995.6
D_glycero_beta_D_manno_heptose_1_phosphate_adenylyltransferase	312	87	376.33	64	180.67	104	99.33	331	36	32	281	354.67	102.67	29.33	624.33	58	398.67	118.67	128	217.67	80	226	29	381.66	316.67	4	468.66	214	184.84	396.83	463.33	405.67	224.66	127.33	268	379	535.33	442.34	368	503.66	178.66	173	253.33	116	370.33	301.33	253.99	863.17
D_glycero_alpha_D_manno_heptose_1_phosphate_guanylyltransferase	0	0	128	164	0	62	0	0	0	0	0	107	50	0	56	0	0	125	62	60	103	0	0	0	49	0	141	100	178	61	44	56	153	76	149	45	112	148	132	138	34	56	39	86	80	113	163.83	175
CCA_tRNA_nucleotidyltransferase	2235.47	858	3191.88	1243.25	2948.54	1493.5	875.83	2600.45	401	783.75	1111.67	2906.21	1612	755.75	4344.83	2043.5	3991.18	2923.59	2582.75	2643.92	1582.35	1663.5	1291.75	2707.08	3029.34	91	4081.58	1861	4182.17	2727.58	3785.15	3546.19	2940.99	2287.58	3145.25	3373.67	2317.83	4147.97	5103.12	4181.16	5530.15	4914.49	3870.25	4411	3606.16	3478	3774.32	5582.33
Sulfur_carrier_protein_ThiS_adenylyltransferase	193.75	51.25	154.58	75.75	304.66	181	41.5	392.95	58.5	109.75	213.5	331.89	140.25	139.75	323.25	160.25	318.43	219.84	103.25	328.67	33.1	164.5	53.5	412.16	264.59	0	409.58	47	419.42	310.25	311.07	420.6	254.83	60.33	253.5	392.75	158.58	331.72	400.62	257.91	416.95	278.91	165.75	230	113.91	374.17	152.74	794.75
Molybdopterin_adenylyltransferase	0	20	75.33	0	0	0	41.33	70	36	21	94	13.67	22	22	72	0	0	0	0	2.67	0	26	0	64	119	0	46.33	0	28.67	102.83	57	0	23.33	47.33	52	63.67	165.67	41.67	24	76	0	0	0	0	69	6.33	9.33	173
Molybdenum_cofactor_cytidylyltransferase	342.75	160.75	503.25	244.75	338	277	65.5	393.25	13.5	71.25	151	522.97	574.75	23.75	863.25	359.25	510.75	467	208.25	542.5	258.5	208.5	71	450.5	447.25	0	1105.25	318	749.75	556.25	433.75	767.5	668.5	628.5	613.5	478.25	559.25	792.25	828.22	641.25	695.25	894.25	599.25	442	398.25	569	499.08	886.75
Molybdenum_cofactor_guanylyltransferase	467.75	91.75	574.58	226.75	609.33	308	150.83	475.45	117.5	97.25	410	542.89	346.75	124.75	761.25	277.25	594.09	330.17	235.25	428.17	145.1	393	274	394.83	684.92	0	765.58	316	582.17	426.08	717.16	657.1	355.33	416.83	761.5	552.92	704.5	856.72	1192.62	848.58	1073.7	939.33	522.25	762.5	655.58	866.75	541.91	1056.25
Polyribonucleotide_nucleotidyltransferase	2680.92	554.25	3514.73	661.35	3243.4	1205	733.53	2949.35	302	549.7	1567.52	2853.56	1550.47	398.08	5150.16	1294.9	3898.72	2081.17	1946.35	2572.82	1527.7	2660.1	881.25	2725.73	3704.07	156	6075.56	2236.35	4937.09	3008.98	4152.26	4806.26	3479.12	2957.68	3882.9	4014.15	3134.68	4818.69	6812.87	5585.11	5238.66	5001.98	4023.68	3824.2	3892.83	3827.11	3319.32	6218.1
Pseudaminic_acid_cytidylyltransferase	39	0	0	25	75	0	13	41	0	0	102	65	0	0	79	0	0	39	27	74	13	0	0	79	17	0	0	18	54	43	74	76	0	0	0	0	0	81	36	24	0	0	0	0	0	49	0	209
CMP_NN_diacetyllegionaminic_acid_synthase	0	0	15	0	0	0	0	14	0	0	0	0	0	0	0	0	0	22	0	0	0	0	0	42	0	0	108	0	11	0	0	60.67	7.33	0	0	37	0	0	0	33	0	0	0	0	0	0	10.83	112
UDP_N_acetylgalactosamine_diphosphorylase	114	24	171	44	353	192	116	490	45	38	208	205	224	143	383	42	154	316	124	394	100	304	126	389	170	0	492	185	231	300	289	505	135	54	344	363	171	77	342	279	183	70	151	105	0	131	0	595
Diadenylate_cyclase	2187.22	868.75	3190.3	1049	2875.38	1521.5	828	2385.9	378.5	792	839.67	2866.26	1680.75	730.5	4212.08	2225.75	4194.25	2903.75	2465	2275.75	1455.45	1535.5	1333.25	2426.92	3095.25	91	3995.5	1900	4005.75	2676.5	3875.08	3398.29	2909.16	2409.75	2956.75	3133.25	2440.25	4016.35	5059.74	4325.75	5853.6	5255.58	4210.5	4778.5	3895.75	3581.83	4182.08	4971.08
L_threonylcarbamoyladenylate_synthase	3329.92	1009.25	4481.73	1118.35	4271.4	1678	1131.53	3526.35	378	908.7	1542.52	4124.56	2068.47	766.08	6251.16	2368.9	5583.72	3250.17	3064.35	3503.82	2084.7	3131.1	1472.75	3348.73	4190.07	156	6462.56	2511.35	5303.09	3210.98	4607.26	5226.26	3823.12	3399.68	4499.9	4423.15	3471.68	5872.69	7874.87	5999.11	7073.66	6466.98	5335.68	5332.2	4845.83	4967.11	4696.32	7033.1
UTP__glucose_1_phosphate_uridylyltransferase	1717.8	822.5	2977.46	948.5	2156.63	1288	753.33	1682.7	224	613.5	493	2658.43	1326.5	531.5	3551.5	1928.5	4035.34	2297.67	1990.5	1669.34	1319.1	1241	1352	1856.33	3471.17	67	3351.16	2035.5	2941.59	2603.83	3379.24	2414.1	2693.99	2256.66	2509	2114.67	2742.42	3916.64	5214.84	3877.83	6340.65	5957.91	4362	5886	4429.33	3758.91	4910.99	3742
CDP_glycerol_glycerophosphotransferase	457.5	23.5	559	25	353.5	184	98	269	45	38	0	433	302.5	102	721.5	484.5	478.5	459.5	307	433.5	172.5	38	257.5	238.5	749.5	10	1262	641	1247.5	658	693.5	646.5	1013	977.5	428.5	267.5	835.5	828.5	865	701.5	1093	1010.5	431	1477	967.5	1308	1096.5	910.5
Phospho_N_acetylmuramoyl_pentapeptide_transferase3354.92_	3354.92	1012.25	4602.73	1136.35	4274.4	1731	1172.53	3599.35	414	940.7	1663.52	4121.56	2016.47	816.08	6262.66	2391.4	5516.72	3321.17	3064.35	3364.82	2084.7	3162.1	1593.75	3493.73	4704.57	156	6813.56	2694.35	5535.09	3495.98	4848.26	5391.26	4126.12	3639.68	4581.9	4465.15	3777.68	6049.19	8281.37	6360.11	7429.66	6741.98	5609.68	5905.2	5268.83	5112.11	5152.32	7256.1
CDP_ribitol_ribitolphosphotransferase	117.25	11.75	209.5	12.5	106.75	31	0	47	0	0	0	131.25	11.75	0	181.25	112.75	199.25	149.75	84	18.25	20.25	37	82.75	60.75	314.75	0	263	142	189.75	243	110.25	81.25	132.5	112.25	104.25	8.75	194.25	243.75	345	47.75	291.5	163.25	99	530.5	330.25	341	420.25	164.25
Phosphatidylglycerol_membrane_oligosaccharide_glycerophosphotransferase	1392.25	877.75	2318.83	953.5	2152.75	1076	878	1307	224	877	156	2594.67	935.75	780	2273.25	2155.75	3321.25	2574.25	2255	1538.92	1116.25	1004	1434.75	1630.75	2168.75	0	1365.33	1058	1133.42	1168	1391.25	998.25	1219.83	1298.58	1472.25	978.75	1368.92	2573.92	3078	1377.75	4559.5	3422.25	3176	4664.5	2992.25	2710.33	3949.58	2237.25
Adenosylcobinamide_GDP_ribazoletransferase	1827.37	380.25	2155.68	446.35	2052.85	794.5	580.7	1952.85	204	378.95	1195.27	1772.66	1098.72	232.08	3559.41	708.65	2430.22	998.67	1098.1	1838.82	1073.95	1942.6	487.5	1886.98	1746.57	73	3856.81	1195.85	2731.59	1712.9	2518.68	3143.76	1954.79	1782.18	2674.15	2497.73	1835.93	2976.94	3955.37	3679.11	2337.96	2379.4	2224.43	1599.95	1974.33	2058.53	1585.82	4176.6
N_acetylglucosaminephosphotransferase1137.05_	1137.05	611.75	2016.63	468.5	1600.55	786.5	398.33	1279.7	54.5	477	303.5	1958.57	860.75	406	2483.75	1177.75	2749.25	1719.25	1454.5	1127.92	823.85	761	825.25	1420.25	1789.25	28	1902.33	1234	1872.92	1535.33	2305.08	1572.85	1585.16	1157.58	1718.75	1468.92	1380.42	2335.72	2920.9	2362.25	3218.9	2738.08	2673.5	3654	2841.25	2142.16	3284.08	2857.75
Alpha_D_ribose_1_methylphosphonate_5_triphosphate_synthase_	319	68	525.32	0	255	0	40	446	0	0	116	657.68	0	0	189	0	157	70	180	30.68	473	68	317	0	144	0	159.32	373	495.68	0	122	480	357.32	439.32	473	226	154.68	788.68	757	1063	720	248	328	499	1091	265.32	863.32	217
Cardiolipin_synthaseCMP_forming	513.3	62	394.3	127	275.3	164	10	428	0	25	72	574.65	185	13	957	129	687.5	470	539	247	420	226	215	304	715	0	985	426	921.5	746.5	860.83	595.5	780.83	591	958	377.5	531	998	1459	945	1033.7	653.33	851	1002.5	981.5	364.83	951	661.5
CDP_diacylglycerol__glycerol_3_phosphate_3_phosphatidyltransferase	2259.67	841	3253.98	1079.85	3139.64	1484.5	923.03	2568.85	401	842.95	1104.27	2896.53	1699.8	747.75	4484.83	2134.9	4514.98	3219.59	2461.35	2565.32	1399.95	1676.6	1501.75	2824.48	3599.74	87	4592.98	2211.6	4348.67	2949.48	4446.25	3992.09	3107.79	2561.18	3213.65	3224.07	2671.43	4279.77	5587.34	4703.36	6169.25	5589.89	4507.85	5635.7	4359.16	4067.7	4751.65	5486.43
Undecaprenyl_phosphate_galactose_phosphotransferase	253.25	44.75	164.5	12.5	115.75	143	35	127	0	0	47	177	81.75	18	309.25	43.75	120.25	111.75	79	195.25	72.25	156	92.75	161.75	325.75	4	327	255	113.5	273	138.5	190.25	213.5	81.25	229.25	223.75	304	437.75	385	167.75	232.25	91	7	469	304.25	346.25	312.25	396.25
Holo_[acyl_carrier_protein]_synthase	1419.55	604.25	2388.38	852.75	1809.13	1165.5	645.5	1392.45	221	519.75	507	2099.54	891.25	564.75	2601.25	1617.75	2942.59	1798.67	1578.75	1353.67	952.1	1016	1071.5	1786.33	2415.92	73	2550.58	1362	2398.17	1794.75	2553.66	2013.1	1958.83	1670.33	1837	2087.25	2149	2946.72	3676.12	2759.08	4378.4	4199.33	3130.25	3821	2979.58	2672.75	3431.91	3272.75
CDP_diacylglycerol__serine_O_phosphatidyltransferase	1904.12	309.75	2065.18	349.1	1958.85	672.5	611.03	1865.6	229	364.45	1325.02	1792.44	778.97	245.33	3136.16	624.9	1790.22	535.92	1054.6	1695.07	1019.45	2057.1	339	1660.98	2177.57	69	3770.31	1068.85	2252.59	1568.23	1420.93	2574.51	1845.29	1729.93	2275.65	2240.65	1889.18	3096.19	4118.65	2854.61	2594.21	2056.65	2063.43	1252.2	1757.33	2030.28	1150.99	3557.1
Pyruvate_phosphate_dikinase	2408.42	493.25	3237.9	633.35	3064.57	1032.5	648.2	2601.85	276.5	528.7	1298.02	2536.89	1377.47	351.08	4549.66	1294.9	3685.38	1966	1780.85	2235.15	1420.2	2426.1	701.75	2324.9	3173.9	152	5418.23	1904.85	5025.42	2433.15	4013.1	4409.76	3063.79	2721.35	3470.4	3751.48	2440.68	4193.52	5904.87	4984.28	4712.66	4733.15	3635.68	3174.2	3425	3404.11	2929.66	5571.1
Pyruvate_water_dikinase	472	44	313.33	167	405.32	193	134	540	104	68	390	369.67	239	93	785	141	399.36	369.68	151	626.67	118	422	225	701.32	370.68	0	347.33	183	472.67	394	505.64	642	284.33	143.33	476	824	641.99	680.67	854	321.32	611	343.32	245	307	355.32	669.01	306.48	1308
Selenide_water_dikinase	682.05	163.75	793.88	309.75	503.63	243.5	164.83	706.95	60	199.25	412.5	663.29	630.75	81.75	1577.75	284.25	862.59	610.17	353.75	764.17	464.1	309	168.5	872.33	695.42	0	1280.58	342.5	1697.92	711.08	1336.91	1331.6	1068.33	844.83	1261	1174.92	936.25	1251.72	1460.62	1454.08	1167.65	1223.58	963.75	739	1073.08	827	1080.57	2082.25
Thiosulfate_sulfurtransferase	217.5	78.5	381.99	124.5	359.5	140	77.33	286.5	27	79.5	189	355.17	111.5	82.5	444.5	126.5	461	163	69.5	220.01	65	130.5	135.5	244	394.5	0	576.49	263	330.51	261.83	402	309	266.99	141.99	363	155.17	580.01	496.51	858.66	566.5	437.5	650	303.5	510.5	291.5	412.49	306.99	437
Thiazole_synthase	1249.62	169.5	1100.43	200.85	1393.1	642.5	254.2	1243.85	110.5	383.7	672.02	1169.41	552.72	261.08	1610.91	377.65	1479.97	548.42	587.1	843.82	443.7	1093.6	309	1234.23	1507.57	22	2188.06	857.6	1761.09	1154.4	1669.76	1469.76	1044.12	824.18	1141.4	1584.98	854.93	1794.19	2475.62	2098.36	1707.96	1724.73	1359.43	1140.95	1118.33	1382.86	898.49	2473.6
Molybdopterin_synthase	132	37	218.33	41	190	64	64.33	256	36	21	239	196.67	42	35	287	6	82	39	48	159.67	30	72	102.5	219	270	0	487.33	186	148.92	164.83	267.75	196	96.33	141.33	300	122.67	342.92	347.67	563	313	52.25	148.25	107	134.5	223	326.08	91.33	483
3_mercaptopyruvate_sulfurtransferase	178.5	78.5	306.66	99.5	284.5	140	23	175.5	27	58.5	29	276.5	111.5	60.5	266.5	126.5	461	124	42.5	143.34	52	129.5	135.5	101	377.5	0	574.16	245	269.84	150	328	233	243.66	129.66	349	154.5	414.34	411.84	822.66	498.5	437.5	650	303.5	510.5	291.5	357.16	297.66	175
Biotin_synthase	2581.72	375.25	2280.38	601	2305.55	1048	576.83	2259.4	254.5	535.75	1251.92	2008.15	1248.34	422.16	4046.49	899	2909.93	1612.26	1567	2007.67	1225.95	1891.5	691.5	2628.07	2499.51	30	4323.74	1733.75	4153.51	2178.33	3814.4	3804.05	2744.98	2035.33	3057.75	3783.08	2578.82	3703.36	5244.71	4520.4	3612.92	3394.16	2707.66	2316.5	2629.99	2815.83	2560.14	5697.67
Cysteine_desulfurase	6933.06	2307.25	9351.11	2771.6	9160.11	4145.5	2750.03	7871.6	1161	2149.45	3329.86	9046.94	4701.47	2329.83	12529.8	5867.9	11729.2	8080.42	7349.1	7602.74	4486.45	5754.1	3745	7825.82	8819.57	247	13156.1	5253.35	11516	7274.23	10155.7	10688.7	8333.27	7214.26	9212.15	9217.15	6881.1	11729.4	15229.1	12347.6	15538.4	13322.9	11713.9	12080.2	10453.3	10143.4	10546.3	15303.3
Lipoyl_synthase	1072.75	154	1542.83	105	1567.84	290.5	306.33	1406.5	22.5	188	723.5	1219.17	461.67	83.33	1833.08	235.75	1175.33	175.5	547.25	901.42	598.75	1417	162.5	1054.08	888.25	79	2470.41	694.75	1190.09	609.08	1046.92	2021.92	909.66	1186.58	1679.25	1426.25	1219.5	1694.09	2936.5	1799.33	960.66	1066.67	1221.33	516.25	1200.75	1152.91	603.41	2251.92
Aryl_sulfate_sulfotransferase	0	0	0	0	0	0	0	0	0	0	0	0	0	0	486	0	0	0	0	0	0	0	0	0	0	0	0	0	0	0	0	0	0	0	0	0	0	0	0	0	0	0	0	0	0	0	0	0
Propionate_CoA_transferase	413.25	227.75	515.5	300.5	543.75	302	163	650	0	118	125	675	591.75	0	1281.25	254.75	1315.25	508.75	550	871.25	508.25	206	210.75	337.75	425.75	0	1078	384	1041	600	718.5	780.75	717.5	570.25	1206.25	583.75	471.5	1157.75	810	1323.75	1271.75	753.5	798	1029	1273.25	858.25	1136.25	1164.25
Citrate_CoA_transferase	181	201	710	553	400.33	191	243.33	346	68	165	98	399	357	30	422	240	729.34	442.67	315	482	529	359	430	205.33	743.67	0	780	660	744	458.83	439.66	416	723	524	692	379.67	819.33	1003	1351	901.33	1496	1272.33	651	1662	970.33	1265.67	1679.99	926
Glutaconate_CoA_transferase	38	62	30	0	90	0	0	76	0	0	92	60	74	0	158	0	66	218	0	84	82	50	0	24	98	0	314	200	235	0	220	225	204	152	140	90	299	204	266	276	141	171	0	172	150	164	327.66	324
Formyl_CoA_transferase	797	406	1102.33	549	1160	551	519	689	180	438	82	1134.67	644	350	1026	1156	1702	1456	1242	923.67	652	616	920	830	1186	0	720.33	639	575.17	653	811	549.5	677.33	678.33	853	526	710.17	1220.67	1729	856	2747.5	1890.5	1810	2701	1591	1609.33	2176.33	1245
Succinyl_CoA:acetate_CoA_transferase	165.75	63.75	127.25	39.75	100	96	41.5	129.25	13.5	29.25	47	192.22	103.75	28.75	249.25	60.25	112.75	52.5	81.25	147.5	77.5	176.5	77	153.5	153.25	4	137.25	48	91.75	232.25	117.75	141.5	202.5	52.5	136.5	230.25	271.25	316.25	200.22	155.25	230.25	203.25	114.25	136	67.25	123	86.25	342.75
CoA:oxalate_CoA_transferase	588	350	884.33	334	598	267	196	267	44	226	37	623.67	381	290	709	775	826	997	946	417.67	535	147	526	610	591	0	503.33	523	424.67	378	438	374	508.33	426.33	412	300	305.67	563.67	1228	747	1154	1258	1123	1614	959	983.33	1444.33	1007
L_carnitine_CoA_transferase	0	0	7.33	0	0	0	0	3	0	0	0	13.67	0	0	0	0	8.5	0	0	2.67	0	0	0	0	0	0	2.33	0	6.67	0	0	0	23.33	12.33	14	0	22.67	11.67	0	0	0	10	0	0	0	6.33	9.33	0
3_oxoacid_CoA_transferase	123	168	338	0	266	194	0	360	0	22	22	343	366	0	891	36	693	148	409	381	251	12	123.5	188	201	0	1037	203	401	185	276.5	712.5	366	309	369	377	127	393	587	970	403	449	536	201	599	328.5	342	604
3_oxoadipate_CoA_transferase	0	0	0	0	0	12	0	0	0	0	0	0	0	0	0	0	0	0	0	0	0	0	0	0	0	0	40	0	0	0	0	0	0	12	0	0	0	0	44	42	0	70	40	0	0	0	0	0
Acetate_CoA_transferase	625.5	426.5	595.83	147.5	896.68	310	13.66	977.5	27	142.5	174	617.11	1070.84	52.16	1983.16	210.5	1586.16	764	537.5	1129.67	711	301	334	397.66	358.5	0	1481.49	262	1031.51	522.16	457.84	1528.34	854.99	455.33	1168	803.5	327.83	1399.51	1014.44	2030.16	1359.82	947.84	786.16	584	1350.5	726.99	1258.15	1107.84
Butyrate__acetoacetate_CoA_transferase	625.5	426.5	588.5	147.5	896.68	310	13.66	974.5	27	142.5	174	603.44	1070.84	52.16	1983.16	210.5	1586.16	764	537.5	1127	711	301	334	397.66	358.5	0	1479.16	262	1024.84	522.16	457.84	1528.34	831.66	443	1154	803.5	305.16	1395.84	1014.44	2030.16	1359.82	947.84	786.16	584	1350.5	720.66	1248.82	1107.84
Arsenate_mycothiol_transferase	0	0	0	0	0	0	0	0	0	0	0	0	0	0	0	0	0	0	0	0	0	0	11.5	0	0	0	0	0	0	0	0	0	0	0	0	0	0	0	0	0	0	0	0	0	0	0	0	0
tRNA_2_methylthio_N6_dimethylallyladenosine_synthase	2736.92	554.25	3568.73	785.35	3214.73	1205	733.53	3019.35	302	549.7	1612.52	2785.56	1553.47	405.08	5164.16	1294.9	3898.06	2111.84	2002.35	2703.82	1589.7	2712.1	855.25	2782.06	3674.74	156	6057.56	2236.35	5032.09	3040.98	4191.92	4906.26	3524.12	2915.68	4008.9	4123.15	3097.01	4829.69	6789.87	5598.44	5274.66	4916.31	3976.68	3749.2	3904.16	3818.78	3270.65	6316.1
[Ribosomal_protein_S12]_aspartate89_C3_methylthiotransferase_	2493.92	509.25	2827.4	501.35	2957.4	1003	643.53	2735.35	217	528.7	1444.52	2480.14	1477.47	329.08	4517.16	926.9	3112.72	1792.17	1770.35	2515.15	1448.7	2542.1	683.75	2385.73	2952.07	97	5427.23	1738.35	4365.17	2328.98	3430.51	4409.26	3017.79	2533.35	3551.9	3570.15	2450.76	4213.02	6019.87	4717.11	3980.41	3566.73	3011.68	2765.7	3016.83	3206.03	2510.99	5644.1
tRNA_N6_L_threonylcarbamoyladenosine37_C2_methylthiotransferase	2385.92	526.25	3189.4	578.35	3029.07	1089	679.2	2701.35	266	528.7	1312.52	2621.89	1462.47	356.08	4524.16	1242.9	3429.38	1874.5	1919.35	2355.15	1504.7	2570.1	724.75	2239.4	3198.4	156	5668.23	1866.35	4639.17	2540.15	3529.85	4399.26	3233.79	2798.35	3568.9	3631.48	2462.43	4332.02	5997.87	5066.78	4827.41	4553.4	3633.68	3098.7	3337.5	3267.36	2640.66	5475.1
L_seryl_tRNASec_selenium_transferase	174.55	50.75	283.88	184.75	144.63	39.5	51.83	213.95	60	50.25	164.5	162.04	75.75	52.75	434.75	60.25	238.09	264.17	95.75	179.17	204.6	127.5	36.5	391.33	409.42	0	302.58	140.5	753.42	241.08	612.91	402.6	296.33	188.83	342	621.42	456.25	441.72	525.62	398.08	312.65	379.58	135.25	237	267.58	227	446.74	952.75
Carboxylesterase	302	57	215	86	355.33	175	115	321	68	47	92	343	196	42	463	141	282.34	164.67	184	361	155	425	212	284.33	191.67	4	237	33	157	240	251.16	323	186	205	340	470	279.83	484	470	359.33	583.5	305.83	198	383	196.33	446.17	231.33	739.5
Pectinesterase	653.4	138	792.2	49.2	869.2	132	198.4	856.8	0	36.4	409.2	1104.2	275.6	34	1323	190.8	292.6	74	329.2	725.8	409.2	1097.2	188	462.8	406.8	122	1134.8	171.2	282	308.8	117.2	1015.8	293.6	653.2	670.8	104.8	647.2	1201.6	1310	746.4	328.2	434.8	736.2	172.4	532	408.4	16.83	814.2
Gluconolactonase	0	34	137	0	24	0	20.33	34	0	0	58	162	0	0	24	0	0	0	0	0	0	1	0	0	72	0	50	110	0	0.83	0	0	0	96	0	0.67	0	94	112	26	0	60	70	24	80	0	0	9
3_oxoadipate_enol_lactonase	0	0	0	0	0	6	0	0	0	0	0	0	0	0	0	0	0	0	0	0	0	0	11.5	0	0	0	20	0	0	0	0	0	0	6	0	0	0	0	22	21	0	35	20	0	0	0	0	0
Aminoacyl_tRNA_hydrolase	3365.92	987.25	4635.73	1121.35	4274.4	1731	1172.53	3613.35	414	940.7	1645.52	4101.56	2016.47	788.08	6199.16	2350.9	5491.72	3273.17	3064.35	3331.82	2084.7	3162.1	1575.75	3535.73	4728.07	156	6804.56	2694.35	5468.09	3564.98	4813.26	5325.26	4063.12	3603.68	4652.9	4502.15	3733.68	6048.69	8294.87	6312.11	7468.66	6662.98	5605.68	5927.2	5359.83	5099.11	5202.32	7440.1
Triacylglycerol_lipase	0	25	147	164	73	132	0	132	45	38	0	167	104	102	24.5	42	86	166	105	124	103	0	19.5	37	99	0	304	100	302.75	216	142.25	44	201	127	243	65	154.75	148	296.5	156	155.75	104.75	98	311.5	75	210.25	180	330
6_phosphogluconolactonase	1986.92	583.25	2593.58	1153.5	2237.25	984.5	826.83	1860.5	316	541.75	508.92	2519.59	1090.67	470.33	2827.66	1755	3459.42	2203.92	2032	2112.17	1167.75	1546	1157.5	2078.58	2281.67	4	2709.91	1441.75	2634.59	1722.83	2400.83	2572.01	1991.99	1703.83	2260.25	2172.75	1924.58	2924.59	3992.75	2637.41	4670.91	3657.75	3487.83	3814	3126.33	3070.58	3488.82	3501.5
PhospholipaseA1_	343.25	24.25	277.58	13.5	254.59	44.5	43.5	156.5	37	37.75	102.25	219.42	59.67	24.33	419.33	81	456.08	188.25	177	219.17	89.75	213	25	192.58	682	0	372.91	174.75	709.59	276	440.17	276.67	350.66	245.83	186.25	375.08	352.25	499.59	651.75	558.08	711.91	666.42	415.83	448	488	482.91	518.66	560.17
PhospholipaseA2_	343.25	24.25	277.58	13.5	254.59	44.5	43.5	156.5	37	37.75	102.25	219.42	59.67	24.33	419.33	81	456.08	188.25	177	219.17	89.75	213	25	192.58	682	0	372.91	174.75	709.59	276	440.17	276.67	350.66	245.83	186.25	375.08	352.25	499.59	651.75	558.08	711.91	666.42	415.83	448	488	482.91	518.66	560.17
Cephalosporin_C_deacetylase	24	59	148	40	284	218	163	286	0	118	41	558	0	70	315	140	624	131	73	194	0	178	10	257	344	0	373	0	261	146	226	249	256	353	219	222	426	549	336	106	673	443	372	365	333	202	378	308
Carboxymethylenebutenolidase	46	34	212.66	25	122	0	33	174	0	0	160	254.34	0	0	103	6	23	39	48	92.34	20	34	0	119	130	0	344.66	128	67.34	62	102	142	86.66	149.66	181	43	77.34	221.34	292	169	25	60	122	51	130	100.66	18.66	263
Lysophospholipase	207.67	49	283.66	133	222.33	228	96.33	211	0	0	282.67	311.01	292	48	501.33	76	133	267.5	27	265.34	108	201	156	443.67	546	0	743.66	458	398.34	463.83	467	469.34	452.99	342.66	475	388.67	534.34	519.84	800	491	777	606	493	954	520	468.66	673.49	931.33
Sialate_O_acetylesterase	2151.65	226.5	2357.7	154.2	2724.04	722	641.4	2030.8	59	350.9	1069.7	2079.2	940.27	191.33	3520.58	553.55	2502.43	898.5	1066.45	1941.05	1112.45	3028.2	575.5	1810.38	3269.55	130	4704.88	1475.45	2616.67	1842.55	1802.2	3492.72	2314.26	2292.95	2728.55	1928.38	2199.78	3589.02	5814.5	3748.73	3434.61	3265.05	3089.53	3039.65	2853.75	2764.06	2258.24	3129.62
Protein_glutamate_methylesterase	963.39	299.75	1303.55	370.75	1334.29	421.5	289.5	1918.95	60	181.25	938.84	1103.96	846.75	203.75	2087.91	401.75	1463.09	1061.17	790.75	1536.5	600.1	929	298.5	1558.67	929.92	18	2490.25	833	2256.75	1187.25	2518.74	2754.78	1310.99	1016.5	2065	2326.25	1225.08	1800.55	2577.12	2472.08	1427.15	1438.41	1329.75	1018	1300.08	1187	973.91	3679.91
Poly3_hydroxybutyrate_depolymerase	7	17	64	0	16	0	10	52	0	0	29	81	0	0	12	6	23	0	0	0	7	34	0	0	77	0	161	55	0	0	0	28	0	48	64	0	0	47	56	13	5	30	35	12	40	0	0	9
Pimeloyl_[acyl_carrier_protein]_methyl_ester_esterase	1035.25	24.25	413.58	76.5	727.59	194.5	148.83	629.5	1	173.75	276.25	472.42	75.67	24.33	962.33	139	967.08	227.25	340	483.17	159.75	873	25	499.58	811	0	1358.91	362.75	870.59	477.83	649.17	1064.67	572.66	360.83	533.25	650.75	595.25	928.59	1224.75	930.08	852.91	1024.42	925.83	548	859	801.91	542.66	964.17
ExodeoxyribonucleaseI_	125	0	7.33	25	135	58	13.33	79	0	0	102	115.67	20	13	203	0	59	39	27	146.67	23	13	24	95	74	0	149.33	131	60.67	43.83	82	130	56.33	12.33	109	16.67	153.67	223.67	298	97	15	9	0	0	64	112.33	29.33	209
ExodeoxyribonucleaseIII_	4118.12	1353.25	5616.93	1581.35	5261.6	2221	1621.53	4183.35	526	1331.7	1748.52	5176.16	2502.47	1121.08	7089.66	3371.9	6949.72	4465.17	4168.35	4094.82	2658.7	3599.1	2263.25	4220.73	5589.07	156	7276.56	3298.35	5684.34	3790.98	5240.51	5678.26	4395.12	4108.68	5272.9	4810.15	4288.43	6987.69	9667.87	6889.11	9359.21	8141.73	7050.68	7795.7	6556.83	6248.36	6709.32	8082.6
ExodeoxyribonucleaseV_	3076.39	982.25	3859.79	1248.75	3872.13	1719.5	1015.99	3133.25	367.5	865.5	1424.09	3954.22	1880.67	819.08	5889.99	2242.5	5343.42	3279.67	3086.25	3358.76	1997	2474	1391.75	3144.5	4140.17	99	5826.82	2473.25	5187.93	3175.74	4335.66	4864.1	3863.31	2940.74	4086	3984.59	3229.92	5741.93	7237.47	5560.41	7127.86	6156.08	5046.08	5315.5	4751.83	4959.07	4795.98	6874.83
ExodeoxyribonucleaseVII_	6623.84	1974.5	9181.96	2242.7	8504.3	3404	2345.06	7163.7	792	1881.4	3255.04	8172.62	3990.94	1563.16	12328.3	4701.8	10969.4	6565.34	6128.7	6593.64	4159.4	6305.7	3104.5	6971.46	9154.14	312	13235.1	5275.7	10824.2	6976.46	9522.02	10504.5	8008.24	7062.36	9030.8	8851.3	7355.86	11875.4	16240.7	12429.2	14872.3	13268.5	11189.4	11840.9	10424.7	10060.7	10261.1	14404.7
5_3_exodeoxyribonucleasenucleoside_3_phosphate_forming__	734.22	228.25	722.05	319.75	1078.46	669	349.5	1006.15	193.5	363.75	365.17	1024.07	614.25	167.75	1385.58	415.25	1776.09	1088.67	736.25	1093	418.7	776	122.5	879.5	851.92	10	1978.25	725	1689.75	940.25	1685.74	1508.37	1076.33	1023	1418.5	1277.75	984.08	1386.35	1902.8	1575.58	1427.85	1489.91	1237.75	951	1092.58	1102.5	791.08	2005.58
ExoribonucleaseII_	212.5	0	37.83	25	172.83	62.5	17.33	163.5	10.5	0	165.5	122.67	28	20	367.5	0	125.34	114.17	45.5	230.67	48.5	65	24	353.83	124.17	0	137.33	142.5	512.67	78.83	500.16	375.5	123.33	31.33	160.5	469.67	210	324.17	400	104.83	51	119.83	2	16	102.83	186	153.66	750
Oligonucleotidase	3240.92	925.25	4487.4	1093.35	4080.4	1617	1108.2	3353.35	378	908.7	1411.52	3880.89	1985.47	753.08	5861.16	2414.9	5289.72	3144.17	2996.35	3185.15	2054.7	3084.1	1460.25	3253.73	4265.07	156	6167.23	2393.35	5426.92	3282.15	4626.26	5097.26	3974.79	3535.35	4380.9	4413.48	3465.01	5720.02	7716.87	5939.11	7400.66	6705.98	5463.68	5561.2	5018.83	4949.78	4882.99	6775.6
RibonucleaseD_	138.5	79	307.83	50	367.5	110	33.33	399	0	91	205	408.17	156	41	323	42	237.5	172	115	111.67	48	110.5	119.5	207	552	14	718.33	340	255.17	358.33	294.5	391	278.83	314.33	339	90.17	177.17	469.67	749	302	498	426.5	451	683.5	471.5	329.83	531.33	410
Acetyl_CoA_hydrolase	0	0	0	0	0	0	0	0	0	0	0	0	0	0	0	0	0	0	0	0	0	0	0	0	0	0	0	0	3.5	0	0	8	0	0	0	0	0	0	0	0	0	0	0	0	0	0	0	14.5
S_formylglutathione_hydrolase	7	17	71.33	0	16	0	10	55	0	0	29	94.67	0	0	12	6	23	0	0	2.67	7	34	0	0	77	0	163.33	55	6.67	0	0	28	23.33	60.33	78	0	22.67	50.67	56	13	5	30	35	12	40	6.33	9.33	9
Acyl_CoA_hydrolase	0	59	83	0	115	100	0	78	0	0	0	282	0	70	251	41	172	0	0	45	0	63	0	57	126	0	63	0	45	82	100	79	43	72	127	51	161	357	183	51	228	95	111	66	125	18	173	65
Dodecanoyl_[acyl_carrier_protein]_hydrolase	674	433	1110	460	1071	526	439	650	112	391	78	1323	466	390	1113	1056	1628	1192	1118	759	557	502	683	828	997	0	631	458	526	551	635	485	586	651	699	499	667	1261	1518	665	2191	1698	1609	2114	1376	1217	1842	1098
4_hydroxybenzoyl_CoA_thioesterase	0	0	0	0	0	0	0	0	0	0	0	0	0	0	54	0	0	0	0	0	0	0	0	0	0	0	0	0	0	0	0	0	0	0	0	0	0	0	0	0	0	0	0	0	0	0	0	0
14_dihydroxy_2_naphthoyl_CoA_hydrolase	39	0	91.83	25	121.5	0	13	102	0	0	102	85.17	0	0	79	0	45	58	48	89.67	13	18.5	0	119	37	0	178.33	18	76.67	80.5	114.5	114	74.33	41.33	103	43	74.17	150.67	195	143	48	45.5	74	57.5	70	123.83	39.83	266.5
Hydroxyacylglutathione_hydrolase	46	17	71.33	41	97	0	23.33	96	0	0	145	159.67	0	0	97	6	23	39	27	76.67	20	35	52.5	99	94	0	204.33	73	117.67	43.83	137	104	23.33	60.33	78	0.67	43.67	131.67	117	71	9	62	35	54	40	158.33	40.33	265
DeoxyribonucleaseI_	125	0	23.33	25	135	58	13	79	0	0	102	115.67	20	13	203	0	59	39	27	146.67	23	12	24	95	90.67	0	108.33	131	60.67	43	82	130	56.33	12.33	109	100	153.67	223.67	280	63	15	9	0	0	64	112.33	29.33	209
DeoxyribonucleaseIV_	1904.22	451.25	2295.13	622.75	2213.47	919.5	413	1954.45	198.5	358.5	875.42	2089.46	1078.67	294.08	3666.66	951.5	3163.08	1774	1240.25	1813.42	944.6	1580	548.75	1767.5	2280.5	91	3760.16	1543.25	3668.09	2152.25	3442	3370.36	2496.32	1784.08	2542	2774.08	2080.25	3427.39	4196.87	3869.08	4086.06	4061.25	2931.08	2870.5	2900	2831.74	2742.49	4347
Type_I_site_specific_deoxyribonuclease_	8132.65	1741.5	10045.5	1727.4	10724.1	4559.5	3195.45	9399.4	1182.5	2403.8	4853.9	9489.14	4835.54	1420.66	15292.2	4607.6	13662.5	6470.34	5704.15	8992.85	3737.05	8978.9	2955	8202.17	12898.2	387	17501.8	6115.15	14584.3	8722	11829.2	13052.6	9700.52	8955.15	10666.4	11915.9	10024.5	15504.5	20162.3	15159.1	18823.2	15406.5	12460.8	13310.5	12493.4	13780.5	11013.1	18875
Type_II_site_specific_deoxyribonuclease_	354.5	20	150.5	19	222.5	79.5	91	272.5	46.5	89	166.5	94	46	22	387.5	26	276	44.5	86.5	108	50.5	350	0	320.5	237.5	0	428	96.5	559	198	571.5	455.5	205	129	206.5	520	280	292.5	341	277.5	66	259.5	255	66	316.5	157	118	748
Type_III_site_specific_deoxyribonuclease_	252.2	217.5	479.6	101.6	938.6	550	223.2	798.9	68	132.7	219.1	1076.6	352.3	228	1170	284.4	711.8	513	218.6	638.9	159.6	681.6	337.5	480.4	514.4	0	862.4	206.6	459	502.4	596.93	930.07	387.46	433.1	789.4	680.9	718.1	1228.8	1080	569.2	1108.6	516.23	548.1	417.2	465	515.03	587.5	906.1
DeoxyribonucleaseV_	0	0	7.33	0	0	0	0	3	0	0	0	13.67	0	0	0	0	0	0	0	2.67	0	0	0	0	0	0	2.33	0	6.67	0	0	0	23.33	30.33	14	0	22.67	3.67	0	0	0	0	0	0	0	6.33	9.33	0
Crossover_junction_endodeoxyribonuclease	2028.2	445.5	2546.76	276.85	2529.52	765	461.53	2291.35	118	420.7	1192.85	2323.41	1149.72	281.08	4062.58	593.15	3032.47	1290.92	1426.35	1889.24	1196.45	2288.1	543.5	1961.31	2808.32	87	4678.89	1528.35	3382.01	2043.98	3030.01	3493.67	2497.62	2023.76	3065.65	2758.4	2289.1	3674.11	5505.87	4418.36	3314.96	3057.73	2851.68	2498.7	2830.58	2648.44	2399.57	4652.52
RibonucleaseZ_	2557.37	685.5	3247.93	1035.85	3252.02	1277	991.2	2728.15	344	881.7	1079.52	3189.91	1579.72	625.08	3912.41	1969.65	3531.63	2457.75	2271.35	2624.57	1649.85	2480.6	1110	2669.65	3056.15	65	4648.56	1679.35	4093.59	2172.65	3005.27	4081.91	2806.29	2911.43	3276.65	3409.23	2820.35	4343.14	5855.97	3655.03	5359.51	4654.82	4005.68	3983.7	3414.75	3670.36	3564.57	5063.85
RibonucleaseE_	188	25	96.33	28	170.33	116	23.33	201	0	0	176	203.67	66	20	352	6	194.34	159.67	27	217.67	30	99	141.5	273.33	417.67	0	477.33	336	161.67	264.83	301.66	337	195.33	119.33	281	188.67	303	428.67	680	274.33	373	303.33	242	605	334.33	348	430.66	415
RibonucleaseIII_	3354.92	987.25	4583.73	1121.35	4207.4	1731	1172.53	3599.35	414	940.7	1645.52	4101.56	1989.47	788.08	6199.16	2350.9	5491.72	3273.17	3064.35	3296.82	2084.7	3162.1	1564.25	3493.73	4655.07	156	6659.56	2694.35	5415.09	3495.98	4787.26	5243.26	4015.12	3548.68	4526.9	4465.15	3692.68	5990.69	8194.87	6250.11	7429.66	6615.98	5583.68	5905.2	5268.83	5044.11	5125.32	7240.1
RibonucleaseH_	6978.84	2057.5	9455.46	2328.7	8970.8	3633	2425.06	7476.7	896	1928.4	3291.04	8777.87	4183.94	1676.16	12981.3	5021.8	11488.4	6680.34	6382.7	6891.64	4300.4	6564.2	3339.5	7153.46	9547.14	312	13499.1	5423.7	10958.4	7213.96	9788.27	10701.5	8141.24	7378.36	9479.8	9066.3	7818.61	12754.4	16890.7	12636.2	15641.6	13557.2	11550.4	12236.9	10862.7	10436	10636.6	14834.2
RibonucleaseP_	3154.92	979.25	4385.23	1082.35	4178.9	1621	1172.53	3532.35	414	940.7	1645.52	4024.06	1953.47	775.08	5866.16	2298.9	5046.72	3117.17	3064.35	3261.82	2074.7	3131.6	1460.25	3346.73	4328.07	156	6413.56	2342.35	5359.09	3349.48	4469.76	5072.26	3935.12	3548.68	4427.9	4366.15	3439.18	5781.69	7763.87	5900.11	7150.66	6364.48	5242.68	5433.7	4861.83	4676.61	4617.82	7186.6
RibonucleaseM5_	1381.8	704	2353.55	690.25	2040.55	1152	584.5	1491.75	219.5	542.75	408.5	2329.37	1128	595.75	3085	1741.5	3241	2223.25	2012.25	1587.25	1136.25	1201	1093.75	1542.25	2491.5	77	2793.25	1381.5	2500.5	2005.25	2356.83	1922.75	2139.83	1590.25	2079.75	1629.5	1653	3033.5	3452.72	3031	4801.95	4057.83	3363.25	3951.5	3018.5	2627.83	3198.5	3237.5
RibonucleaseT2_	0	0	0	0	0	0	0.33	0	0	0	0	0	0	0	0	0	0	0	0	0	0	1	0	0	0	0	0	0	0	0.83	0	0	0	0	0	0.67	0	0	0	0	0	0	0	0	0	0	0	0
Alkaline_phosphatase	993.25	192.25	959.58	122.5	1035.59	343.5	220.83	870.5	13	180.75	428.25	1125.42	471.67	99.33	1839.33	283	1487.08	518.25	563	1039.17	383.75	1067	87.5	829.58	1294	4	2073.91	507.75	1735.84	765.83	1200.92	1868.67	1330.66	950.83	1155.25	1279.75	1108.5	1709.59	2261.75	1518.08	1955.16	1843.67	1479.83	1006.5	1457	1525.66	1045.66	1644.17
Glucose_1_phosphatase	114	0	7.33	0	28	0	0	3	0	34	0	58.67	0	0	109	127	73	0	181	34.67	0	38	55	72	68	0	2.33	0	108.67	0	0	56	23.33	41.33	14	87	82.67	3.67	36	79	125	42	96	55	64	36.33	9.33	0
Fructose_bisphosphatase	2402.12	477.25	3119.84	875.6	2960.43	964.5	706.36	2619.1	305	525.95	1431.02	2621.25	1221.47	400.83	4250.91	1131.15	3224.56	1620.09	1628.1	2598.41	1426.45	2342.6	629	2469.31	2980.24	146	5151.22	1765.85	3870.68	2375.06	3063.67	4186.51	2805.78	2533.59	3424.65	3465.32	2836.1	4157.03	5900.62	4461.44	3859.46	4115.56	2888.18	2521.2	2720.66	3360.19	2351.31	5355.6
Trehalose_phosphatase	347	38.25	308.58	13.5	318.5	93.5	12.5	212.5	1	27.75	46.25	312.92	52	0	389	75	434.75	203.25	231.25	213.42	80.5	172	36.5	180	607.25	0	586.08	246.5	671.42	206.75	378.5	340.75	409.33	259.58	214.5	355.5	218.17	505.17	851	654.25	690.5	702	542.25	465.25	510.75	491.08	497.58	485.25
Histidinol_phosphatase	3455.87	495.5	3928.93	926.1	3227.77	1523.5	594.53	3039.1	394.5	616.7	1303.77	3342.63	1624.14	559.16	5788.49	1878.4	5008.64	2812.84	2533.6	2695.57	1453.7	2461.6	1010.5	3085.39	4640.24	95	6267.39	2574.1	6209.51	3915.23	5239.59	4855.18	4177.45	2958.43	3642.4	4304.73	3207.59	5212.11	6347.84	5872.02	6580.12	5898.73	4605.76	5710.7	5124.16	5103.36	4567.81	7102.27
Protein_serine/threonine_phosphatase	3776.94	1547.75	6121.43	1771	5260.59	2520	1429	4595.4	597	1229	2103.84	4945.75	3062.75	1073.5	7734.91	3262.75	6553.09	4770.42	3924.25	4240.17	2769.7	3251.5	2390.75	4211.67	5631.17	243	8471.33	3698.25	7101.42	4802.25	6224.57	6546.38	5583.15	4420.33	5133	5181	3975	7241.77	9614.99	8852.08	9537.05	9118.99	7044.25	7719.75	6056.33	6278.16	6517.99	8657.66
Phosphoglycolate_phosphatase	6045.91	1171.75	6261.78	1324.95	6587.62	2688	1663.23	6339.05	730.5	1165.15	3578.71	5833.1	3429.86	992.74	10410.2	2730.05	7018.02	4691.84	4215.7	6007.72	3453.95	5471.7	1874	5677.71	7421.64	239	12553.4	4494.95	10337.7	6127.13	7972.02	10095.8	7082.23	6294.28	8138.55	8379.46	6194.77	10422.3	13904.5	11088.8	10363.4	9230.21	7139.69	7234.65	7286.16	7652.8	6134.47	13109.2
Acid_phosphatase	101	0	30.66	0	205.33	58	0	41	0	0	0	71.34	77	13	89	0	93.34	30.67	0	160.34	10	28	24	54.33	73.67	0	110.66	113	74.34	0	48.66	166	89.66	24.66	233	110	263.67	222.34	348	75.33	37	35.33	0	0	75.33	86.33	56.99	67
Sugar_phosphatase	112	0	69.99	25	123	7	13	93	0	0	102	167.01	8	0	262	69	65	39	92	82.01	31	0	14	105	17	0	25.99	18	74.01	82	74	76	81.99	86.99	42	0	99.01	151.01	36	24	58	0	48	0	30	79.99	27.99	247
Inositol_phosphate_phosphatase	1520.25	259.25	1454.58	516.5	1547.92	580.5	240.83	1214.5	189	338.75	348.25	1596.42	551.67	176.33	2262.33	641	2119.42	732.42	931	1078.17	551.75	1073	460	1159.91	1763.67	18	2580.91	1205.75	1803.34	1065.83	1476.58	1898.67	1360.66	1120.83	1659.25	1421.75	1474.83	2395.09	3550.75	2167.41	2403.16	2114	2065.83	1987.5	2056.33	1923.33	2007.82	2151.67
4_phytase	101	0	23.33	0	71.33	58	0	38	0	0	0	57.67	23	13	89	0	93.34	30.67	0	87.67	10	28	24	54.33	73.67	0	108.33	113	67.67	0	48.66	94	66.33	12.33	109	110	159	174.67	244	52.33	37	35.33	0	0	75.33	80	47.66	35
Phosphatidylglycerophosphatase	353.2	54	250.59	64.6	343.93	101	97.86	449.4	36	91.2	352.6	384.61	66.8	59	601	45.4	342.14	69.67	118.6	288.41	41.6	354.6	39	423.73	376.07	0	737.39	293.6	258.51	298.06	308.26	578.4	285.79	220.59	375.4	337.74	501.94	555.81	672	288.53	94.6	156.73	232.6	46.2	415.33	373.86	69.32	799.1
Phosphoserine_phosphatase	2060.12	468.75	2400.68	330.1	2420.86	746.5	535.03	2270.4	223	415.45	1445.02	1908.19	1052.64	349.66	3806.99	968.4	2805.71	903.25	1521.1	2111.57	922.35	2358.1	643	2302.48	2650.9	91	4527.64	1446.35	3147.01	1867.23	2440.19	3263.08	2031.62	1876.43	2507.15	3249.98	2005.43	3271.56	4915.25	3695.61	2882.42	2761.74	2711.26	2235.7	2247	2478.19	1685.49	4875.27
Sedoheptulose_bisphosphatase	7	17	64	0	16	0	10	52	0	0	29	81	0	0	12	6	23	0	0	0	7	34	0	0	77	0	161	55	0	0	0	28	0	48	64	0	0	47	56	13	5	30	35	12	40	0	0	9
Phosphatidate_phosphatase	0	0	7.33	0	0	0	0.33	3	0	0	0	13.67	0	0	0	0	0	0	0	2.67	0	1	0	0	0	0	2.33	0	6.67	0.83	0	0	23.33	12.33	14	0.67	22.67	3.67	0	0	0	0	0	0	0	6.33	9.33	0
4_nitrophenylphosphatase	718.25	444.75	1446.5	587.5	1268.75	687	478	699	161	391	78	1407	469.75	437	1324.25	1349.75	2000.25	1469.75	1213	832.25	620.25	558	843.75	921.75	1489.75	59	1022	801.5	1054.5	877	1038	692.25	878.5	851.25	862.25	705.75	875	1592.75	1881	985.75	3004.25	2602	2046	2939	1917.25	1723.25	2370.75	1331.25
3_deoxy_manno_octulosonate_8_phosphatase	1486.45	194.25	1529.18	115.1	1689.19	350.5	376.03	1627.9	49	243.95	829.85	1577.02	548.47	127.33	2371.33	299.4	1353.88	282.25	796.6	1236.57	718.35	1774.6	218	1165.98	1525.4	83	2818.31	732.35	1520.09	1061.23	976.77	2184.07	1360.46	1363.43	1805.65	1673.15	1573.85	2304.39	3466.75	2053.28	1746.51	1525.82	1534.43	870.2	1414	1538.11	787.66	2644.27
Protein_tyrosine_phosphatase	7015.64	2848.5	10267.8	3277.85	9359.95	4690.5	3365.7	7427.35	1012	2880.95	2499.94	10114.9	4770.47	2574.08	11956	7214.9	13988.6	9696.75	8497.35	8067.32	4850.45	5531.6	4749.25	7740.82	10873.4	178	13083.8	6337.6	10925.1	7295.15	9759.35	9563.6	8750.95	7762.18	8754.65	7991.73	7443.85	12389.9	16994.3	12098	18972.4	16124.6	13637.2	17762.7	12870.5	12873.4	14737.8	14431.9
5_nucleotidase	2985.9	347.25	3499.77	530.95	3892.79	1167.5	951.56	3218.75	236	625.15	1552.2	3279.88	1225.69	367.41	5225.41	1306.05	4244.19	1286.84	1898.2	2762.23	1495.55	3656.2	801.5	2726.37	4019.14	207	5832.03	2010.45	4113.27	2411.46	2902.61	4665.49	2993.58	2958.77	3706.55	3649.3	3317.2	5018.92	7433.15	4885.47	5280.72	4814.8	4202.36	3174.65	3724.16	4007.72	2787.64	5567.54
3_nucleotidase	1260	517	2112.73	552.6	1893.74	780	666.53	1287.4	105	472.2	554.6	1823.67	826.47	376.33	2200.33	1377.4	2273.13	1379	1398.6	1348.07	985.6	1525.6	721	1244.73	1758.4	120	2495.06	927.6	1365.34	1199.23	1004.27	1724.07	1396.46	1585.93	1683.4	1289.4	1419.6	2283.14	3153	1825.53	3127.46	3245.07	2668.93	2531.2	2128	2023.86	1898.49	1982.27
325_bisphosphate_nucleotidase	3797.17	993.25	5081.73	1168.35	4650.49	1717	1328.53	3902.35	426	1051.7	1828.52	4477.06	2093.14	797.41	6543.49	2499.9	5862.05	3240.17	3234.1	3514.57	2310.95	3894.1	1480.75	3666.31	4867.82	156	7303.39	2686.6	5944.76	3648.23	4974.93	5865.18	4462.45	3964.93	5067.65	5015.73	4034.76	6476.11	8717.62	6654.94	8054.07	7187.4	6032.26	5794.95	5658.08	5582.94	5074.4	7721.52
Mannosyl_3_phosphoglycerate_phosphatase	0	0	7.33	0	0	0	0	3	0	0	0	13.67	0	0	0	0	0	0	0	2.67	0	0	0	0	0	0	2.33	0	6.67	0	0	0	23.33	12.33	14	0	22.67	3.67	0	0	0	0	0	0	0	6.33	9.33	0
2_phosphosulfolactate_phosphatase	48.25	0	301	0	182.75	35	16	199.2	0	12	39	221.5	61	0	320	6	214	0	122.75	42.75	78.85	123	9	159.25	95.75	4	517.5	76.25	170.5	28.25	166	411.85	213.5	238.25	279.75	156.25	170.75	114.55	506.15	507.5	168.95	127.25	242.25	125.75	284.25	117.5	143.75	332.25
Adenosylcobalamin/alpha_ribazole_phosphatase	1779.87	425.25	2094.18	437.35	2205.02	929	609.7	2066.35	238.5	416.95	1253.77	1740.66	1190.72	383.08	3580.41	755.65	2181.88	1262.5	1353.6	1980.82	1211.45	2080.6	570	1787.15	2086.4	87	4450.81	1164.35	2420.59	1788.9	1895.85	3126.76	2039.12	1752.18	2529.65	2217.73	1678.1	2947.44	4161.37	3894.28	2507.46	2228.4	1915.43	1515.95	1606.5	2054.19	1296.49	4076.1
Phosphatidylinositol_45_bisphosphate_4_phosphatase	0	0	7.33	0	0	0	0	3	0	0	0	13.67	0	0	0	0	0	0	0	2.67	0	0	0	0	0	0	2.33	0	6.67	0	0	0	23.33	12.33	14	0	22.67	3.67	0	0	0	0	0	0	0	6.33	9.33	0
Diacylglycerol_diphosphate_phosphatase	0	0	7.33	0	0	0	0.33	3	0	0	0	13.67	0	0	0	0	0	0	0	2.67	0	1	0	0	0	0	2.33	0	6.67	0.83	0	0	23.33	12.33	14	0.67	22.67	3.67	0	0	0	0	0	0	0	6.33	9.33	0
D_glycero_beta_D_manno_heptose_17_bisphosphate_7_phosphatase	504.87	53	631.93	263.6	470.6	181	110.53	773.4	36	51.2	390.27	591.94	262.47	66.33	1133.66	71.4	667.47	442.67	235.6	631.07	271.6	468.6	62	723.73	516.07	4	1033.06	465.6	654.84	683.23	877.93	1206.41	633.79	360.93	865.4	917.4	1046.93	850.14	1127	869.86	448.26	422.4	413.93	316.2	650.33	623.53	566.82	1504.1
D_glycero_alpha_D_manno_heptose_17_bisphosphate_7_phosphatase	504.87	53	631.93	263.6	470.6	181	110.53	773.4	36	51.2	390.27	591.94	262.47	66.33	1133.66	71.4	667.47	442.67	235.6	631.07	271.6	468.6	62	723.73	516.07	4	1033.06	465.6	654.84	683.23	877.93	1206.41	633.79	360.93	865.4	917.4	1046.93	850.14	1127	869.86	448.26	422.4	413.93	316.2	650.33	623.53	566.82	1504.1
5_deoxynucleotidase	468	175	279.33	74	344	95	62.33	421	0	76	278	293.67	401	28	1015.5	286.5	716	641	598	655.67	321	246	168.5	416	380.5	0	874.33	174	847.17	401.83	576.33	892.5	633.66	522.33	448	590.67	293.17	644.17	883.5	1001	717.5	627.83	493	343	487	526.66	432.33	978
Maltose_6_phosphate_phosphatase	32	59	255	124	155	145	0.33	78	0	0	0	357	71	70	392	111	207	0	56	105	62	64	0	117	325	0	242	68	321	348.83	212	208	312	255	311	159.67	376	612	415	137	536	510	338	318	311	160	348	159
L_galactose_1_phosphate_phosphatase	7	0	0	0	0	0	0	35	0	0	0	0	0	0	0	6	23	0	0	0	7	34	0	0	41	0	136	0	0	0	0	28	0	0	64	0	0	0	0	0	5	0	0	0	0	0	0	0
Micrococcal_nuclease	3.8	0	6.8	0	5.8	0	0	8	0	0	0	25.15	0	0	0	0	0	0	0	0	0	0	26	0	0	0	0	0	9.25	0	37.75	0	0	11	0	0	14.25	0	37	0	16.45	42.25	0	53.5	0	71.75	31	0
[Acyl_carrier_protein]_phosphodiesterase	0	0	7.33	0	0	0	0	3	0	0	0	13.67	0	0	0	0	0	0	0	2.67	0	0	0	0	0	0	2.33	0	6.67	0	0	0	23.33	12.33	14	0	22.67	3.67	0	0	0	0	0	0	0	6.33	9.33	0
23_cyclic_nucleotide_2_phosphodiesterase	1260	517	2112.73	552.6	1893.74	780	666.53	1287.4	105	472.2	554.6	1823.67	826.47	376.33	2200.33	1377.4	2273.13	1379	1398.6	1348.07	985.6	1525.6	721	1244.73	1758.4	120	2495.06	927.6	1365.34	1199.23	1004.27	1724.07	1396.46	1585.93	1683.4	1289.4	1419.6	2283.14	3153	1825.53	3127.46	3245.07	2668.93	2531.2	2128	2023.86	1898.49	1982.27
PhospholipaseC_	46.55	30.75	86.05	39.75	77.8	35	6.5	49.25	13.5	29.25	7	71.4	45.75	23.75	36.25	60.25	112.75	52.5	21.25	27.5	17.5	32.5	25	42.5	89.25	0	64.25	29	76.75	42.25	57.75	45.5	56.5	22.5	46.5	31.25	54.25	81.25	77	57.25	182.45	178.25	92.25	125	67.25	65	75.25	47.75
Glycerophosphodiester_phosphodiesterase	3449.87	958.5	4857.01	1631.85	3995.36	1959.5	1024.03	3056.65	379	853.45	1171.77	4187.83	1746.14	797.41	4987.99	2273.4	5150.96	2699.75	3046.35	2934.99	2039.85	2612.6	1567.75	3051.98	4937.9	95	6366.47	2917.6	5656.93	3368.48	4450.69	4868.33	4163.45	3200.51	3922.15	4062.73	3418.85	6038.98	8163.72	5716.86	7970.92	7601.49	5931.51	6912.2	5728	5651.77	5868.98	6366.27
Cyclic_guanylate_specific_phosphodiesterase	0	0	14.66	0	0	0	0	6	0	0	0	27.34	0	0	0	0	0	0	0	5.34	0	0	0	0	0	0	4.66	0	13.34	0	0	0	46.66	24.66	28	0	45.34	7.34	0	0	0	0	0	0	0	12.66	18.66	0
Phosphoribosyl_12_cyclic_phosphate_phosphodiesterase_	1092.95	121.25	1378.68	68.1	1349.69	200	300.7	1037.4	23.5	156.95	576.35	1182.24	369.47	39.33	1773.83	255.4	1225.88	287.75	612.1	881.57	692.85	1550.6	137	894.48	1384.9	65	2500.31	686.85	1791.59	617.4	1051.27	1788.57	1203.46	1309.43	1523.15	1488.48	1189.85	1939.89	3012.97	1926.78	1598.51	1560.32	1354.43	957.2	1345.5	1423.11	1006.49	2273.77
dGTPase	2652.62	468.75	3098.18	636.1	3054.85	1099.5	732.03	3040.6	283	596.45	1384.02	2819.19	1444.97	524.33	4579.16	1093.9	3601.72	1814.92	1981.6	2544.07	1501.45	2353.1	610.5	2260.98	2884.57	97	5635.31	1647.35	4151.59	2694.23	3305.76	4262.68	3239.45	2805.93	3704.65	3128.15	2812.68	4331.69	6062.65	4968.61	4106.71	3638.48	3268.43	2650.2	3133.83	3291.61	2393.82	5162.6
Arylsulfatase	87.25	0	37.33	0	80.75	0	0	91	0	0	4	119.17	27	0	84	6	81	0	47.75	85.42	9.25	22	0	6.25	14.75	0	60.83	16.25	42.17	9.25	44	202.25	41.33	44.58	88.75	16.25	83.42	78.42	84.75	36.5	50.75	18.75	100.25	16.75	153.25	22.83	27.08	112.25
Choline_sulfatase	195	0	48	19	92	0	28	176	0	41	31	188	0	0	78	26	206	0	80	70	0	174	0	82	50	0	131	59	52	60	93	248	75	75	39	71	54	117	100	49	54	69	174	0	226	119	0	131
Cerebroside_sulfatase	77	0	0	0	0	0	0	88	0	0	0	94	0	0	23	0	39	0	40	35	0	0	0	0	0	0	0	0	26	0	34	66	0	0	0	0	0	0	0	0	27	0	66	0	34	0	0	33
Guanosine_35_bisdiphosphate_3_diphosphatase	39	20	75.33	25	81	0	54.33	111	36	21	196	78.67	22	22	157	0	0	39	27	76.67	13	26	0	143	136	0	87.33	18	82.67	145.83	131	76	23.33	47.33	52	63.67	186.67	122.67	85	134	4	0	0	0	69	55.33	9.33	382
Phosphonoacetaldehyde_hydrolase	435.25	4.25	197.25	13.5	254.58	44.5	2.5	174.5	1	16.75	8.25	388.5	38	0	379	139	493.09	216.92	217	260.5	89.75	204	25	165.58	579.67	0	311.25	174.75	753.25	209	435.16	377	333	196.5	185.25	315.75	188.58	484.25	626.75	491.08	743.25	682.08	477.5	443	450.33	478.92	524.33	517.5
Phosphonoacetate_hydrolase	15	0	0	0	11.33	0	0	0	0	0	0	7	3	0	19	0	34.34	30.67	0	15	0	16	0	38.33	16.67	0	0	0	61	0	40.66	40	10	0	0	10	5.33	32	0	13.33	22	26.33	0	0	11.33	16.67	18.33	35
UDP_sulfoquinovose_synthase	0	0	0	0	0	0	0	0	0	0	0	0	0	0	0	0	0	0	0	0	0	0	11.5	0	0	0	0	0	0	0	0	0	0	0	0	0	0	0	0	0	0	0	0	0	0	0	0	0
Alpha_amylase	1877.9	373	2618.61	147.2	2533.21	629.5	521.9	2048.3	25	283.15	1264.45	2793.04	995.69	196.66	3800.91	801.55	2314.6	959.17	1167.2	1636.89	1219.2	2751.2	654.25	1963.79	3191.22	140	4835.37	1507.95	2532.43	2378.8	1852.2	3246.39	2528.42	3002.61	3357.3	2376.96	2736.78	4296.28	5993.75	3330.89	4307.02	3271.22	2969.36	4006.4	3164.58	2812.89	2830.9	3869.29
Oligo_16_glucosidase	632.67	129	1003	563	985.67	558	316	730	252	176	265.67	780.42	571.67	120.33	1076.66	947	1136.33	1056	564	918	291	450	512	658	1131	59	1569.33	682	1714.67	1123	1251.67	1604.01	1125.66	1065	966	1171.33	987.33	1483.67	1719	1174.33	2570.66	2268.67	1518.33	1619	1246	1369.33	1121.99	1485
Maltose_6_phosphate_glucosidase	669.5	409	1211.33	494	739	590	196	388	44	226	37	1375.42	589	360	1116	943	1108.5	1314	1011	481.67	517	227	540	693	687	0	476.33	423	388.17	499	542	412	497.83	489.33	499	259.5	422.67	893.67	1242	623	1417	1297	1486	1642	1063.5	859.33	1499.83	844.5
Neopullulanase	551	350	877	374	691	353	359	458	44	344	78	811	331	290	629	874	1218	1058	994	531	462	262	526	654	714	0	445	423	359	343	459	330	449	421	383	286	324	583	1016	502	1509	1331	1273	1708	1102	919	1451	733
Glucuronoarabinoxylan_endo_14_beta_xylanase	68	0	182	0	222	246	43	319	90	76	158	238	108	204	203	84	208	147	248	196	106	97	100	168	490	0	572	134	194	360	108	44	152	36	236	40	0	240	280	487	294	160	194	210	0	186	0	192
Alpha_glucuronidase	165.2	0	129.6	63.6	233.6	98	51.2	88.4	0	59.2	82.6	106.6	73.8	17	247	39.4	221.8	74	25.6	81.4	36.6	310.6	0	135.4	66.4	0	417.4	89.6	7	116.4	32.6	247.4	105.8	100.6	162.4	142.4	140.6	207.8	270	97.2	7.6	185.4	220.6	63.2	209	154.2	13.83	126.6
Chitinase	132	0	48	19	169	36	46	49	0	41	54	0	19	0	109	26	280	144	15	150	25	261	56	108	50	0	566	74	360	83	231	465	408	348	95	130	218	117	161	149	0	523	152	71	146	383	41.83	114
4_alpha_D_1_>4_alpha_D_glucanotrehalose_trehalohydrolase	0	0	0	0	0	6	0	0	0	0	0	0	0	0	0	0	0	0	0	0	0	0	11.5	0	0	0	20	0	0	0	0	0	0	6	0	0	0	0	22	21	0	35	20	0	0	0	0	0
Oligosaccharide_reducing_end_xylanase	0	24	80	44	95	69	73	42	0	0	0	63	99	41	83	0	32	0	0	100	0	68	76	72	0	0	70	0	0	0	0	0	0	0	71	102	61	0	130	0	0	0	0	0	0	24	0	97
Exo_14_beta_D_glucosaminidase	0	0	0	0	67	0	0	0	0	0	0	0	27	0	0	0	0	0	0	35	0	0	0	0	0	0	0	0	0	0	0	36	0	0	55	0	41	22	52	0	0	0	0	0	0	0	0	16
Lysozyme___	111.25	59	120.33	0	193.08	158	0.33	116	0	0	0	351.17	23	83	423	47	292.34	30.67	7.75	145.42	19.25	114	24	117.58	197.75	0	229.83	129.25	122.17	92.08	162.99	207.25	132.66	116.58	255.75	93.92	339.75	575.42	469.75	231.83	288.75	157.41	155.25	82.75	228.58	121.83	238.41	116.25
Mannosylglycerate_hydrolase	73	0	97	40	48	69	0	43	0	0	0	163.5	58	0	102	69	65	74	65	0	18	0	14	26	0	0	19	0	0	39	0	0	12	50	0	0	31	59	0	0	58	0	87	0	30	12	0	38
Unsaturated_rhamnogalacturonyl_hydrolase	200	73	460	408	202	365	210	596	165	38	84	538	398	102	78	42	291	505.5	262	753	166	72	30	439	125	8	777	0	836	362	591	600	579	302	360	151	164	239	312	331	274	414	427	132	238	382	109.98	364
Alpha_D_xyloside_xylohydrolase	876.4	313	1336.86	277.2	1141.2	413	378.4	911.8	165	176.4	511.2	954.54	678.6	169	1394.5	559.3	772.6	572	500.2	1043.14	563.2	1178.2	504.5	841.8	1229.3	65	2255.46	730.2	1268.34	1120.8	924.2	1558.8	1367.26	1091.86	1100.8	562.8	1222.54	1703.44	2491.5	1608.4	1618.2	1951.8	1368.2	2000.4	1308	1599.06	1338.32	1179.2
Exo_alpha_sialidase	962.25	8.5	568.5	46	768.75	125	80	554	2	74.5	194.5	620.75	188	0	1014	182	1162.5	372.5	453.25	621.25	243.25	667	50	391.25	1225.25	4	1137	420.25	1388	480.75	804	1065.75	743	645.75	601.75	871.25	513.75	1061.75	1775.75	1145	1452.75	1496.75	1072.75	945.25	1097.75	1027	994.25	1132.75
Unsaturated_chondroitin_disaccharide_hydrolase_	0	73	403	448	62	310	112	56	120	0	0	355	298	0	72	0	128	466	112	357	139	72	20	214	16	0	199	0	484	143	208	257	340	182	192	50	88	92	69	100	126	266	276	0	112	136	66.66	67
UDP_NN_diacetylbacillosamine_2_epimerasehydrolyzing	0	0	15	0	0	0	0	14	0	0	0	6	0	0	39	0	0	22	6	0	0	0	0	42	0	0	127	0	11	0	0	72.67	13.33	0	0	37	0	0	6	33	0	0	0	0	5	31	10.83	142
Alpha_glucosidase	3710.64	927.5	4071.63	1524	4058.55	1687	1189	2764	369	1083.5	1076.84	3582.13	1710.67	819.33	4908.24	3074.75	5560.83	3836.5	3503	3092.67	1987.5	2898	1710	3322.17	4401	63	5452.41	2611.5	5022.09	2847	4018.42	5028.85	3793.32	3185.33	3646.5	3983.83	3203.25	5124.34	7704.47	5050.83	7947.61	7417.92	6210.08	6648.5	5704	5263.91	5708.15	5689.33
Beta_glucosidase	7416.07	1001.5	7078.48	1410.4	8809.97	3133	2085.3	7508.6	981.5	1318.05	3823.67	6318.84	3843.62	948.33	11387.6	2741.85	8986.03	5798	4125.15	7486.27	2951.15	7641.4	1891.75	7052.7	9745.6	274	16022.5	4671.9	13306.6	6655.35	10347.2	14220.3	8532	7409.23	7929.35	9016.68	6707.9	10459.3	16468	12872.1	12221.8	13456.4	9863.98	9214.05	8760.5	10010.6	7400.14	13576.5
Alpha_galactosidase	3626.04	814.5	4111.93	1359.6	4561.76	1899	1224.2	3271.9	692	804.7	1510.44	3732.36	2330.3	498	5821.66	2355.4	5618.8	3529	2354.1	4041.07	1773.1	3412.6	1653.5	3009.24	5885.9	128	6973.73	2705.1	7160.42	3901.9	4790.35	6062.75	4935.62	4221.93	4124.9	4496.4	4092.02	6815.97	8806.5	6236.2	9694.85	8616.15	6181.6	7018.2	5676.5	6255.78	5969.15	6459.26
Beta_galactosidase	10294.5	2623.25	12059.9	3267.15	12966.6	4432.5	3925.13	9490.85	1140.5	2951.3	4219.5	10592.2	5158.21	2150.74	14962.1	6621.6	14079.9	9052.5	7894.4	9618.44	5583.15	11166.9	4600.25	9242.69	12180.4	319	18688.2	6878.4	13393.1	8096.93	10451.2	15171.8	10685.8	9813.06	11841.4	10968.8	9561.23	15438.5	23100.5	14825	19113.8	18145.9	15150.9	16350	13512.8	14139	13150.9	16560.3
Alpha_mannosidase	12.47	0	232.8	262	56.13	186	0	8	15	0	39.67	226.07	150	0	33.33	0	155	495.5	56	177	62	0	30	59.67	0	0	279	0	554	61	246	457.34	399.33	273	96	73	132	76.5	23	66	56.2	344	151	0	83	204	21.66	102.33
Beta_mannosidase	277.92	8	335	151	327.67	257	62	104	15	53	97.67	324.17	263.67	2.33	559.91	180.75	538.33	392.5	28.75	119.75	51.25	357	112	255.25	527.75	0	906.08	372.25	590.17	457.25	485.67	859.76	599.66	453.25	439.75	339.58	481.58	541.42	854.5	535.83	848.41	920.92	709.33	889.75	833.25	637.83	669.91	410.25
Beta_fructofuranosidase	1901.09	892.75	2819.83	994.5	2016.41	1093	703.33	1808	314	568	910.34	2538.01	1384.75	533	3099.41	1994.25	2483.75	2452.75	1651	1904.92	1166.25	1102	1218.75	2019.09	3108.25	14	3637.33	1842	3413.92	2775.83	3098.25	3541.93	3032.99	2701.58	2396.25	2290.92	2664.92	3778.92	4299.5	2808.75	5464.5	5262.25	3606	5437.5	3819.75	3672.33	4640.08	3864.41
Alphaalpha_trehalase	0	0	7.33	0	7	0	0	3	0	0	4	13.67	0	0	0	0	15	0	0	2.67	0	0	0	0	0	0	2.33	0	6.67	0	0	0	23.33	12.33	14	0	22.67	19.67	0	0	0	0	0	0	23	6.33	9.33	13
Beta_glucuronidase	333	4.25	223.58	53.5	234.25	106.5	2.5	89.5	1	16.75	8.25	278.92	85	0	313.75	74.25	390.75	260.25	169.25	200.42	80.5	166	25	121	548.25	0	247.83	158.5	672.67	164.75	365.25	266.25	328.33	187.58	124.5	289.5	195.92	412.67	621.25	441.25	682.75	642.75	413.5	437.75	410.75	463.83	519.24	344.25
Hyaluronoglucosaminidase	881.25	8.5	460.5	46	724.75	132	51	265	2	74.5	70.5	537.5	97	0	906	251	1082.5	372.5	426.25	459.25	213.25	653	64	382.25	1161.25	0	873	407.25	1323	460.75	736	636.75	715	485.75	337.75	764.25	523.75	1043.75	1381.75	1002	1422.75	1459.75	988.75	898.25	957.75	1039	994.25	856.75
Xylan_14_beta_xylosidase	63.5	8	115.5	46	49.5	210.5	102	129.5	10.5	0	18.5	71.22	265	0	222.5	70	225	383	18.5	331	25.5	0	100	432.5	436.5	0	434	229.5	922	503	941.5	541.5	617	448	265.5	424	499	437	586.22	288.5	781	845.5	429	984	546.5	424	725.66	495
Cellulase	1640.7	751.5	2319.43	544.6	2979.1	2022.5	726.2	2944.4	629.5	703.7	1482.6	2914.27	1657.3	1362	5282.5	1448.4	4705.3	2904.5	2471.1	2640.57	1471.6	1852.6	1105.5	2040.9	3817.9	71	5807.73	1945.6	4701.17	3259.4	3934.26	2998.07	3322.12	1613.43	3146.9	2059.9	1445.27	3632.47	5074	6124.7	4469.1	3198.56	4098.6	3399.2	2927.5	3002.69	2369.33	4936.1
Alpha_L_rhamnosidase	486.75	215	970	167	594.25	155	140	360	0	68	230	390.25	352	0	968	196	382	265	145.25	411.25	432.75	890	348	336.75	766.25	61	1441.5	579.75	526.5	612.75	391	1117.75	741	756.75	562.25	309.75	710.25	1105.25	1635.25	1094.5	900.25	1549.25	930.75	1364.25	1099.75	1075.5	1023.25	674.75
Pullulanase	1130.45	410	2480.35	571.6	1471.6	638.5	402.7	1033.9	50	220.95	435.85	1249.6	823.55	97	2245.5	904.9	1832.8	853	609.85	972.4	853.35	1385.6	855.25	928.15	3092.9	130	3200.9	1683.1	2334.25	2333.15	1807.6	2139.9	2301.3	2017.1	1783.15	1414.65	2174.6	3117.05	4643.75	2851.2	4665.35	5121.9	3012.1	5348.45	3357	3171.2	3870.5	2216.1
Glucosylceramidase	422.25	12.25	446.25	75.5	391.25	158.5	95.5	192.5	1	69.75	71.25	429.75	237	0	619	107	792.75	398.25	265	377.5	156.75	411	124	478.25	924	4	861.25	443.75	1021.25	420	764.5	772	759	541.5	341.25	456.75	498.25	706.25	1229.75	854.75	1098.25	1101.75	833.5	1076	913	804.25	984	705.5
Alpha_N_acetylglucosaminidase	333	4.25	167.25	13.5	238.75	44.5	2.5	86.5	1	16.75	8.25	194.25	35	0	350.25	75.75	394.75	186.25	169.25	197.75	80.5	166	25	121	548.25	0	260	158.5	656.75	164.75	350.5	306.25	305	164.25	112.5	289.5	168	422	603.75	487.25	670.5	641.5	380	426.25	444.75	445.75	488.25	344.25
Alpha_L_fucosidase	4102.1	415	4417.8	324.8	4685.16	950	1079.6	3496.2	205	795.6	1809.8	4062.55	1363.08	250.32	5859.82	1163.7	4363.22	1516	2004.8	3250.2	2039.8	5128.8	580.5	2721.52	4892.7	207	8303.52	2003.8	5746.18	2565.2	3137.48	6238.88	4470.72	4305.8	4768.2	3960.02	3888.12	6351.08	9460.5	6349.92	6091.44	5915.88	4887.12	3441.6	4562.5	4902.92	3074.15	5937.98
Beta_N_acetylhexosaminidase	4380.97	541.25	4635.88	791.75	5036.07	1450	1085.83	4246.75	197.5	844.75	1999.17	4082.74	2094.93	237.07	6782.9	1439.75	6106.41	2732.67	2814	4067.42	2135.25	4587.5	735	3740.07	5507.17	109	9012.4	2884.75	7925.85	3621.83	5914.84	7707.77	5295.98	4763.58	5747.25	6234.49	4548.57	7113.35	10455.2	7691.4	7925.09	7630.26	6095.82	5033.75	5925.33	5727.57	4595.81	8882.01
Non_reducing_end_alpha_L_arabinofuranosidase	1366.65	232.25	1307.45	397.7	1527.79	919.5	782.9	1140.3	211	284.15	671.45	1083.95	1221.27	447.33	2198.83	847.3	1690.68	1030.75	738.2	1954.3	483.95	1516.2	628.5	1875.38	2162.3	0	3542.38	1079.95	3185.92	1472.8	2309.37	2286.47	2468.93	1544.7	1416.05	1395.88	1478.78	1816.02	2928.25	2455.48	2752.11	3123.22	2229.03	1979.4	1750	2218.98	1455.82	2012.37
Glucan_13_beta_glucosidase	19.5	0	52	0	10	0	0	0	0	25	0	81	0	0	55	14	11.5	7	0	5	5	17	13	0	88	0	42	0	56.5	37	34	3	70.5	72	26	8.5	16	63	74	39	91	59	39	62	108.5	55	119.5	14.5
Levanase	33.2	0	32.6	4.6	131.6	0	5.2	39.4	0	18.2	28.6	35.6	31.8	17	122	13.4	16.8	0	10.6	65.4	11.6	49.6	0	27.4	16.4	0	127.4	15.6	7	33.4	7.6	121.4	30.8	25.6	122.4	12.4	95.6	112.8	161	37.2	7.6	18.4	29.6	34.2	29	35.2	3	45.6
Glucan_16_alpha_glucosidase	615	350	1071	414	731	505	359	458	44	344	78	957	523	290	847	1014	1278	1180	994	564	462	262	536	714	1066	0	845	559	819	689	744	688	930	836	559	454	730	934	1396	696	2125	2185	1717	2179	1474	1271	1775.83	861
Mannan_endo_14_beta_mannosidase	918.2	104.25	696.85	119.1	1294.1	530.5	277.7	994.9	136	230.95	457.85	854.85	439.8	435	1321	498.4	1303.55	552.25	661.85	1051.15	301.1	1028.6	263	710.4	1692.65	0	2041.15	591.1	2023.75	1141.15	1447.1	1214.15	1621.8	678.85	936.9	696.9	823.1	1376.3	1952	1641.45	1689.1	1671.4	1415.85	1250.45	1096.75	1207.95	845.25	1424.85
Endo_14_beta_xylanase	420.2	0	402.6	63.6	971.6	685	150.2	1180.4	315	359.2	439.6	741.6	401.8	759	791	567.9	1056.8	456	801.6	771.4	208.6	504.6	205	686.4	971.9	4	1593.4	337.6	842	1179.4	484.6	495.4	609.8	217.6	559.4	401.4	140.6	514.3	1133.5	941.2	949.6	387.4	790.6	915.2	318	960.2	24.66	1106.6
Fructan_beta_fructosidase	683.45	100	970.6	23.6	942.35	135	268.2	748.4	12	128.2	476.6	798.1	269.8	37	1120	174.4	561.8	26	371.35	594.15	521.85	1228.6	112	531.65	631.15	65	1594.9	324.85	519.5	403.65	188.6	1137.65	574.8	922.85	1038.15	718.65	757.35	1213.55	1717.75	1006.7	697.35	636.15	799.85	288.95	635.25	628.7	121.75	1106.85
6_phospho_beta_galactosidase	571.25	274.75	695.5	198.5	722.75	359	196	346	44	251	37	959	180.75	360	937.25	873.75	1059.25	989.75	940	478.25	277.25	210	363.75	647.75	590.75	0	375	257	375.5	331	446.5	325.25	325.5	344.25	478.25	256.75	318	769.75	634	265.75	1119.25	688	938	1089	859.25	567.25	953.25	740.25
6_phospho_beta_glucosidase	4766.27	2751.5	10258.1	3979.5	5834.43	3777	1813	4020	311	1705	1221.17	8311.42	3760.5	2039.5	8338.33	6323	8611	8241.5	6441.5	4528.01	3894	2113.5	4210	5330.17	8210	163	6887.49	5004.5	6772.51	6570.5	6669.5	6041.34	6483.32	5415.99	5126.5	3487.5	5403.01	9372.01	11045.4	6655	15504.4	14163	11022.5	17337	11442	10095.5	14069.3	8463.83
Arabinogalactan_endo_beta_14_galactanase	569.87	162	678.6	85.6	1055.93	575	364.2	947.4	72	166.2	399.27	1109.27	552.8	332	1057.33	273.4	640.8	288	335.6	704.4	274.6	1033.6	300	714.07	794.4	0	1493.4	368.6	834	717.4	694.6	1285.74	679.13	613.6	1090.4	1056.4	1043.6	1240.8	1502	694.2	1158.6	846.4	841.6	528.2	672	765.2	362	980.93
Alphaalpha_phosphotrehalase	71	146	640.33	337	115	107	13.33	44	0	0	102	320.67	275	0	273	128	35	283	83	136.67	262	1	244	139	513	0	396.33	394	450.92	571.83	326.75	329	481.33	260.33	252	108.67	331.92	496.67	890	455	686.25	1101.25	507	1342.5	558	721.08	1014.16	456
Mannosyl_glycoprotein_endo_beta_N_acetylglucosaminidase	393	72	327	298	796	337	403	536	204	259	41	666	405	90	507	522	1001	463	445	665	285	646	471	269	505	0	300	99	268.25	186	307.75	192	184	447	659	431	509.25	887	811	336	1815.25	730.25	740	854.5	655	967.75	715	791
Arabinan_endo_15_alpha_L_arabinosidase	377.6	24	293.8	32.8	682.14	273	177.6	413.2	45	133.6	335.8	305.8	345.07	196.33	922.33	178.2	413.73	148	182.8	377.2	159.8	636.8	126	501.53	422.2	4	1209.53	322.8	278.67	524.2	236.47	720.87	447.73	312.8	615.2	344.53	542.13	630.07	906	517.93	535.46	603.87	574.13	460.6	501	471.93	162.16	599.47
Purine_nucleosidase	1469.25	953.75	2575.25	1248.75	2010	1010	704.5	1097.25	289.5	775.25	199	2510.22	935.75	773.75	2282.25	2204.25	3088.25	2580.5	2409.25	1511.5	1310.5	833.5	1466	1657.5	2195.25	0	1605.25	1238	1594.5	1466.25	1518.5	1172.5	1533	1243.5	1617.5	1063.75	1339.5	2660.25	3457.22	1806.25	4402.5	3575.5	3332.25	4644.5	2933.75	2657.75	4066.58	2229.25
DNA_3_methyladenine_glycosylaseI	1249.45	512	2507.93	752.6	2039.69	743	565.53	1886.4	93	385.2	661.6	2316.52	745.47	433.33	2873.33	1338.4	2591.13	1576.5	1660.35	1523.82	1226.85	1316.6	862.5	1651.98	1805.15	134	2952.56	1150.85	1943.09	1360.48	1735.02	2491.32	1662.46	1818.18	2050.15	1525.65	1648.6	2609.89	4078.75	2867.03	3530.26	3292.07	2926.18	2887.45	2648.25	2001.11	2597.24	3010.52
DNA_3_methyladenine_glycosylaseII	1119.05	508.25	1746.88	694.75	1857.96	817.5	524.5	1416.45	181	597.75	409	1526.29	966.25	499.75	1702.75	1206.25	2203.43	1759.34	1456.75	1298.67	926.1	842	995	1233.66	1442.09	14	1812.58	914	2021.67	945.25	1672.82	1713.1	1514.33	1178.33	1470	1162.75	976.83	1864.22	2784.62	2033.41	3056.4	2779.16	2118.25	2860.5	2033.41	2035.92	2433.07	2090.75
DNA_formamidopyrimidine_glycosylase	1363.25	514.75	2208.83	680.5	1991.08	869	536.33	1447.2	161	446	323	2099.17	654.75	503	2290.25	1492.75	2717.59	1648.42	1507	1219.92	925.35	935.5	1041.75	1366.08	1798.42	87	1898.33	1191.5	1592.42	1280.83	1793.41	1728.85	1375.33	1297.58	1569.25	1420.42	1459.25	2474.22	3100.4	2376.08	3817.7	3371.08	2540.5	3324.5	2696.58	2409	2951.41	2382.25
ADP_ribosyl_[dinitrogen_reductase]_hydrolase	0	0	0	0	0	0	0	0	0	0	0	0	0	0	0	0	0	0	0	0	0	0	0	0	0	0	0	0	3.5	0	0	8	0	0	0	0	0	0	0	0	0	0	0	0	0	0	0	14.5
Futalosine_hydrolase	56	0	35	0	18.33	0	0	90	0	0	49	7	3	7	114	0	79.34	30.67	14	92	0	100	0	116.33	41.67	0	117	20	127.5	65	74.66	149	85	0	43	187	30.33	66	108	61.33	71	69.33	39	39	50.33	91.67	60.33	243.5
Uracil_DNA_glycosylase	3198.17	871	4124.98	1044.85	3919.66	1627	1139.03	3053.65	404.5	781.95	1375.77	3789.81	1725.64	742.41	5417.99	2309.9	5082.96	2941.25	2911.85	3290.82	1841.85	2942.1	1434.75	2996.48	4873.9	142	5942.14	2524.6	4841.01	3234.48	3908.44	4566.83	3666.12	3211.68	3835.65	3770.23	3373.93	5615.31	7663.22	5513.36	7334.37	6544.74	5099.51	5851.7	4796.5	4935.69	4723.82	6235.27
Aminodeoxyfutalosine_nucleosidase	0	20	68	0	0	0	41	67	36	21	94	0	22	22	72	0	0	0	0	0	0	25	0	64	119	0	44	0	22	102	57	0	0	35	38	63	143	38	24	76	0	0	0	0	69	0	0	173
AMP_nucleosidase	843.25	35.25	762.58	63.5	755.59	144.5	158.5	545.5	13	138.75	228.25	725.42	181.67	22.33	888.33	154	971.08	243.25	475	462.17	366.75	868	54.5	494.58	973	4	1405.91	401.75	1152.59	374	632.17	1103.67	866.66	629.83	829.25	922.08	687.25	1035.59	1706.75	1156.08	1342.91	1100.42	1032.83	671	1000	1028.91	691.66	1053.17
Ribosylpyrimidine_nucleosidase	0	0	7.33	0	0	0	0	3	0	0	0	13.67	0	0	0	0	0	0	0	2.67	0	0	78	0	0	0	2.33	0	6.67	0	69	0	23.33	12.33	14	0	22.67	3.67	0	0	0	96	0	126	0	186.33	102.33	0
Adenosylhomocysteine_nucleosidase	2878.67	829.25	3730.23	996.35	3650.82	1583	1127.53	2840.15	414	832.7	1366.52	3472.56	1656.47	707.08	5082.66	2178.4	4533.88	2957	2632.6	2964.07	1789.85	2652.6	1435.75	2919.15	4341.15	134	5599.06	2439.1	4545.09	2878.23	3855.1	4264.41	3261.62	3067.43	3641.15	3665.9	3180.1	5135.64	7085.22	4907.28	6656.71	5987.9	4550.43	5428.95	4356.25	4617.44	4490.74	5986.85
Adenosylhomocysteinase	733.25	180	885.5	141	755.58	148	61	1157.2	0	154	346	664	422	81	1358.5	247.5	1091.84	695.17	750.75	624.75	418.85	626.5	210	792.58	428.92	22	1359.5	423.25	1135	564.75	1121.16	1785.85	904.5	663.25	911.75	1114.25	720.58	910.05	1620.65	1591.83	935.95	769.08	937.25	591.25	1015.58	626.67	738.58	1586.25
Isochorismatase	0	0	7.33	0	0	0	0	3	0	0	0	13.67	0	0	0	0	0	0	0	2.67	0	0	0	0	0	0	2.33	0	6.67	0	0	0	23.33	12.33	14	0	22.67	3.67	0	0	0	0	0	0	0	6.33	9.33	0
Oxepin_CoA_hydrolase	0	0	0	0	0	6	0	0	0	0	0	0	0	0	0	0	0	0	0	0	0	0	11.5	0	0	0	20	0	0	0	0	0	0	6	0	0	0	0	22	21	0	35	20	0	0	0	0	0
Leucyl_aminopeptidaseaminopeptidase	469.8	74	902.13	232	645.13	262	113.33	670	85	76	347	604.82	280	130	989	466	934.34	297.67	297	343.67	182	239	194.5	531.33	825.67	77	1196.33	639	886.92	644.83	937.41	934.5	597.33	683.33	667	732.67	867.75	894.67	1318	884.33	1269.95	1560.08	1046	732.5	1020.33	848.75	671.66	1031.5
Cytosol_alanyl_	551	204	465	226	691	353	359	458	44	344	78	811	177	290	576	874	1218	939	994	531	275	262	282	654	417	0	224	115	254	116	333	206	260	369	383	286	244	426	431	157	1143	655	1032	715	730	407	632	652
Methionyl_aminopeptidase	4511.29	1215	6226.08	1458.7	5882.92	2186	1680.23	4969	574.5	1098.15	2411.79	5450.05	2670.69	921.16	8075.07	2906.55	6751.1	3841.67	3589.95	4545.47	2827.55	4717.2	1865.75	4467.88	5795.47	227	9304.04	3332.7	6987.51	4558.38	6010.28	7341.75	5278.25	5167.03	6358.55	6122.88	5205.11	8121.66	11180.8	8110.39	9160.92	8423.55	6996.61	7007.65	6521.83	6546.64	5920.98	9428.7
D_stereospecific_aminopeptidase	0	0	49	40	0	62	0	0	0	0	0	71	50	0	0	0	0	74	0	0	0	0	0	0	0	0	0	0	0	0	0	0	0	0	0	0	0	0	0	0	0	0	39	0	0	0	0	0
Membrane_alanyl_aminopeptidase	961.25	458	1631.33	558	1372.09	642	478.33	891	112	403	217	1713.17	591.67	405.33	1826.33	1114	2300.33	1399	1261.75	954.42	656.25	611	807.5	1205.58	1432.75	0	1332.16	959.25	798.84	847.08	1218.67	1041.92	948.66	941.58	1142.75	775.25	1196.75	1739.09	2555.75	1442.83	2737.41	2171.42	2229.58	2905.75	2158.25	1810.16	2582.41	1691.92
Aspartyl_aminopeptidase	916.17	239.5	1324.15	428.85	952.15	609	318.7	955.65	197.5	201.45	495.27	831.64	648.97	172.08	1882.16	807.4	1423.97	964.42	687.85	1191.15	477.85	674.6	361.25	1065.98	1252.07	73	2200.98	1025.6	1863.42	1374.65	1551.18	1839.16	1445.96	1036.35	1236.15	1799.23	1210.51	1759.97	1781.22	1740.86	2441.96	2404.65	1459.68	1614.2	1395.33	1592.45	1130.49	2339.1
PepB_aminopeptidase	39	0	7.33	25	75	0	13.33	44	0	0	102	78.67	0	0	79	0	0	39	27	76.67	13	1	0	79	17	0	2.33	18	60.67	43.83	74	76	23.33	12.33	14	0.67	22.67	84.67	36	24	0	0	0	0	0	55.33	9.33	209
Tripeptide_aminopeptidase	3622.62	1225.75	5103.43	1410.85	4612.61	1964	1499.2	3488.85	404	1187.2	1260.52	4483.6	1990.64	927.91	5706.49	3096.9	6049.71	3872.5	3640.85	3635.82	2492.7	3058.1	2060.25	3518.73	4650.4	142	6119.39	2819.35	5372.01	3054.65	4251.52	5070.93	4217.45	3820.68	4225.9	4193.31	3602.43	6283.86	8012.81	5885.61	8737.87	7621.07	6172.51	6897.7	6146	5602.52	6191.65	6890.77
Prolyl_aminopeptidase	877.95	713.75	2031.85	861.35	1280.6	637	623.7	933.65	125.5	556.45	176.6	1389.04	844.55	373.75	1237.25	1193.65	2063.55	1597.5	1228.85	957.9	977.1	682.1	1246	894.9	1903.65	0	1575.65	1286.6	805.75	968.65	1010.35	866.9	1097.3	924.1	953.9	568.65	990.85	1684.55	3048.44	1490.45	3386.85	3359.65	2321.85	4502.2	2499.25	2642.2	3646.25	1305.35
Glutamyl_aminopeptidase	0	0	41	0	40	0	0	0	0	0	0	94	0	0	91	0	69	14	0	0	0	37	26	60	65	0	55	0	57.25	64	107.75	12	50	53	4	48	82.25	101	132	17	51.25	138.25	80	124.5	25	131.75	85	129
Xaa_Pro_aminopeptidase	4188.87	1131.75	5957.83	1391.45	5609.43	2075	1508.73	4465.25	502	1128.4	2125.12	5088.32	2433.11	924.24	7708.32	2962.8	6750.68	3643.17	3443.2	4088.97	2669.55	4579.7	1771.75	4147.04	5860.72	276	8604.62	3255.2	6659.93	4316.13	5553.7	6737.75	5100.58	4774.53	6005.05	5493.96	4940.69	7805.58	10587.3	7748.97	9583.33	8828.47	7087.69	6994.15	6531.58	6260.47	5768.23	8544.79
Membrane_dipeptidase	749.17	286	1435.75	549.25	1124.08	567	179.5	920.95	197.5	208.75	476.17	974.86	690	99.75	1815.83	681	1592.5	1404.75	891.25	1076.25	721.85	587	373.25	760.92	1233	73	2423.25	1154.5	2634.75	1395.25	2122.08	2132.69	1749.66	1347.25	1726.75	1472	1266.75	1940.3	2060.84	2414	2563.7	2617.58	1721.25	1892	1830	1649.08	1677.83	2489.33
DipeptidaseE_	152	8	358.33	73	167.34	52	16.33	127	0	12	44	206.67	161.67	2.33	501.33	52	631.33	168	108	98.67	67	123	89	245.33	336	4	486.66	319	360.34	254.83	538.67	574.67	434.66	255.33	365	271	428	216.34	675	562.33	526.66	419.67	516.33	775	634	438.66	755.49	475.67
D_Ala_D_Ala_dipeptidase	674	174	868.4	54.6	951.4	271	184.2	834.4	12	128.2	344.6	984.75	299.8	107	1354	220.4	1177.8	271.5	394.6	601.4	470.6	875.1	143	349.4	690.4	4	1747.4	381.6	799	461.4	435.6	1390.4	772.8	957.6	1221.4	851.4	783.6	1461.8	1608	1211.2	1186.8	844.4	766.6	463.2	1075	882.2	511.83	987.6
Xaa_Pro_dipeptidase	967.75	752.75	2472.08	936.75	1683.5	816.5	459.5	1076.95	136	445.25	132.5	2097.64	883.75	483.75	2396.75	1328.25	2693.25	1579	1470.75	1248.17	1194.6	703.5	1088.5	1136	2075.75	10	2014.58	1314.5	2067.17	1355.25	1904	1569.6	1636.83	1441.83	1713	1285.75	1574.17	2960.72	3642.62	2683.75	4114.7	3765.5	2671.25	4184.5	3153.25	2691.08	3963.08	2491.25
Xaa_Pro_dipeptidyl_peptidase	674	500	1122	460	1111	574	439	692	112	391	78	1370	600	390	1365	1074	1840	1259	1159	931	557	502	683	828	997	0	785	458	526	611	672	565	586	633	750	552	667	1321	1518	730	2191	1798	1646	2114	1376	1319	1842	1157
Xaa_Xaa_Pro_tripeptidyl_peptidase	0	0	0	0	0	0	0	15	0	0	0	0	0	0	0	0	0	0	0	0	0	0	0	0	20	0	41	0	13	0	0	40	0	0	27	16	0	14	20	0	0	0	0	0	0	0	0	19
Dipeptidyl_peptidaseIII_	1054.45	104.25	1140.85	68.1	1262.19	179.5	286.7	907.9	13	156.95	528.85	1023.35	332.47	39.33	1596.33	249.4	1096.88	243.25	496.6	852.9	569.35	1516.6	128	656.98	1205.4	61	1942.98	477.35	1206.92	598.4	575.77	1430.07	956.13	1035.1	1281.65	1026.48	972.18	1679.72	2497.75	1526.28	1476.51	1342.82	1160.43	781.2	1071	1227.78	673.33	1479.77
Dipeptidyl_peptidaseIV_	1786.15	212.25	2429.45	125.7	2349.63	366.5	570.9	1859.3	25	297.15	1013.45	1974.95	707.94	78.66	3060.66	429.8	2009.01	390.25	999.7	1508.8	1167.45	2841.2	329	1451.21	2182.3	130	4347.71	1028.45	1951.59	1235.3	1085.04	3081.64	1889.26	2229.2	2768.55	1980.71	2018.61	3178.69	5067.25	3117.81	2698.27	2297.39	2443.86	1788.9	2237.5	2188.31	1294.16	3016.54
Peptidyl_dipeptidaseDcp_	2016.9	139.5	2034.03	105.2	2171.38	388	450.4	1622.8	26	313.9	781.7	1815.37	510.94	91.66	2673.66	416.8	2121.76	457.5	1011.2	1432.47	957.7	2469.2	206.5	1234.96	2276.8	69	3914.29	1027.7	2429.51	1054.8	1263.54	2796.14	1969.59	1725.53	2379.3	2018.96	1877.03	3032.11	4796.5	2946.56	2858.02	2524.64	2331.86	1542.4	2248	2359.89	1429.99	2726.54
Cyanophycinase	35.8	0	58.8	0	5.8	45	0	8	0	0	0	9.4	71	0	77	70	0	0	0	0	0	0	0	0	153	0	132	68	146	141	112	117	160	141	88	60	147	142	148	86	312.2	331	178	219	186	142	139	34
Serine_type_D_Ala_D_Ala_carboxypeptidase	7547.45	2376	10602.5	3178.2	10365.5	5233.5	2681.56	9355.6	1567	2203.65	4372.3	9688.71	5794.02	2116.33	15146.2	5931.55	12983.1	9701.34	7592.2	8924.23	5247.1	6666.2	3854.25	8272.64	11111.9	385	18471.7	6791.95	16273.6	9574.46	13859.8	14611.1	11064.2	9262.27	11264.8	11834.5	8106.62	14444.6	19188.2	17768.4	18170.5	16751	12716.5	13224.4	11209.9	12233.5	10993	18893.3
Glutamate_carboxypeptidase	234	59	162	124	263.66	216	0.33	148	0	0	0	400.22	46	96	636	41	358.68	112.34	56	275	174	120	106	165.66	362.34	0	397	326	345	143.83	241.32	365	276	148	509	148.67	597.66	847	906.22	334.66	340	221.66	111	152	350.66	247.34	476.66	297
Muramoyltetrapeptide_carboxypeptidase	716.55	55	639.63	109.25	806.64	146.5	53	596.75	14.5	154	112.25	625.54	288.42	80.08	835.58	177.25	991.83	347.75	401.5	452.92	191	458.5	83	442.83	805.5	18	1067.66	507.5	1044.34	383	719.92	927.42	816.16	537.08	671	653.08	725.25	964.09	1733.22	904.83	1132.11	1127.42	868.83	691.25	900	919.41	753.16	838.67
CarboxypeptidaseTaq_	141.75	28.75	724.5	319.5	288.75	268	111	149	49	25	138	431	172.75	47	527.25	447.75	579.75	521.25	213	380.25	191.25	144	157.75	212.75	908.75	59	1068	616	1125	663	727.5	652.25	874	680.25	533.25	428.25	548	855.75	910	841.75	1555.25	1702	930	1258	1046.75	1000.25	900.58	801.75
Acylaminoacyl_peptidase	44.25	11.75	132.5	12.5	33.75	24	0	4	0	0	0	10	3.75	0	61.25	43.75	61.25	111.75	19	18.25	2.25	0	68.75	34.75	204.75	0	148	142	113.5	130	70.5	40.25	74.5	51.25	64.25	8.75	87	100.75	96	47.75	169.25	82	7	458	240.25	258.25	292.25	101.25
Gamma_D_glutamyl_meso_diaminopimelate_peptidase	323	61	249	164	268	131	73	196	0	0	36	401	229	41	414	112	108	375	335	199	371	123	182	182	200	0	334	215	439.5	187	208.33	435.5	289.33	300	405	234	220.5	459	611	700	394.5	184.83	99	237	362	190.33	497	353
Glutathione_hydrolase	306	158.5	764.08	77.25	420.08	158	69.83	511.25	13.5	29.25	289	733.89	141.5	36.75	728.5	128	545.34	265.92	164.25	238.42	417.75	274.5	207.75	317.58	1121.67	4	2133.58	1220	1001.17	235.08	699.66	925.75	830.33	969.08	993.75	444.67	1053.5	1323.67	1906.22	1534.33	742.75	954.83	484.25	1354.5	1225.83	1135	1541.16	1596
Pyroglutamyl_peptidaseI_	730	400.5	1564.75	507.25	893.75	541	290.5	404.25	106.5	255.25	37	851.97	550.5	360.75	1184.5	1268	1513	1465.25	1137.25	678.75	560.75	272.5	815.75	780.25	1632	69	1341.25	1067.5	1360.5	1213.25	1266.5	959.75	1275	920.75	746.75	550	919.5	1305	1963.22	1359	3038.75	3186.5	2176.25	3401.5	2114.5	1896	2465	1179
Beta_aspartyl_peptidase	0	0	7.33	0	0	0	0	3	0	0	0	19.67	0	0	39	0	0	0	6	2.67	0	0	0	0	0	0	21.33	0	6.67	0	0	12	29.33	12.33	14	0	22.67	3.67	6	0	0	0	0	0	5	37.33	9.33	30
C_terminal_processing_peptidase	5337.32	983.75	6653.43	971.55	6562.78	1850	1512.93	5399.35	372	1119.6	2580.22	5860.26	2370.41	849.74	8998.32	2601.2	7079.98	3301.67	4101.55	4712.62	3062	5770.3	1300.25	4649.69	6300.37	300	10612.5	3326.05	7693.43	4208.78	5699.8	8261	5661.38	5451.88	7095.2	6410.61	5242.04	8778.43	12610.3	9023.67	8897.88	8144.12	7356.54	5493.6	6658.33	6513.67	4895.48	9997.14
Rhomboid_protease	1396.47	554	1671.8	800	1714.13	822	752	1104	315	567	282.67	1828.57	991	461	2072.33	1677	2286	1668.5	1640	1428	938	881	1057	1373.67	1387	0	1461	802	1372.25	928	1195.75	1187.67	1127	1369	1340	1245	1219.25	2227.5	2438	1443	3538.45	2554.25	2359	2777.5	2020	2136.75	2402.83	2233.33
PeptidaseDo_	2889.24	1119.5	4133.73	1415	3875.14	2115	1170	3810	647	1015	1343.34	3719.96	2302.5	1113	5643.41	2641.25	5550.84	3893.17	3293	3668.17	1909.5	2027	1762.5	3181.17	4196.17	95	6428.58	2758	5291.67	3716	4850.32	4966.68	3748.15	2979.83	4313.5	4049.5	3058.5	5241.67	6952.75	6086.83	7056.1	5877.99	4826.75	5817	4881.83	4965.16	4698.82	6392.16
SpoIVB_peptidase	846.22	323.25	1302.05	444.75	1379.13	768	343.5	1299.95	242.5	246.75	573.17	1127.04	918.25	270.75	2025.08	719.75	1801.75	1392	924.25	1216	722.6	735	422	1015.17	1272.75	73	2417.25	925.5	2509.75	1362.25	2251.58	2100.44	1599.66	1286	1573.5	1581.75	1023.75	1869.05	2271.12	2664.25	2397.65	2455.58	1749.25	1499	1500.25	1342.83	1267.08	2415.58
Glutamyl_endopeptidase	0	0	0	0	0	0	0	0	0	0	0	0	0	0	0	0	0	0	0	0	0	0	0	0	0	0	0	0	9.25	0	14.75	0	0	11	0	0	14.25	0	37	0	12.25	10.25	0	11.5	0	11.75	0	0
Prolyl_oligopeptidase	71.2	0	212.6	35.6	152.6	6	21.2	131.4	0	30.2	72.6	194.6	93.8	17	385	13.4	270.8	29	118.6	85.4	78.6	171.6	20.5	131.4	102.4	4	425.4	95.6	218	63.4	117.6	359.4	214.8	157.6	166.4	138.4	127.6	124.8	398	259.2	164.6	214.4	242.6	165.2	272	174.2	171	304.6
EndopeptidaseLa_	3071.67	615	3757.73	851.85	3427.98	1540	841.53	3358.55	347	691.7	1718.52	3109.06	1925.22	560.08	5459.41	1630.65	4103.81	2406.09	2311.35	2985.07	1649.55	2924.6	960.5	3203.81	3856.49	160	6418.56	2325.35	5492.34	3368.48	4412.17	5403.11	3950.62	3211.93	4122.15	4585.4	3378.26	5091.74	6833.27	5801.19	5646.86	5231.06	4168.68	4004.2	4091.91	4307.78	3210.73	6960.85
OligopeptidaseB_	39	8	159.33	59	139	58	13	102	0	0	110	148.67	103	0	239	0	219	158	130	106.67	63	25	100.5	236	307	0	383.33	211	204.67	248	284	280	237.33	190.33	204	154	198.67	249.67	503	369	411	273	364	623	356	286.33	415.33	426
Repressor_LexA_	2336.67	1023.5	3560.08	1212.25	3214.08	1711.5	929.83	2714.15	485	830.25	1069.17	3329.56	1825.5	706.75	4835.83	2225.5	4708.5	3219.75	2662.75	2623.42	1829.95	1690.5	1513.75	2568.42	3369	95	4901.58	2292	4326.67	2902.58	4084.83	4020.29	3103.99	2582.08	3549.25	3414.17	2500.17	4570.77	5676.52	5299.5	6381.65	5332.83	4459.75	5335	4559.5	4074.16	4930.16	5855.83
Signal_peptidaseI	6579.76	1801.5	8296.13	2314.7	7967.55	3632.5	2366.73	6560	947.5	1884.4	3035.21	7120.12	3698.94	1725.16	11437.1	4621.8	10831.6	6644.67	6048.95	6571.72	3899.55	5501.7	2945	6825.55	8202.72	233	12033.3	5232.45	10732	6227.88	9238.86	9916.01	7425.24	6255.28	7744.05	8687.38	6321.61	10398.7	14574.1	11534.9	13276.9	12348.9	10137.6	10675.6	9481.58	9346.22	9436.56	13343.3
EndopeptidaseClp_	3886.76	1131.25	5180.98	1463.6	5335.81	2091.5	1423.03	4703.1	641	1166.95	1914.36	4746.12	2661.47	882.83	7021.32	2742.4	6203.72	4185.92	3412.1	4162.07	2522.45	3614.6	1949	4080.32	5503.07	170	7742.81	3172.85	7015.34	4295.23	6424.34	7290.19	4897.61	4417.93	5741.65	5753.15	4571.43	7290.69	10026.1	7583.11	9201.16	8195.56	6586.93	7003.2	6226.83	5791.19	6256.65	8583.76
Lactocepin___	0	146	585	148	168	0	49	0	0	0	0	300	202	0	309	0	165	167	0	150	187	0	254	240	481	0	498	308	417	483	187	284	500	311	0	192	396	425	921	367	366	1120	437	1125	372	580	963	321
Bleomycin_hydrolase	3134.4	1030.25	4103.45	981.7	4301.22	1432.5	1440.9	2834.3	213	1185.15	1026.45	4449.45	1486.61	1030.99	5154.99	3069.8	5467.84	3472.25	3723.95	2990.05	2027.2	3190.2	1651	3238.29	3869.55	126	4492.54	1692.2	2776.26	2047.05	2350.71	3451.06	2738.09	3225.95	3667.8	2388.29	2710.19	4747.61	6775.5	3710.64	6736.18	5296.31	5629.94	5664.15	4787.75	3922.14	4736.24	4809.46
SortaseA_	3375.68	1408	4860.5	1484.5	4459.32	3125	1378	4153	769	1364	2071.18	5071.15	3107	1381.5	6967.32	3270	5665.5	5508.5	3463.5	3781.5	2069	2797	2546	4476.68	7140	20	8457.5	3931.5	6746.25	5715.5	6087.41	6340.03	5390.81	4416.5	5090	5134.5	4301.25	7080.5	9471.72	6801.5	9791.75	7853.91	6238	9916.5	5783	6339.91	8009.83	8200.82
Signal_peptidaseII	3395.59	1043.25	4771.73	1324.35	4503.73	1766	1284.53	3910.35	549	1024.7	1800.19	4224.23	2139.47	788.08	6281.49	2350.9	5573.72	3759.67	3079.35	3751.82	2229.7	3305.1	1574.25	3716.4	4716.07	156	6985.56	2812.35	6047.09	3692.98	5405.26	5895.6	4298.45	3769.68	4861.9	4872.15	4024.68	6240.19	8472.87	6450.11	7614.66	6897.98	5629.68	6029.2	5359.83	5320.11	5352.15	7731.43
Prepilin_peptidase	2318.89	847.25	3565.21	1424.75	3007.96	1589	1212.83	2736.15	489.5	836.75	1270.84	2972.55	1620.25	805.75	3906.41	2025.75	3868.75	3092.5	2498.25	2777.34	1699.2	1601.5	1369.5	2843.84	2820.75	91	4510.91	2131.5	4251.84	2660.58	3867.16	3700.38	3354.48	2703.66	2996.5	3246.42	2876.84	4140.69	5235.52	4594.25	5630.1	5266.16	3815.25	4340	3569.25	3680.07	4085.73	5378.91
HycI_peptidase	0	0	21.83	0	15.5	0	0	3	0	0	0	20.17	0	0	0	0	36.5	19	0	2.67	0	18.5	0	0	20	0	24.33	0	22.67	18.5	12.5	0	34.33	12.33	14	0	42.17	22.67	15	0	28	35.5	22	30.5	20	35.83	39.83	12.5
Thimet_oligopeptidase	14	17	0	0	35	43	0	48	0	11	9	24	17	0	69	0	42	0	41	0	0	6	0	19	23	0	132	33	8	23	0	66	41	0	0	17	0	0	35	60	0	0	58	0	44	0	0	70
Aureolysin___	0	0	0	0	0	0	0	0	0	0	0	0.22	0	0	0	0	0	0	0	0	0	0	0	0	0	0	0	0	9.25	0	14.75	0	0	11	0	0	14.25	0	37.22	0	12.25	10.25	0	11.5	0	11.75	0	0
Pitrilysin___	0	0	7.33	0	0	0	0	3	0	0	0	13.67	0	0	0	0	0	0	0	2.67	0	0	0	0	0	0	2.33	0	6.67	0	0	0	23.33	12.33	14	0	22.67	3.67	0	0	0	0	0	0	0	6.33	9.33	0
OligopeptidaseA	125	0	7.33	25	135	58	13.33	79	0	0	102	115.67	20	13	203	0	59	39	27	146.67	23	13	24	95	74	0	149.33	131	64.17	43.83	82	138	56.33	12.33	109	16.67	153.67	223.67	298	97	15	9	0	0	64	112.33	29.33	223.5
Lysostaphin___	0	0	0	0	0	0	0	0	0	0	0	0	0	0	0	0	0	0	0	0	0	0	0	0	0	0	0	0	9.25	0	14.75	0	0	11	0	0	14.25	0	37	0	12.25	10.25	0	11.5	0	11.75	0	0
GPR_endopeptidase	846.22	323.25	1382.05	488.75	1379.13	768	343.5	1299.95	242.5	246.75	573.17	1127.04	889.25	270.75	2081.08	719.75	1833.75	1392	924.25	1271	722.6	735	422	936.17	1272.75	73	2487.25	925.5	2509.75	1362.25	2251.58	2100.44	1599.66	1286	1644.5	1651.75	1023.75	1869.05	2401.12	2664.25	2397.65	2455.58	1749.25	1499	1500.25	1366.83	1267.08	2489.58
Ste24_endopeptidase	86	20	73	0	71.34	58	41	102	36	21	94	43	44.67	37.33	245.33	0	95.33	2	6	76	10	37	24	81.33	176	0	184.33	113	36.67	102	87.67	71.67	43.33	37	136	85.33	277.33	182.67	275	119.33	32.66	19.67	4.33	5	152	102.33	23.33	195.67
Proteasome_endopeptidasecomplex	0	0	0	0	0	12	0	0	0	0	0	0	0	0	0	0	0	0	0	0	0	0	0	0	0	0	40	0	0	0	0	0	0	12	0	0	0	0	44	42	0	70	40	0	0	0	0	0
HslU__HslV_peptidase	807.5	479	1219.83	399	1059.83	553.5	462.33	932.7	90.5	365	420.5	1440.67	419	394	1460.5	921	1524.34	1172.17	1099.5	843.67	570.1	633	552	1223.83	1237.17	4	943.33	507.5	986.42	785.83	1235.91	952.1	714.83	701.33	838.5	1068.67	893.25	1467.97	1626.4	998.83	1933.45	1649.58	1421	1952.5	1430.83	1168.75	1855.66	2071.5
Asparaginase	3807.62	920.25	4160.76	1083.35	4506.11	1893.5	1161.53	3608.65	358.5	898.7	1501.02	4216.83	2006.14	744.41	6212.49	2042.4	5423.71	2940	2769.85	3703.49	2100.6	3266.1	1527.75	3096.23	4404.4	156	7031.22	3224.85	4881.93	3116.98	4183.44	5384.83	4084.45	3391.01	5029.4	4016.48	4555.35	6796.23	9289.97	5661.61	6826.92	6313.49	5083.01	5136.2	5400	5057.77	4715.65	6599.27
Formyltetrahydrofolate_deformylase	629	24.25	369.58	73.5	533.25	92.5	102.83	497.5	37	78.75	317.25	366.92	76	29	655.75	106.25	657.75	225.25	272.25	429.42	125.5	523	51.5	510	775.25	0	940.83	250.5	831.67	447.58	645.25	675.25	469.33	338.58	440.5	589.17	481.92	712.67	1091.25	785.25	748.75	883.75	686.5	493.75	709.75	748.83	497.58	1080.25
deacetylase	0	0	0	0	0	6	0	0	0	0	0	0	0	0	0	0	0	0	0	0	0	0	11.5	0	0	0	20	0	0	0	0	0	0	6	0	0	0	0	22	21	0	35	20	0	0	0	0	0
Chitin_disaccharide_deacetylase	219	0	157	0	48	52	0	43	0	34	0	127.47	79	0	265	266	172	14	246	32	18	0	69	98	240	10	159	68	248	180	160	173	172	220	92	108	178	201	195.22	237	583	373	353	312	366	204	157	103
UDP_3_O_acyl_N_acetylglucosamine_deacetylase	1416.45	211.25	1593.18	84.1	1688.19	350.5	386.03	1591.9	49	243.95	882.85	1494.02	549.47	127.33	2329.33	271.4	1242.88	253.25	768.6	1201.57	725.35	1749.6	234	1165.98	1602.4	83	2904.31	787.35	1494.09	1061.23	942.77	2146.07	1360.46	1354.43	1798.65	1605.15	1588.85	2376.39	3541.75	2066.28	1685.51	1535.82	1493.43	872.2	1420	1501.11	787.66	2620.27
Penicillin_amidase	0	17	146	0	0	0	10	17	0	0	29	145	32	0	74	0	74	0	76	0	50	0	9	55	76	0	95	98	104	0	48	87	65	138	0	65	25	47	108	88	35	81	142	47	122	0	54	111
Peroxyureidoacrylate/ureidoacrylate_amidohydrolase	0	0	7.33	0	0	0	0	3	0	0	0	13.67	0	0	0	0	0	0	0	2.67	0	0	0	0	0	0	2.33	0	6.67	0	0	0	23.33	12.33	14	0	22.67	3.67	0	0	0	0	0	0	0	6.33	9.33	0
Mycothiol_S_conjugate_amidase	0	0	0	0	0	6	0	0	0	0	0	0	0	0	0	0	0	0	0	0	0	0	11.5	0	0	0	20	0	0	0	0	0	0	6	0	0	0	0	22	21	0	35	20	0	0	0	0	0
Gamma_glutamyl_hercynylcysteine_S_oxide_hydrolase_	39	0	7.33	25	75	0	13.33	44	0	0	102	165.67	0	0	110	34	28	39	27	76.67	13	35	13	79	92	0	160.33	18	60.67	43.83	74	76	23.33	87.33	101	37.67	22.67	144.67	36	96	31	40	10	0	0	55.33	9.33	209
Acetylornithine_deacetylase	876.45	21.25	685.18	186.1	736.19	183.5	92.7	632.9	1	114.95	257.85	685.24	142.47	32.33	1102.33	132.4	1008.88	227.25	461.6	599.57	292.35	739.6	58	517.98	942.4	4	1714.31	541.35	1099.59	456.4	706.77	1176.07	820.46	520.43	876.65	639.48	635.85	1135.39	1803.97	1132.28	952.51	1078.82	1000.43	692.2	1026	869.11	721.66	1096.77
Succinyl_diaminopimelate_desuccinylase	2254.5	658	3255.33	1654	2972.83	1640.5	882.33	2127	523.5	793.5	814	3223.14	1395	682	4326.5	2368	4457.34	3137.17	2866.5	2628.67	1777.5	1665	1464	2316.33	3679.17	73	4513.33	2272	4635.42	2783.33	3718.24	2834	3103.16	2577.33	3747	2809.17	2795.25	4953.67	5473.72	4461.33	6493.75	4722.41	4190	5055	4399.83	4045.58	4483.82	5629
Nicotinamidase	125	17	80.33	28	143	64	23	128	0	0	131	196.67	20	13	215	0	59	39	27	146.67	23	12	35.5	95	130	4	242.33	186	73.67	139	128	198	123.33	119.33	214	47	272.67	370.67	455	120	127	125	55	210	192	112.33	136.33	292
Glutaminase	1287	318	1070.16	411.25	1390.93	505.5	365	771.75	194.5	366	98.25	1339.31	641.09	378.41	1555.91	1268.25	1954.16	1457.75	1421.25	1110.34	654.25	802	657.5	854.41	1395.25	0	1269.82	672.75	1577.68	627.25	1129.59	1038.84	1115.82	953.66	1104.75	954.66	1000.5	1741.18	2009.97	1368.66	2966.82	2225.34	1965.41	1985	1735.25	1765.57	1920.57	1981.59
Choloylglycine_hydrolase	2573.42	970	3344.75	1353.25	3254.67	1637	1193.5	2339.25	355.5	1025.75	481.17	3168.14	1359.17	794.08	3359.16	2771	5145.33	3595.75	2885.5	2495	1426	1998	1588.75	2396.5	4229.25	59	3561.58	2031.25	3937.17	2623.5	3268.17	2975.01	3041.16	2305.5	2410.5	2576.08	2535.58	4076.42	5427.97	3227.33	7946.66	6888.92	5502.33	6877.25	5005.75	4427.83	5746.91	3838.75
N_acetylglucosamine_6_phosphate_deacetylase	2057.72	812	3163.88	1279.25	2680.13	1563	753.83	2315.75	241.5	732.75	814.17	3292.71	1433	644.75	4044.33	1994.5	3871	2850.75	2243.5	2341.17	1250	1566	1059.75	2281.67	2914.75	91	3934.08	1876.25	3405.17	2629.83	3435.83	3540.84	2660.49	2367.33	2844	2531.42	2389.92	3970.92	4332.97	3315.5	5279.2	4822.58	4331	4515.75	3655.75	3062.66	3717.24	4349.08
N4_beta_N_acetylglucosaminyl_L_asparaginase	117.25	11.75	411.5	136.5	106.75	31	0	105	0	0	0	150.97	43.75	0	219.25	112.75	200.25	111.75	237	91.25	132.25	0	91.75	155.75	244.75	0	391	185	299.5	249	146.5	165.25	250.5	220.25	249.25	116.75	154	244.75	285.22	241.75	278.25	133	214	520	402.25	309.25	346.25	295.25
N_acetylmuramoyl_L_alanine_amidase	7611.28	2108.5	9703.82	2924.35	9353.08	4437	2555.53	8844.45	1203	1895.2	3649.53	8456.92	6442.39	1291.91	14562.2	4375.15	11843.3	6952.92	5996.35	8424.58	5046.75	6748.1	2969	6776.32	9044.82	366	16120.4	6065.35	14279.8	8687.48	12388.1	13681.7	10630.9	9129.42	11541.6	10528.7	8313.02	14336.5	18275.6	15962.7	16966.1	16137.8	12550.5	11561.2	11431.6	11025.3	9842.37	16706.5
Hippurate_hydrolase	487.75	28.75	599.16	251.5	574.09	416	49	328	49	0	86	477.09	170.42	101.33	771.58	365.75	789.08	315.75	228	446.59	195.25	210.5	279.25	259.08	870.75	59	1172.99	818	676.01	460	435.17	489.92	616.99	414.91	760.25	438.58	863.67	1157.76	1525	600.08	1087.91	995.67	594.33	832	1023.75	814.24	674.74	523.42
Amidase	229.75	47.75	379.25	327.75	250.33	219	16.5	128.25	13.5	29.25	29	308	138.75	49.75	224.25	60.25	381.09	195.17	133.25	320.5	202.5	109.5	84.5	152.83	344.92	0	487.25	410	440.75	201.25	183.41	237.5	360.5	152.5	481.5	118.25	472.58	686.25	822	341.58	364.25	434.58	257.25	284	387.58	336.67	358.41	278.75
Nicotinamide_nucleotide_amidase	2876.92	578.25	3577.23	703.35	3500.9	1285	813.2	3106.35	370	596.7	1567.52	3078.81	1693.47	428.08	5365.16	1504.9	4089.72	2196.17	2135.35	2700.82	1640.7	2817.6	1037.75	2808.73	3795.07	156	6081.56	2271.35	4985.84	3090.65	4178.01	4870.26	3524.12	3094.68	4000.9	4057.48	3245.93	5122.69	6865.87	5697.11	5710.41	5102.23	4225.68	4047.2	4051.83	3993.86	3439.82	6386.6
Protein_glutamine_glutaminase	901.22	237.75	821.05	308.75	810.13	408	211.5	1072.45	13.5	105.25	533.67	722.29	758.75	105.75	1818.58	333.25	1378.75	956	875.25	1230.5	597.6	690	264	1044.17	628.25	4	1651.25	670.5	1706.25	925.25	1755.58	1793.94	1229.66	788.5	1489.5	1516.25	810.75	1386.55	1863.62	2085.25	1346.15	1229.58	1070.75	978	1012.25	986.33	802.58	2597.08
N_acetyldiaminopimelate_deacetylase	189.75	259.75	724.25	313.75	573	326	249.5	427.25	81.5	194.25	41	775.22	334.75	123.75	573.25	341.25	914.75	366.5	218.25	371.5	299.5	387.5	426	314.5	841.25	0	534.25	372	385.75	477.25	424.75	324.5	434.5	434.5	454.5	333.25	630.25	1041.25	1262.22	565.25	1671.25	1377.25	881.25	1704	921.25	991	1454.25	564.75
Formamidase	0	0	0	0	0	0	0	0	0	0	0	0	0	0	0	0	0	0	0	0	0	0	0	0	0	0	0	0	0	0	0	0	0	0	0	0	0	0	37	0	0	0	0	0	0	0	0	0
Urease	96	228	612	0	379.02	453	30.99	285	72	0	159	1089	265.01	216.99	1050.99	333	624.99	6	0	153	0	242	34.5	174.99	1183	0	765.99	369	688.76	739.49	862.26	605.01	621.99	928	730	480	976.74	1731.01	1389	589.99	1697.73	1535.76	1044.99	940.5	1233	558.24	945.99	566.01
N_carbamoylputrescine_amidase	1093.45	165.25	1480.85	106.1	1427.85	295.5	423.7	1178.9	49	177.95	741.85	1290.35	454.8	100	1819	249.4	1079.55	299.25	600.6	1028.9	632.35	1536.6	223	965.65	1392.4	65	2364.65	573.35	1517.25	847.4	902.1	1764.4	1209.8	1326.1	1521.65	1286.15	1273.85	1859.05	2965.75	1802.95	1439.85	1462.15	1313.1	801.2	1254	1285.45	692.83	2181.1
Glutathionylspermidine_amidase	0	0	7.33	0	0	0	0	3	0	0	0	13.67	0	0	0	0	0	0	0	2.67	0	0	0	0	0	0	2.33	0	6.67	0	0	0	23.33	12.33	14	0	22.67	3.67	0	0	0	0	0	0	0	6.33	9.33	0
N_acyl_D_amino_acid_deacylase	32	15	163	164	72	62	0	96	0	0	80	71.22	152	0	178	0	37	125	56	137	154	91	0	194	135	0	293	100	200	92	60	211	147	100	247	169	164	201	287.22	231	119	56	66	86	101	82	227	440
N_carbamoyl_L_amino_acid_hydrolase	284.75	64.75	382.25	184.75	231	109	26.5	232.25	13.5	29.25	58	322	115.75	36.75	411.25	60.25	233.75	114.5	162.25	203.5	354.5	44.5	214	112.5	316.25	0	566.25	522	720	150.25	361.5	459.5	626.5	503.5	502.5	230.25	577.5	807.75	1029	854.25	541.5	579.5	286.25	455.5	657.25	498.75	688.08	527.75
Peptide_deformylase	5135.92	1672.25	6922.98	1974.6	6228.99	2942	1853.03	5158.1	704.5	1637.45	2356.02	6554.03	3386.14	1363.16	9216.99	4189.4	8557.05	5692.42	5154.6	4921.07	3290.95	4294.6	2816	5339.31	7460.57	156	9688.14	4224.85	8072.76	5661.73	7235.26	7263.68	6276.28	5469.93	6884.65	6188.98	5512.51	9240.86	12514.6	9431.44	12539.1	10531.5	9200.26	11007.2	8717.33	7999.77	9131.81	10514.3
Arylformamidase	53.8	42	89.8	0	24.8	0	10	60	0	0	33	177.4	0	0	104.5	40	76	126	9	57	7	68	42.5	0	152	0	527	95	203.5	0	127	164.5	167	245	195	78	79.5	147	136.5	107	57.7	212.5	71	12	40	92	27	65
Adenosylcobinamide_hydrolase	0	0	16	0	0	0	0	0	0	0	0	0	0	0	29	0	0	0	0	13	0	0	0	0	0	0	0	19	15	47	0	0	40	0	20	0	110	37	71	17	0	25	22	0	0	27	11	0
Gamma_glutamyl_gamma_aminobutyrate_hydrolase	0	0	7.33	0	0	0	0	3	0	0	0	13.67	0	0	0	0	0	0	0	2.67	0	0	0	0	0	0	2.33	0	6.67	0	0	0	23.33	12.33	14	0	22.67	3.67	0	0	0	0	0	0	0	6.33	9.33	0
Succinylglutamate_desuccinylase	39	0	7.33	25	75	0	13	44	0	0	102	78.67	0	0	79	0	0	39	27	76.67	13	0	0	79	17	0	2.33	18	60.67	43	74	76	23.33	12.33	14	0	22.67	84.67	36	24	0	0	0	0	0	55.33	9.33	209
Creatininase	303.75	120.75	483.75	430.75	421.5	99	107.5	203.25	133.5	70.25	60	435.5	92.75	36.75	281.25	222.25	427.25	71.5	229.25	383.5	392.5	309	97	220.5	503.25	0	954.25	703	827.75	379.75	336.25	485.5	704.5	478.5	815.5	348.25	747.75	1035.25	1182	839.25	514.25	662.75	331.25	553.5	701.25	703.5	849.75	961.25
N_methylhydantoinaseATP_hydrolyzing_	0	68	256	0	0	0	40	68	0	0	116	384	0	0	82	0	0	102	0	0	82	0	23	0	242	0	344	420	192	0	88	88	176	344	106	90	224	392	476	328	68	232	140	220	310	164	306	324
Hydroxyisourate_hydrolase	0	0	7.33	0	0	0	0	3	0	0	0	13.67	0	0	0	0	0	0	0	2.67	0	0	0	0	0	0	2.33	0	6.67	0	0	0	23.33	12.33	14	0	22.67	3.67	0	0	0	0	0	0	0	6.33	9.33	0
Dihydropyrimidinase	450.75	160.75	722.25	492.75	389	286	65.5	376.25	13.5	166.25	277	447.44	537.75	52.75	1007.25	226.25	459.75	481	384.25	649.5	590.5	174.5	154	303.5	577.25	0	1215.25	550	1346.75	511.25	643.75	997.5	1167.5	851.5	1026.5	641.25	711.25	1202.25	1161.44	1260.25	1011.25	1060.25	591.25	759	910.25	886	1136.08	1133.75
Dihydroorotase	3336.12	1024.25	4857.93	1245.35	4310.6	1689	1223.2	3804.35	450	961.7	1793.52	4151.91	2065.47	797.08	6360.16	2356.9	5492.72	3302.17	3141.35	3352.82	2286.7	3256.1	1540.25	3653.73	4923.07	156	7034.56	2736.35	5626.09	3757.15	4924.26	5443.26	4203.12	3736.68	4912.9	4753.48	3951.68	6198.69	8693.87	6666.11	7539.46	6692.98	5697.68	6030.2	5445.83	5154.11	5406.32	7764.1
Allantoinase	0	0	158	269	23	6	0	0	0	0	0	0	0	0	34	0	39	78.5	112	120	206	0	52	0	98	0	264	200	365.25	122	184.75	88	294	169	298	90	238.25	328.5	311	297	80.25	239.25	20	267.5	150	295.75	368	324
Beta_lactamase	2430.8	840.75	2973.38	882.5	2790.97	1371.5	780.5	1915	89	720.25	546.75	3166.32	1238.17	683.33	3955.33	2022	4215.42	2508.92	2608.25	2220.92	1358.5	1859	1109.5	2304.66	2725.92	73	3805.41	1736	2584.34	1555.75	2507.08	2802.42	2326.66	1895.08	2372.5	2020.33	2427.58	3753.84	5088	3410.91	4251.61	4130.75	3990.08	3819.75	3732.08	3269.33	3744.9	3988.42
Imidazolonepropionase	781.5	178.75	1265.75	89.75	1116.59	174.5	299.5	969.75	36	151.25	556.5	1013.5	383.42	46.08	1448.08	221.25	939.08	223	441.5	679.25	652.25	1358.5	163	791.58	1007.5	65	2258.08	641.75	1351.17	498.5	862.67	1613.92	994.83	1216.75	1419.75	1265.83	1154.58	1662.17	2486.75	1660.58	1126.91	1194.42	1039.83	761.25	1102	1108.58	821.33	2065.67
5_oxoprolinaseATP_hydrolyzing_	7	17	64	0	16	0	10	52	0	0	29	81	0	0	12	6	23	0	0	0	7	34	0	0	77	0	161	55	0	0	0	28	0	48	64	0	0	47	56	13	5	30	35	12	40	0	0	9
Arginase	127.8	342.75	992.05	375.75	216.88	198	169.5	243.25	49.5	147.25	77	290.9	449.75	23.75	283.25	235.25	566.09	382.17	102	171.25	400.75	210.5	539	185.08	1158.67	0	797.75	729.25	571.5	680.5	632.16	517.75	674.5	493.75	284.25	266.5	553.58	769	1557.75	915.08	1725.45	2104.58	998.5	2580.25	1347.83	1451.92	2088.33	520
Agmatinase	623.75	217.25	847.58	136.75	932.67	307	160.5	964.95	178.5	218.75	272.5	957.89	386.92	217.08	1244.08	303.75	1081.42	597.17	572.25	530.67	536.6	577	301	637.16	854.42	14	2012.91	820.5	1533.84	553.25	1183.66	1218.77	1143.99	834.33	1187.5	830.08	832.33	1335.89	2225.12	2059.91	1374.36	1190.83	1216.58	1051.5	1188.58	1060.91	1282.24	1634.42
Agmatine_deiminase	47.5	41	315.5	193	185.5	116	137	167	0	21	189	239.5	99	63	246	0	138.5	161	83	305	80	103.5	96	215	73	0	306	73	494.5	237.5	271.5	303	411.5	247	230	148.5	184.5	217	311	81	54	291.5	74	52.5	77.5	238.5	69.66	502
Dimethylargininase	0	0	29.5	0	15.5	0	0	14	0	0	0	6.5	0	0	0	0	45	41	0	0	0	18.5	0	42	20	0	130	0	27	18.5	12.5	46	11	0	0	37	19.5	27	15	33	28	45.5	22	30.5	20	29.5	30.5	124.5
N_succinylarginine_dihydrolase	39	0	7.33	25	75	0	13	44	0	0	102	78.67	0	0	79	0	0	39	27	76.67	13	0	0	79	17	0	2.33	18	60.67	43	74	76	23.33	12.33	14	0	22.67	84.67	36	24	0	0	0	0	0	55.33	9.33	209
S_ureidoglycine_aminohydrolase	0	0	0	0	0	0	0	0	0	0	0	0	0	0	0	0	0	0	0	0	0	0	26	0	0	0	0	0	9.25	0	37.75	0	0	11	0	0	14.25	18	37	0	12.25	42.25	0	53.5	0	71.75	41.83	0
Creatinase	0	0	0	0	0	6	0	0	0	0	0	0	0	0	0	0	0	0	0	0	0	0	0	0	0	0	20	0	0	0	0	0	0	6	0	0	0	0	22	21	0	35	20	0	0	0	0	0
Arginine_deiminase	180.5	39	494.5	210	454.84	73	96	258	68	84	87	408.5	239.67	32.33	550.33	155	491.33	229	186	313	179	397	170	253.33	396	0	553.33	85	463.17	347.5	236.17	370.67	363.83	248	515	300.83	336.83	607.67	639	314.33	775.66	713.17	487.33	579.5	439.5	541.83	571.33	641.67
Formimidoylglutamase	0	17	216	0	37	0	10	75	0	0	29	145	32	0	80	0	74	0	97	13	50	0	46.5	95	76	0	249	98	113.25	19	113.75	125	105	178	89	108	92.25	86	296	207	71.25	123.25	194	127.5	172	110.75	85	156
Allantoate_deiminase	0	0	79	145	23	0	0	0	0	0	0	0	0	0	68	0	39	92.5	56	60	185	0	78	0	166	0	366	300	379.25	61	299.75	132	323	239	259	135	350.25	402.5	426	414	114.25	292.25	0	433.5	225	457.75	570	486
Cytosine_deaminase	215.55	88.75	311.05	125.75	337.8	196	96.5	228.25	81.5	87.25	38	331.4	268.75	53.75	363.25	271.25	357.75	186.5	186.25	210.5	112.5	215.5	208	118.5	412.25	0	432.25	220	304.75	268.25	268.75	292.5	301.5	307.5	323.5	222.25	315.25	524.25	551	328.25	944.45	759.25	539.25	619	486.25	547	427.25	391.75
IMP_cyclohydrolase	3798.32	957.25	5127.53	1004.95	4812.53	1690	1196.73	4184.75	450	782.9	2145.12	4335.51	2290.27	577.08	7152.16	1786.3	5013.86	2524.84	2582.95	3743.22	2427.3	4485.7	1571.25	3613.46	5029.14	221	8166.96	2910.95	5710.09	4037.38	4783.52	6399.66	4473.92	4106.28	5506.3	5303.55	4453.61	7247.49	9819.87	7254.64	7461.06	6745.71	5446.28	5659.4	5268.16	5623.98	4743.65	8304.7
dCMP_deaminase	3191.12	942.25	4244.6	1038.35	4149.6	1673	1108.2	3396.35	378	919.7	1406.52	3898.49	1951.47	766.08	5827.16	2292.9	5127.72	3097.17	3037.35	3255.15	2064.7	3102.1	1457.75	3199.73	4192.07	156	6273.23	2382.35	5235.42	3126.15	4273.26	5022.26	3888.79	3394.35	4328.9	4303.48	3305.01	5717.02	7801.87	5771.11	7072.46	6302.98	5209.68	5254.2	4748.83	4664.78	4551.99	6722.1
dCTP_deaminase	269	62	412.33	83	331	171	64.33	497	81	70	252	410.67	136	124	505	158	555	271	177	182.67	212	66	177.5	390	660	0	853.33	496	550.17	547.83	688	551.5	411.33	296.33	578	307.67	557.17	631.67	830	1104	802.5	425.5	532	923	952	554.33	960.33	987
GTP_cyclohydrolaseI	2305.37	417.5	2690.93	351.85	2791.35	919.5	683.53	2650.85	310.5	520.7	1438.02	2389.41	1099.72	345.08	3745.41	772.15	2543.47	1075.92	1220.85	2042.57	1157.95	2575.1	557.5	2110.48	2710.82	91	4434.56	1545.85	2741.09	2222.98	2353.93	3472.01	2347.29	2083.43	2862.15	2928.4	2620.18	3927.44	5168.87	3722.86	3547.71	3055.65	2671.68	2076.2	2438.08	2836.53	1916.24	4523.85
Phosphoribosyl_AMP_cyclohydrolase	2311.87	406.5	2384.18	472.6	2240.1	930	471.03	2284.1	227.5	492.45	1156.52	2048.44	1245.72	307.33	4080.91	872.65	3153.47	1782.67	1558.1	2022.32	987.2	1707.1	700.25	2216.23	2646.82	36	4386.31	1705.35	3907.34	2348.23	3712.01	3743.76	2624.12	1967.18	2756.4	3135.4	2181.93	3397.44	4929.65	4262.86	3654.21	3356.23	2948.43	3214.7	3117.08	2929.61	2840.07	4920.85
Adenine_deaminase	648.3	200.5	1612.38	951.25	807.72	542	208.5	557.45	182.5	161.25	208	873.79	614.17	85.08	1416.83	513	1066.17	1153.92	741.25	965.42	680.35	605	260.75	860.91	1360.67	73	1758.91	798	1978.59	1383.75	1556.41	1417.52	1637.99	980.08	1371.75	1232.83	914.58	1497.64	1951.62	1926.66	2155.06	2451.08	1202.58	1655.5	1292.33	1335.41	1413.15	1749.67
GTP_cyclohydrolaseII	2236.87	420.5	2957.43	568.85	2694.85	953.5	791.53	2413.85	346.5	455.7	1554.02	2477.66	1198.72	362.08	3625.91	975.65	2710.97	955.92	1418.85	2054.57	1205.95	2336.6	669	2182.48	2816.32	87	4707.56	1562.85	3102.59	2155.48	2396.43	3279.01	2358.79	2310.43	2998.15	2970.9	2530.68	3764.44	5415.37	4177.86	3589.71	3286.15	2816.68	2319.7	2595.58	3068.03	2006.07	4928.85
Diaminohydroxyphosphoribosylaminopyrimidine_deaminase	2163.87	342.5	2697.43	497.85	2533.85	1007.5	810.53	2300.85	242.5	494.7	1357.02	2374.91	1044.72	323.08	3258.91	927.65	2878.97	843.92	1285.85	1962.57	1100.95	2173.6	536	2077.48	2673.32	87	4352.56	1516.85	2976.59	1913.48	2258.43	3080.01	2342.79	2271.43	2894.15	2856.9	2557.68	3592.44	5283.37	3860.86	3592.71	3182.15	2721.68	2239.7	2542.58	2882.03	2010.07	4294.85
S_adenosylhomocysteine_deaminase	917.25	281	1181	713	825.42	237	146	1271.2	120	110	422	624.5	557.67	55.33	1841.83	443.5	1478.17	1002.67	1178.75	1583.75	754.85	735	253.5	900.91	719.92	18	1730.83	604.25	1982.67	1274.25	1546.33	2041.52	1333.83	676.25	1813.75	1455.58	912.41	1614.72	1932.65	1893.16	1340.61	1066.25	1154.58	799.75	1153.58	813.5	676.41	2253.42
Guanine_deaminase	457	151.75	442.25	224.75	419.75	279	153.5	441.25	178.5	196.25	211	429.72	428.75	130.75	596.25	383.25	399.75	323	375	539.25	241.75	361.5	112	488.75	609	4	884.75	160.25	797.25	626.5	537.75	644.75	586.5	374.75	523.25	556.5	428	743.5	649.97	640.75	974	821	519.5	531.75	371.5	536.5	397.83	739
S_methyl_5_thioadenosine_deaminase	917.25	281	1181	713	825.42	237	146	1271.2	120	110	422	624.5	557.67	55.33	1841.83	443.5	1478.17	1002.67	1178.75	1583.75	754.85	735	253.5	900.91	719.92	18	1730.83	604.25	1982.67	1274.25	1546.33	2041.52	1333.83	676.25	1813.75	1455.58	912.41	1614.72	1932.65	1893.16	1340.61	1066.25	1154.58	799.75	1153.58	813.5	676.41	2253.42
tRNAadenine34_deaminase	3207.92	933.25	4406.23	1121.35	4120.9	1625.5	1117.53	3382.85	367.5	883.7	1495.02	3878.56	1952.47	753.08	5745.66	2330.9	5324.22	3221.67	3004.85	3230.82	2037.2	3068.1	1527.25	3252.23	4330.57	156	6211.56	2462.85	4964.59	3320.98	4358.76	4994.76	3847.62	3429.68	4334.4	4064.65	3286.68	5656.19	7724.87	6006.61	7302.66	6459.48	5451.68	5837.2	5006.83	4938.11	4945.82	6606.6
Adenosine_deaminase	810.25	537.75	1299.08	626.75	1243.5	719.5	445.5	782.75	188	384.25	291.5	1440.89	511.75	396.75	1453.75	975.25	1813.75	1436.5	1157.75	871.17	632	447.5	666.5	1172	1446.75	0	1193.58	777.5	1179.67	903.25	1284	961	949.83	726.83	900	875.25	945.17	1674.92	2081.22	1061.75	2364.5	2133	1874.25	2510.5	1646.75	1318.08	2278.41	1666.75
Cytidine_deaminase	2332.17	497.5	3191.73	646.85	3210.82	1135	692.53	2919.35	266	517.7	1463.52	2562.06	1570.72	356.08	4566.91	1171.15	3141.63	2019.75	1817.35	2570.57	1496.45	2576.6	684	2382.65	3141.65	156	5416.56	1828.35	4658.59	2580.48	3615.6	4859.01	3225.12	2872.43	3345.65	3889.9	2698.85	4381.94	6104.87	4931.03	4776.41	4832.15	3498.68	2848.7	3034.75	3305.69	2461.74	5533.35
Methenyltetrahydrofolate_cyclohydrolase	3378.92	987.25	4583.73	1161.35	4395.4	1849	1335.53	3793.35	414	1058.7	1686.52	4302.56	2016.47	788.08	6216.16	2449.9	5883.72	3334.17	3137.35	3447.82	2125.7	3277.1	1590.25	3591.73	4876.07	156	6844.56	2794.35	5548.09	3495.98	4919.26	5323.26	4155.12	3772.68	4726.9	4596.15	3998.68	6239.69	8441.87	6388.11	7908.66	6859.98	5795.68	6213.2	5551.83	5302.11	5478.32	7489.1
Nitrilase	125	0	0	25	135	58	13	76	0	0	102	102.22	20	13	203	0	59	39	27	144	23	12	24	95	74	0	106	131	54	43	82	130	33	0	95	16	131	220	280.22	63	15	9	0	0	64	106	20	209
2_iminobutanoate/2_iminopropanoate_deaminase	2767.37	524	3581.26	670.85	3170.18	1128	723.53	2918.35	302	538.7	1574.52	2773.55	1497.22	405.08	5042.41	1390.65	3813.81	2128.59	1924.35	2664.74	1563.95	2653.6	913.5	2735.81	3650.49	156	5883.89	2240.35	5144.26	2951.48	4279.92	4829.51	3543.95	3003.26	3973.15	4144.9	3159.18	4826.11	6675.09	5572.19	5197.71	4897.81	3716.68	3843.7	4012.41	4206.86	3499.73	6520.85
Aminopyrimidine_aminohydrolase	81.75	70.75	256.25	42.75	192	148	16.83	175.25	13.5	29.25	109	284.22	261.75	23.75	381.25	194.25	259.75	171.5	21.25	86.5	24.5	158.5	131	250.5	615.25	0	585.25	304	320	500.08	357.5	336.5	369.5	317.5	385.5	270.92	402.5	516.25	674.22	332.25	850.5	832.5	539.25	1079.5	521.25	448.75	633.25	477.75
Hydroxydechloroatrazine_ethylaminohydrolase	0	0	79	124	0	0	0	0	0	0	0	0	0	0	0	0	0	0	56	60	62	0	0	0	0	0	0	0	82	61	0	0	59	0	96	0	0	46	0	0	0	0	0	0	0	0	0	0
Glucosamine_6_phosphate_deaminase	3873.54	882.5	4564.08	1433.45	4590.75	1859	1270.23	3778.55	338.5	1051.65	1411.54	4393.58	2168.27	679.08	6224.49	2350.8	5929.93	3523.25	2976.45	3799.72	2063.95	3446.7	1367.75	3239.22	4768.8	99	7191.21	2791.2	5811.59	3532.38	4580.62	6321.4	4345.42	3785.78	4959.05	4498.3	3838.95	6036.94	8409.72	5793.23	7679.06	7284.22	6013.78	6112.9	5436	5465.31	5359.99	6923.03
1_aminocyclopropane_1_carboxylate_deaminase	0	0	0	0	0	0	0	0	0	0	0	0	0	0	34	0	0	0	0	0	82	0	0	0	98	0	244	200	192	0	88	88	176	152	106	90	224	204	252	276	68	112	0	172	150	164	306	324
Inorganic_diphosphatase	4242.42	1189.25	6871.23	1933.35	5505.74	2587	1444.53	4485.05	512	1187.2	2022.02	5364.56	2832.14	954.41	8406.99	3319.4	7888.55	4574.67	4135.35	4300.82	2922.3	3675.1	2177.25	4419.56	6649.57	306	9912.89	4248.85	8484.76	5250.48	7099.93	7168.53	6308.95	5228.68	6506.4	5873.48	4849.51	8368.16	11094.3	9551.94	11240.5	10492.6	8370.01	8950.7	7973.33	7289.94	7483.31	9776.77
Exopolyphosphatase	1757.42	378	2188.66	671.25	2647	1169	943.33	2438.45	400	591	858.42	2598.23	1177.42	330.08	2935.41	1254.25	3199.67	1660.92	1318	2132.59	979.6	1778	1030	2027.33	3023.67	22	3423.99	1584.5	3772.26	2202.83	3478.33	3004.86	2596.82	2431.41	2904.5	2944.25	3161.5	4201.06	5027.62	3568.66	5807.36	4161	3201.33	3743.75	3411.33	3338.16	3589.65	4569
ADP_ribose_diphosphatase	2833.72	884.75	3453.13	1103	3127.88	1712	865.33	2666.2	368	901	1157.17	3075.93	1831.75	772.5	4786.58	2578.75	4809.75	3127.25	2963.5	2538.42	1542.35	1756.5	1627.25	2783.42	3935.75	91	4885.83	2442.5	4137.42	3208.33	3995.58	3975.19	3345.49	2743.08	3369.25	3328.92	2834.92	4649.72	6129.34	5020.25	6943.4	5956.08	5108.5	5894.5	4704.25	4318.16	4779.41	5147.08
Nucleoside_triphosphate_phosphatase	57	0	90	40	53	62	0	0	0	0	0	160	50	0	0	78	0	74	0	0	0	0	22	0	39	0	55	47	57	20	0	25	0	23	26	0	0	64	66	52	46	0	39	0	0	45	46.83	0
NAD_diphosphatase	1393.62	267.5	1804.43	306.6	1701.18	652.5	580.53	1703.4	202.5	362.7	1017.27	1404.44	763.3	237	2128.33	618.9	1190.8	819	822.85	1408.32	958.35	1675.1	539.5	1370.82	1645.15	71	3087.23	1013.35	2282.67	1288.48	1515.1	2613.99	1657.46	1742.68	2109.65	2048.82	1447.02	2453.22	3240.25	2566.2	2462.85	1948.65	1761.35	1526.95	1693.75	1524.53	1313.41	2746.68
dUTP_diphosphatase	3340.92	970.25	4555.73	1121.35	4224.4	1688	1172.53	3531.35	414	929.7	1632.52	4077.56	1999.47	788.08	6094.16	2350.9	5434.72	3273.17	3009.35	3310.82	2084.7	3108.1	1538.25	3474.73	4607.07	156	6439.56	2641.35	5392.84	3460.98	4745.51	5194.26	3958.12	3537.68	4581.9	4426.15	3719.43	5996.69	8174.87	6163.11	7417.41	6557.73	5525.68	5824.7	5201.83	4942.36	5091.32	7173.1
Triphosphatase	39	0	7.33	25	75	0	13	44	0	0	102	78.67	0	0	79	0	0	39	27	76.67	13	0	0	79	17	0	2.33	18	60.67	43	74	76	23.33	12.33	14	0	22.67	84.67	36	24	0	0	0	0	0	55.33	9.33	209
CDP_diacylglycerol_diphosphatase	0	0	7.33	0	0	0	0	3	0	0	0	13.67	0	0	0	0	0	0	0	2.67	0	0	0	0	0	0	2.33	0	6.67	0	0	0	23.33	12.33	14	0	22.67	3.67	0	0	0	0	0	0	0	6.33	9.33	0
Undecaprenyl_diphosphate_phosphatase	6473.74	1635.5	9006.09	2028.3	8803.77	3307.5	2221.93	7243.6	802.5	1628.6	3507.14	8352.49	3718.74	1280.16	12519.8	4559.2	10405.9	5702.17	5551.8	6511.71	4106.5	6533.8	2855.5	6432.03	8862.37	428	13765.9	5201.8	11176.9	6913.53	9066.96	10794.9	8078.37	7733.29	9374.7	8689.03	7393.8	12285.4	16717.7	12995.6	14719.2	12964	10720	10878.6	9996.83	9712.08	9254.47	13768.3
Phosphoribosyl_ATP_diphosphatase	2341.87	431.5	2418.18	487.6	2318.77	1000	471.03	2346.1	272.5	505.45	1133.52	2157.44	1296.72	430.33	4062.41	975.15	3233.13	1854	1616.1	2039.32	1038.2	1689.1	719.75	2136.9	2886.65	36	4747.31	1745.35	4156.84	2464.23	3854.68	3710.26	2814.45	2128.18	2957.4	3070.4	2218.1	3508.94	5124.15	4476.53	3762.71	3443.73	3047.43	3311.7	3196.75	3057.27	2974.74	4967.85
Guanosine_5_triphosphate3_diphosphate_diphosphatase	1757.42	378	2188.66	671.25	2647	1169	943.33	2438.45	400	591	858.42	2598.23	1177.42	330.08	2935.41	1254.25	3199.67	1660.92	1318	2132.59	979.6	1778	1030	2027.33	3023.67	22	3423.99	1584.5	3772.26	2202.83	3478.33	3004.86	2596.82	2431.41	2904.5	2944.25	3161.5	4201.06	5027.62	3568.66	5807.36	4161	3201.33	3743.75	3411.33	3338.16	3589.65	4569
Bis5_nucleosyl_tetraphosphatasesymmetrical_	125	0	7.33	25	149	74	13.33	79	0	0	102	115.67	20	13	203	0	59	39	27	146.67	23	13	24	95	74	0	149.33	131	60.67	43.83	82	130	56.33	12.33	109	45.67	153.67	223.67	327	124	43	9	0	0	73	158.33	29.33	268
UDP_sugar_diphosphatase	0	20	82.66	0	0	0	41.33	73	36	21	94	27.34	22	22	72	0	0	0	0	5.34	0	26	0	64	119	0	48.66	0	35.34	102.83	57	0	46.66	59.66	66	63.67	188.34	45.34	24	76	0	0	0	0	69	12.66	18.66	173
UDP_23_diacylglucosamine_diphosphatase	1179.45	124.25	1368.18	93.1	1428.19	237.5	341.03	1130.9	49	177.95	724.85	1203.02	406.47	74.33	1933.33	249.4	1229.88	282.25	620.6	1012.57	642.35	1554.6	161	910.98	1438.4	65	2449.31	651.35	1393.59	763.23	820.77	1753.07	1117.46	1201.43	1544.65	1230.15	1325.85	1994.39	3047.75	1893.28	1546.51	1402.82	1319.43	843.2	1336	1379.11	756.66	2061.77
8_oxo_dGTP_diphosphatase	3640.76	1358.25	5790.58	1562.75	5215.49	2425.5	1452.83	5009.95	718	1087.25	2105.51	4977.4	2796.92	1130.08	7213.57	3121.25	6264.26	4717.34	3561.75	4502.67	2558.1	3093	2103	4902.5	5296.09	219	8307.91	3676.5	7682.84	5182.58	6857.49	7474.29	5596.65	4854.33	5423.5	6013.75	4909.16	7262.89	10029.1	7230.24	9169.36	8986.83	6571.58	8037	6086.91	6481.75	6556.06	9378.41
Alpha_D_ribose_1_methylphosphonate_5_triphosphate_diphosphatase_	110.5	17	151.33	0	85	0	10	177	0	0	29	179.67	0	0	59	6	71.5	21	60	7.67	163	51	97	0	77	0	178.33	106	158.17	0	33	188	111.33	126.33	217	72.5	38.67	240.67	224	350	245	62	92	145	344.5	66.33	274.33	67.5
dCTP_diphosphatase	0	0	7.33	0	0	0	0	3	0	0	0	13.67	0	0	0	0	0	0	0	2.67	0	0	0	0	0	0	2.33	0	6.67	0	0	0	23.33	12.33	14	0	22.67	3.67	0	0	0	0	0	0	0	6.33	9.33	0
XTP/dITP_diphosphatase	4617.62	1101.75	6090.33	1277.7	5775.59	1997.5	1532.73	4737	481.5	1126.4	2183.37	5339.69	2487.19	833.66	8209.24	2733.05	7057.85	3644.92	3801.7	4353.22	2781.55	4829.2	1844.75	4348.21	5945.22	221	9082.29	3342.7	6731.26	4290.13	5742.28	7072.83	5171.75	4835.28	6259.05	5813.38	5085.61	8004.16	11298.4	8287.14	9377.92	8186.55	7198.86	7216.4	6905.58	6682.89	6278.4	9301.12
Acylphosphatase	1871.92	617.75	2406.33	847.5	1998.58	1012.5	617.33	1620.5	218.5	649	780.17	2360.09	1140.75	643	3028.58	1681.25	2754.75	2077.75	2166.5	1515.92	1131.75	1013	1063.75	2219.92	2409.75	22	2677.33	1313.5	2396.92	1670.83	2482.08	2066.59	1720.99	1706.58	1959.75	2197.92	1610.42	2746.92	3936.5	2681.25	3711	3087.58	2828	3579.5	2693.25	2670.66	3161.91	3935.58
ATP_diphosphatase	102	17	87.33	25	102.33	0	23.33	166	0	0	176	166.67	3	7	169	6	57.34	69.67	27	147.67	20	87	0	195.33	110.67	0	192.33	73	121.67	78.83	136.66	216	59.33	60.33	108	157.67	53	163.67	153	50.33	41	60.33	37	12	51.33	107	27.66	376
Potassium_transporting_ATPase	2916.75	324.25	2244.49	1068.25	2413.49	604.5	558	1344.25	163.5	546	612.75	1919.67	853.5	71.25	3249.5	867	3789.77	2661.51	1820.75	2312.76	1179.5	1827	533.25	1659.49	3765.01	0	4331.49	1985.25	5276.01	2310.25	3855.72	3564.75	3177.98	1969.74	2283	2563.25	1978.5	3825.76	5392.91	4220.24	4053.75	4905.98	2537.25	4351.5	3238.49	4353.99	4042.47	4636
H_transporting_two_sector_ATPase	9180.68	2466.75	11544.5	3204.45	10739.4	4646.5	3118.56	9697.15	1083	2489.15	4688.38	10335.6	5700.86	1959.24	16414.6	5770.55	13833.9	8578.51	7777.2	8942.06	5457.75	7934.2	3784.5	9744.71	10968.8	344	17292.5	7004.95	14614.3	9102.46	13028.6	14200.7	10441.6	9004.94	11927.5	12243.6	9321.19	15013	20527.6	16856.1	17890.2	16020.5	13930.2	13685.1	12782	12352.5	12086	20247.5
Arsenite_transporting_ATPase	0	0	0	3	38	0	0	0	0	0	8	0	0	0	0	0	25	128	0	81	0	0	21.5	0	0	0	92	0	163	96	239	161	206	144	78	15	196	86	65	22	147	192	0	198	88	68	117.83	39
Monosaccharide_transporting_ATPase	4528.53	1306.25	6605.91	3095	5635.67	2422	1338.65	6103.7	662	1333.5	2914.68	5294.36	4100.25	472.5	8942.57	3328.75	7268.25	7827.25	4352.5	6689.94	3689.85	3103	2240.75	5960.43	5758.75	156	11257.8	5723	14285.4	5931.65	12236.1	12392.4	8190.8	6264.56	8634.25	9273.1	6004.94	9093.24	11903.3	12117.2	10613.1	11186.1	8030.5	8956.5	8171.25	7726.64	8716.86	14823.1
Magnesium_importing_ATPase	585.5	350	1034.33	454	712.33	477	359	461	44	369	78	1054.67	434	290	703	888	1263.84	1243.67	994	553.67	467	295	539	692.33	818.67	0	486.33	423	483.17	380	533.66	373	552.83	505.33	423	304.5	368	681.67	1119	554.33	1622	1416.33	1390	1770	1221.83	997	1608.99	782.5
Glycerol_3_phosphate_transporting_ATPase	0	17	150.33	124	0	0	10	20	0	0	29	94.67	0	0	29	0	0	0	56	62.67	103	0	0	0	85	0	149.33	155	184.67	61	44	44	170.33	136.33	163	45	134.67	198.67	182	151	34	86	35	98	115	88.33	162.33	162
Polar_amino_acid_transporting_ATPase	5303.84	2198	7433.23	2780.1	6749.47	3573	2172.53	5316.3	788	1857.7	2287.94	7229.95	3851.8	1679.5	10441.9	5282.15	10041	7410.84	6227.1	6058.57	3730.3	3809.6	3485.5	6332.9	7779.74	172	9385.48	4903.6	9102.42	6294.73	8600.5	7923.11	6790.79	5674.43	7335.9	7385.57	6291.68	10333.1	13064	9603.86	14205	12299.1	10033.9	12298.7	9572.16	8745.45	10483.1	12725.8
Nickel_transporting_ATPase	0	174	185.66	124	80	96	41	204	72	21	130	121.34	312	22	576	36	424	134	138	409.34	62	50	0	64	238	0	400.66	0	157.84	385	217.5	160	105.66	116.66	302	232	359.84	249.34	180	282	24.5	220.5	74	23	138	240.16	18.66	411
Sulfate_transporting_ATPase	246	42	293.33	116	138	142	72	177	0	0	257	319.67	148	29	359.5	84	80	161	115	283.67	78	34	51.5	227	133	0	470.33	120	284.67	143	221	285	168.33	239.33	259	230	114.67	296.67	438.5	164	51	201	162	12	40	192.33	83.16	420
Phosphate_transporting_ATPase	2823.97	1272.75	4377.63	1471	4028.47	1992	1274.33	3168.2	403	1163	1112.17	4340.71	1982.09	1002.16	5512.74	2846.25	6181.59	4201.59	3258.25	3047.17	1873.6	2179	2006.75	3322.99	4285.34	91	5197.99	2758.75	4367.76	3212.08	4626.74	4505.78	3613.65	3024.33	3693	3247.83	3291.49	5200.31	7026.37	4960.07	7804.47	7161.33	6038.41	7412.75	5664.16	4888.16	6286.48	5828.67
Phosphonate_transporting_ATPase	706.3	375	1100.13	414	781.8	467	369	713	44	344	152	1071.07	424	297	806	880	1367.5	1243	1054	594.67	625	349	714.5	794	1041	0	767.33	679	557.17	468	602	657	622.33	547.33	630	505.5	387.67	863.67	1479	982	1977.2	1513	1591	2292	1577.5	1144.33	1981.16	923.5
Molybdate_transporting_ATPase	820.25	255.75	1109.08	460.75	828.83	539	265.83	826.45	169.5	145.25	621	817.39	652.75	112.75	1737.25	290.25	1097.59	510.67	384.25	1178.17	493.6	570.5	147	880.83	1132.92	4	1990.58	816	1309.67	1043.58	1260.66	1381.1	1144.83	835.83	1436.5	1321.42	1235	1772.22	2184.62	1670.58	1197.7	1434.83	687.75	819	1012.08	1338.25	918.74	2296.25
Cadmium_exporting_ATPase	3096.92	941	4193.48	1058.85	4048.9	1585.5	1143.7	3542.05	413	995.95	1587.27	4013.31	1927.47	788.08	5752.16	2281.9	4760.97	3027.42	3002.1	3083.07	2339.8	2867.1	1731.25	3225.73	3816.82	156	6050.81	2373.85	5167.09	3267.4	4487.01	5035.11	3807.62	3529.43	4802.4	4184.98	3542.93	6011.49	7472.27	6139.86	6986.11	5953.23	5023.43	5578.45	5096.08	4509.61	4906.9	7165.85
Fe3_transporting_ATPase	407.5	169	1438.5	1040	697.5	569.5	151.66	475.5	194.5	95	245.5	882.97	430	65	941.5	403	651	826.5	590.5	821	650.5	495.5	155	525.5	881.5	73	1348	837	1911	1009.66	1227	935.5	1263	657	1316.5	1204.34	785	1438.5	1224.22	1296.5	1340	1539.5	857	777	826.5	627	859.33	1621
Polyamine_transporting_ATPase	2064.17	765.25	2575.08	955.75	2451.58	1160.5	809.83	1996.25	320	674.75	807.67	2639.81	1354.25	537.75	3634.08	2003.25	3815.75	2562.5	2215.5	2100.42	1388.75	1541	1112.5	2231.92	2449.5	63	3672.08	1671.25	3490.67	1958.33	3252.83	3172.59	2309.49	2181.58	2597.75	2905.67	1980.42	3492.67	4517.97	3470.25	4749.25	4523.58	3804.5	3722.25	3274	2846.41	3392.16	4318.33
Quaternary_amine_transporting_ATPase	58.25	93	264.33	0	121.75	100	20	220	0	0	103	469.17	0	77	380	53	222	0	7.75	116.42	57.25	155	0	141.25	302.75	0	460.83	226.25	157.17	126.25	176	257.25	198.33	288.58	307.75	259.25	340.42	593.42	514.75	251.5	306.75	233.75	217.25	278.75	308.25	157.83	353.08	383.25
Vitamin_B12_transporting_ATPase	39	0	7.33	25	75	0	13	44	0	0	102	78.67	0	0	79	0	0	39	27	76.67	13	0	0	79	17	0	2.33	18	60.67	43	74	76	23.33	12.33	14	0	22.67	84.67	36	24	0	0	0	0	0	55.33	9.33	209
Iron_chelate_transporting_ATPase	4865.82	1105.25	6317.45	1445.6	5785.23	2643	1412.19	5136.8	550	944.7	2453.27	5603.29	3211.56	765.49	9233.07	2762.65	7830.88	3529.92	3061.1	4744.5	2536.55	4434.1	1466.25	4859.64	6966.32	259	10862	4016.1	10401.1	5971.89	8847.35	8714.2	7164.1	5598	7179.15	8035.15	6857.02	9832.51	12341.6	9988.27	11415.8	11592.8	8061.59	8116.2	7695.58	7743.84	7259.86	11800.2
Taurine_transporting_ATPase	0	0	7.33	0	0	0	0	3	0	0	0	13.67	0	0	0	0	0	0	0	2.67	0	0	0	0	0	0	2.33	0	6.67	0	0	0	23.33	12.33	14	0	22.67	3.67	0	0	0	0	0	0	0	6.33	9.33	0
Cu2_exporting_ATPase	2070.12	277.25	2137.85	347.1	2140.85	735.5	577.7	1910.9	193	394.95	1200.52	2611.02	695.47	364.33	3481.66	770.9	2153.72	793.42	1187.6	1680.9	938.35	2031.6	517	1758.98	2148.57	69	3716.98	1071.35	2549.92	1506.4	1690.43	2587.91	1832.46	1829.1	2606.65	2213.48	1979.01	3341.72	4559.25	2871.61	2679.01	2198.65	2447.43	1495.2	1969.33	2030.45	1353.66	3647.6
Teichoic_acid_transporting_ATPase	524.59	94.75	631	245.5	566.91	342	122	509	15	34	312.34	834.59	279.75	140	833.91	537.75	606.75	564.75	384	587.25	196.25	322.5	384.75	656.09	545.75	0	1035	483	1000	570.5	793.5	1000.93	561.16	694.25	789.25	895.75	681	991.75	1005	600.75	941.75	675	485	948.5	625.25	965.25	855.58	1217.41
Heme_transporting_ATPase	272	50	133.83	0	130.83	119	45.33	248	0	0	121	275.17	81	25	398	6	161.34	49.67	60	229.67	77	261.5	24	243.33	234.67	4	393.33	168	87.17	197.33	143.16	298	209.33	90.33	273	372.67	310.5	446.67	428	146.33	136	114.83	59	53.5	135.33	175.5	78.16	489
Xenobiotic_transporting_ATPase	147	170	521	274	346	191	243	308	68	165	41	356	289	30	222	240	595	314	197	299	282	292	427	155	580	0	360	343	225.25	289	304.75	188	285	307	281	203	361.25	536	926	457	1277.25	1062.25	629	1447.5	757	979.75	1211.83	399
Zinc_exporting_ATPase	3096.92	941	4193.48	1058.85	4048.9	1585.5	1143.7	3542.05	413	995.95	1587.27	4013.31	1927.47	788.08	5752.16	2281.9	4760.97	3027.42	3002.1	3083.07	2339.8	2867.1	1731.25	3225.73	3816.82	156	6050.81	2373.85	5167.09	3267.4	4487.01	5035.11	3807.62	3529.43	4802.4	4184.98	3542.93	6011.49	7472.27	6139.86	6986.11	5953.23	5023.43	5578.45	5096.08	4509.61	4906.9	7165.85
Cu_exporting_ATPase	2178.8	1030	3562.88	988.25	2992.21	1643.5	908.83	2780.45	437	675.75	1157	3522.54	1668	804.75	4810	1914.5	4357.68	2990.09	2458.75	2466.92	1501.35	1729.5	1333.25	2810.41	3690.34	95	4602.58	2250	4281.67	3099.58	4427.48	3994.85	3224.99	2662.58	3329.25	3342.67	3260.83	4853.47	5849.12	4766.16	5944.15	5456.82	4390.25	5086	4283.16	3753.33	4604.32	5847.5
Tungstate_importing_ATPase	56	0	29	0	11.33	0	0	73.2	0	0	52	7	3	7	85	0	34.34	30.67	0	71	2.6	52	0	116.33	16.67	0	65	0	61	35	62.66	117.6	38.5	0	30	157	30.33	70.8	93.4	36.33	53.2	36.83	26	0	11.33	51.67	18.33	158
Calcium_transporting_ATPase	4782.05	1986.25	7534.7	2287.85	6494.54	2799.5	1952.2	5099.05	647.5	1701.7	1581.85	6438.56	3334.47	1631.58	8440.33	4436.9	8946.88	6275.5	5560.35	5040.65	3570.3	3681.1	2774.75	4627.23	6660.9	180	8953.73	4016.35	7842.67	4808.15	7077.18	7077.52	6194.29	5207.85	6112.4	5084.48	4755.43	8305.32	11891.2	9302.78	11724.8	11130.7	8839.18	10244.2	8159.5	7850.69	9062.81	8965.77
DNA_helicase	32706.9	9634.5	44158.5	10818.5	41771.6	16665	11404.6	34531.5	3853	9252	15518.2	39970.2	19540.7	7543.8	59292.6	22881	52858	31661.3	29560.5	32292.2	20358	30619	15348.5	33186.7	44482.3	1438	63461.6	26007.5	51832.4	32931.1	45465.6	50474.6	38262	34414.8	44186	42067.7	35327.2	58121.9	79443.7	59564.4	71476.4	62923.5	53786.8	57202	50756.2	48780.1	49995.1	68816.5
RNA_helicase	5390.62	1590	7973.66	2332.1	7309.19	2942.5	1900.02	6016.1	648	1467.95	2857.02	7297.4	3297.56	1312.49	10590.1	4235.65	9701.31	5522.01	5414.85	5673.09	3630.45	4710.1	2674.75	6365.3	7745.41	300	11416	4737.6	9241.95	5718.97	8272.42	9236.85	6888.26	5941.41	7486.65	7154.32	6310.27	10227	14078.3	10477.7	13254	12235.7	10140.3	10149.5	9665.49	8883.34	9014.95	12978.4
Vesicle_fusing_ATPase	0	0	0	0	0	0	0	3.2	0	0	0	0	0	0	7	0	0	0	0	0	2.6	0	0	0	0	0	0	0	0	0	0	5.6	0	0	0	0	0	6.8	10.4	0	5.2	0	0	0	0	0	0	0
Cobalt_precorrin_5A_hydrolase	1010.42	311.25	1151.25	338.75	917.66	669	306.5	1051.95	193.5	280.75	681.17	1054.89	849.25	207.75	1897.58	529.25	1452.09	779.17	805.25	1115	691.6	742	366.5	1055.5	1127.92	8	2202.25	818.5	1906.75	1203.25	1461.91	1587.94	1425.33	990	1621.5	1565.75	1017.58	1841.55	2006.62	2260.58	1872.95	1572.08	1498.25	1112	1246.58	1134.17	1083.41	2426.08
Fumarylacetoacetase	0	0	152	0	47	0	0	58	0	0	0	70	32	0	101	0	74	0	103	13	50	0	9	95	40	0	243	43	104	19	76	137	111	119	89	108	57	39	202	194	55	51	159	62	137	70	54	178
3_fumarylpyruvate_hydrolase	93	17	64	0	60	58	10	87	0	0	29	118	20	13	136	6	82	0	0	70	17	46	24	16	134	0	267	168	0	0	8	82	33	48	159	16	131	186	300	52	20	39	35	12	104	57	20	0
3D_35/4_trihydroxycyclohexane_12_dione_acylhydrolasedecyclizing	61	0	9	0	8	0	0.33	0	0	0	0	0	50	0	63	0	0	24.5	25	0	32	1	0	54	0	0	0	0	0	0.83	0	0	0	65	0	0.67	0	0	68	53	0	27	62	0	0	0	10.83	0
Kynureninase	0	0	82	0	0	0	0	0	0	0	0	64	32	0	62	0	74	0	76	0	50	0	9	55	40	0	70	43	104	0	48	87	65	90	0	65	25	0	52	75	35	51	107	35	82	0	54	111
Acylpyruvate_hydrolase	0	0	0	0	0	0	0	0	0	0	0	0	0	0	0	0	0	0	0	0	0	0	11.5	0	0	0	0	0	0	0	0	0	0	0	0	0	0	0	0	0	0	0	0	0	0	0	0	0
S_2_haloacid_dehalogenase	165.25	339.75	1042.5	324.5	334.75	413	59	322	0	0	109	616.75	628.75	70	1126.25	177.75	863.25	805.75	181	522.25	368.25	225	602.75	471.75	1562.75	10	1645	1130	835.75	900	868.25	956.25	781.5	484.25	640.25	388.75	558.25	1175.75	1792	1302.75	1782.5	1743.25	1211	2885.5	1396.25	1680	2306.08	1042.25
Haloacetate_dehalogenase	0	17	64	0	0	0	10	17	0	0	29	81	0	0	12	0	0	0	0	0	0	0	0	0	36	0	25	55	0	0	0	0	0	48	0	0	0	47	56	13	0	30	35	12	40	0	0	0
Aspartate_1_decarboxylase	1852.12	221.75	2190.68	184.1	2084.35	694.5	505.7	1941.6	94	313.45	1004.02	1795.19	900.97	263.33	2823.66	466.4	1959.72	525.92	909.6	1408.07	1071.45	1976.1	465	1480.98	1915.07	83	3581.31	1055.85	2191.84	1431.9	1447.18	2683.51	1826.29	1819.93	2365.65	2026.98	2046.93	2952.19	4242.15	3182.61	2666.46	2240.4	2103.43	1405.2	2107.33	2102.53	1539.49	2988.6
Aspartate_4_decarboxylase	495	181	740.5	201.25	315.25	124.5	9	215.75	14.5	46	8.25	361.97	305.75	23.75	542.25	211.25	571.5	357.75	238.25	273	294.25	220.5	294	169.75	1102.25	0	725.5	579.75	1020	584.25	690.25	656.5	728.5	412	265.75	397	464.5	832.5	1436.97	966	1573.5	1841	988.75	1780	1098.25	1181.25	1539.25	573.25
Glutamate_decarboxylase	666.25	52.25	453.91	185.5	711.59	190.5	162.5	428.5	137	110.75	12.25	637.09	307.67	62.33	760.33	363	946.08	456.25	479	643.84	279.75	590	339	242.58	810	0	577.24	260.75	931.26	328	581.17	532.67	510.99	415.16	553.25	570.08	459.92	1015.26	1144.75	754.08	1677.91	1081.42	870.83	929	824	1089.24	933.99	971.17
Ornithine_decarboxylase	869.5	476	1209.83	399	1017.5	621.5	431.33	786.5	54.5	344	303.5	1500.67	485	378	1489.5	991	1504	1141.5	1099.5	855.67	577.5	516	579	1059.5	1277.5	4	1004.33	762.5	1016.67	799.83	1168.5	913.5	885.33	793.33	882.5	908.67	1049.67	1703.17	1928	854.5	2172	1931.5	1654	2130	1584.5	1271.33	1909.33	1728
Lysine_decarboxylase	53	56	133.66	0	96	53	92	99	0	0	121	80.34	85	0	231.5	0	94	131	75	241.34	53	122	79.5	59	45	0	229.66	67	133.34	60	61	200	201.66	115.66	45	0	89.34	7.34	100	132	15	139	88	0	0	80.66	45.66	0
Arginine_decarboxylase	1410.95	222.75	1727.01	194.6	1846.85	301.5	353.7	1627.6	76	302.45	821.85	1459.13	596.97	156.83	2138.83	385.9	1559.06	462.59	811.1	1116.24	836.95	1680.6	273	1200.64	1616.24	79	2705.14	709.35	1898.26	989.9	1081.59	2304.67	1425.79	1399.76	1872.65	1566.98	1361.68	2341.36	3415.59	2394.44	2243.21	1900.98	1660.93	1190.2	1760.16	1592.78	1187.15	2606.77
Diaminopimelate_decarboxylase	3119.59	856.25	4446.73	1127.35	3886.06	1605	1087.53	3552.35	490	748.7	1724.19	3750.45	1864.47	526.08	5863.49	1855.4	4860.06	2504.84	2380.35	3201.82	1913.7	3075.1	1393.75	3095.73	4494.24	156	6854.56	2626.35	5645.09	3562.98	4595.92	5334.6	4026.45	3527.68	4441.9	4534.15	3673.01	5957.19	8197.59	6420.44	6953.66	6311.31	4930.68	5377.2	4803.16	4885.78	4687.48	6874.43
Orotidine_5_phosphate_decarboxylase	3351.12	995.25	4576.93	1124.35	4274.6	1783	1172.53	3591.35	414	940.7	1645.52	4092.16	2059.47	788.08	6264.16	2350.9	5569.72	3363.17	3064.35	3331.82	2084.7	3162.1	1644.25	3555.73	4905.07	156	6777.56	2844.35	5455.09	3681.98	4921.26	5346.26	4118.12	3601.68	4659.9	4480.15	3873.68	6138.69	8496.87	6380.11	7746.46	6782.98	5768.68	6456.2	5487.83	5168.11	5477.32	7295.1
Oxaloacetate_decarboxylase	3729.69	775	3292.1	988.25	3811.1	1626	984.99	3810.45	406	870	1870.09	3464.89	2139.42	477.08	6566.74	1295.25	4744.33	3125.25	2672	3795.25	2163.1	3549	1011	3526.67	3159	105	7237.33	2220.5	6753.17	3060.99	5677.75	6554.2	4139.82	3087.75	4643.5	5398.59	3144.58	5487.72	7385.9	6877.33	4531.01	4648.75	4194.83	3112.75	3738	3813.91	3353.82	8577.33
Phosphoenolpyruvate_carboxylase	641.5	395	1313.33	418	863	456	423.33	663	80	390	317	1190.67	499	312	1109	958	1416.5	1211	1118	625.67	530	305	654.5	1034	1463	4	1185.33	757	893.17	935.83	1016	758	960.83	949.33	716	608.17	896.67	1189.67	1929	1119	2280	2088	1938	2647	1828.5	1377.33	2160.83	1492.5
Phosphoenolpyruvate_carboxykinaseGTP	357.5	119	328.5	49	438.5	197.5	47	490.5	55.5	80	206.5	247	328	130	1033.5	106.5	797	672.5	567.5	511	418.5	269	132.5	405.5	545	4	920	266.5	1125.5	384	907.83	829	563.33	309	536.5	588	142.5	637	894.5	1131.5	630.5	506.33	453	434	517.5	464.33	458	1183
Diphosphomevalonate_decarboxylase	712	433	1171	491	1136	526	455	705	112	403	86	1401	494	390	1262	1056	1763	1221	1124	776	574	576	683	877	1018	0	703	475	579.25	551	699.75	582	656	680	785	530	714.25	1261	1692	766	2290.25	1779.25	1658	2182.5	1464	1327.75	1914	1166
UDP_glucuronate_decarboxylase	320.25	20	179	50	270.42	36	62	334	36	53	147	190.5	74.67	9.33	485.33	38	544.67	61.67	82.75	213.75	58.25	516	0	289.91	287.42	4	818.83	127.25	240.17	191.25	273.33	600.92	270.33	180.25	378.75	433.58	197.41	299.42	521.75	318.16	235.41	336.75	344.58	146.75	463.58	340.5	153.41	630.92
Phosphopantothenoylcysteine_decarboxylase	3337.12	947.25	4556.93	1118.35	4167.6	1636	1172.53	3461.35	414	929.7	1556.52	4068.16	1854.47	788.08	5894.16	2350.9	5360.72	3129.67	3023.35	3272.82	2043.7	3065.1	1484.25	3326.73	4333.07	156	6224.56	2411.35	5183.09	3255.98	4530.26	5035.26	3720.12	3419.68	4395.9	4301.15	3502.68	5731.69	7842.87	5903.11	7074.46	6392.98	5340.68	5268.2	4930.83	4838.11	4620.32	6775.1
Uroporphyrinogen_decarboxylase	752.25	327.75	1477.08	591.75	907.5	348.5	298.83	694.95	435	179.25	570.5	803.11	275.75	63.75	1384.75	390.25	1207.75	572	607.75	728.17	604.6	524	267.5	986	1246.75	22	1894.58	1057.5	1864.17	1079.08	1662	1215.6	1174.33	785.83	1096	1544.92	1225.17	1613.22	1953.84	2045.75	1341.7	1315.5	1068.25	1202.5	1359.75	1310.08	1391.58	2410.25
Ribulose_bisphosphate_carboxylase	7	0	16	0	0	0	0	35	0	0	0	0	0	0	29	6	23	0	0	13	7	34	0	0	41	0	136	19	15	47	0	28	40	0	84	0	110	37	71	17	56	25	22	0	0	27	11	0
Acetoacetate_decarboxylase	32	0	52	0	0	45	0	0	0	0	0	0	71	0	77	70	0	0	0	0	0	0	0	0	153	0	132	68	146	141	112	117	160	141	88	60	147	142	148	86	308	331	178	219	186	142	149.83	34
4_carboxymuconolactone_decarboxylase	2829.37	788.5	2522.35	830.6	2628.93	1368.5	805.7	1865.4	140	844.45	765.02	2755.52	1337.72	730.33	3799.41	2443.65	3891.81	3340.34	2993.6	2390.65	1207.6	1523.6	1395.25	2614.06	3040.99	0	3451.98	1813.35	2776.42	2179.4	2426.92	2902.66	2362.29	2102.85	2274.9	2372.73	2054.34	3412.97	4573.25	2787.69	4789.76	4231.31	3951.93	4666.2	3574.91	3204.2	3676.57	3815.85
Tartronate_semialdehyde_synthase	0	0	7.33	0	0	0	0	3	0	0	0	13.67	0	0	0	0	0	0	0	2.67	0	0	0	0	0	0	2.33	0	6.67	0	0	0	23.33	12.33	14	0	22.67	3.67	0	0	0	0	0	0	0	6.33	9.33	0
Indole_3_glycerol_phosphate_synthase	2007.12	386.75	2118.18	436.1	2152.6	826.5	532.03	2298.6	217	474.45	1148.02	1789.44	1040.97	321.33	3467.91	742.15	2667.22	1326.42	1323.6	1797.07	896.45	1620.1	539	1884.98	1887.57	26	3965.06	1252.85	2951.34	1844.23	2531.01	3395.51	2116.62	1782.93	2204.65	2624.65	1977.43	2713.19	3905.9	3748.61	2689.96	2633.23	2388.68	1884.7	2252.33	2555.36	1825.82	3934.1
Phosphoenolpyruvate_carboxykinaseATP	2391.62	736.75	2905.18	732.1	2863.52	1073.5	910.03	2376.4	192	697.45	1230.02	3044.69	1114.97	487.33	3692.16	1487.4	3123.38	1872.75	1999.6	2213.07	1446.85	2433.6	969	2286.65	2519.4	69	3909.31	1474.85	2628.34	1653.23	1975.02	3220.91	2193.29	2346.93	2785.65	2641.15	2271.1	3790.89	5217.75	3236.28	4018.26	3317.07	3222.43	3044.7	2879.5	2878.36	2864.99	4125.6
Acetolactate_decarboxylase	650	287	707	272	986	408	276	456	112	273	37	1167	312	390	1110	957	1236	1012	1045	643	370	425	439	730	528	0	350	150	393.25	324	458.75	361	345	444	607	449	508.25	979	901	320	1392.25	876.25	1156	866.5	768	600.75	854	939
Adenosylmethionine_decarboxylase	684.55	231.75	747.38	74.75	699.8	357	182.5	707.45	178.5	67.25	234	904.04	337.75	163.75	1468.75	269.75	1010.75	609.5	783.25	620.17	552.1	610.5	245.5	637.5	880.75	12	1434.58	556	1294.92	1015.25	1412.08	969.6	1236.66	700.83	1007.5	951.25	867.42	1403.22	1674.12	2121.25	1389.15	1150.58	904.25	977	933.25	771.66	801.58	1954.75
Phosphatidylserine_decarboxylase	2972.12	883.75	3354.18	949.1	3264.85	1325.5	1327.03	2786.6	353	1073.45	1496.02	3361.44	1308.97	847.33	4210.16	2305.9	4102.22	2467.92	2967.6	2689.07	1703.45	2509.1	1097	2985.98	3305.57	69	4441.31	1510.85	2887.59	2069.23	2269.93	3066.51	2472.29	2520.93	3079.65	2798.65	2600.18	4134.19	5434.65	3418.61	5105.21	4002.65	4240.43	3613.2	3557.33	3280.28	3233.99	5027.1
Glutaconyl_CoA_decarboxylase	284	112	147	34	263	192	70	428	45	80	220	356	309	112	613	42	159	282	169	459	165	430	145	372	227	8	522	157	358.5	578	320	416.5	557	136	365	550	723.5	662	527	433	361.5	168.5	161	213	75	344	186	1051
2_oxoglutarate_decarboxylase	0	0	0	0	0	0	0	0	0	0	0	0	0	0	0	0	0	0	0	0	0	0	11.5	0	0	0	0	0	0	0	0	0	0	0	0	0	0	0	0	0	0	0	0	0	0	0	0	0
Tartrate_decarboxylase	123	33	118.33	124	28	61	35	91	0	0	47	143.67	58	5	201	0	0	0	116	148.67	163	144	26	111	113	4	197.33	100	184.67	204	127	140	276.33	118.33	233	244	241.67	349.67	178	219	86	88	0	139	75	179.33	193.33	457
Indolepyruvate_decarboxylase	0	0	0	0	0	0	0	0	0	0	0	0	0	0	0	0	0	0	0	0	0	0	0	0	0	0	0	0	9.25	0	14.75	0	0	11	0	0	14.25	0	37	0	12.25	10.25	0	11.5	0	11.75	0	0
Oxalyl_CoA_decarboxylase	1043	454	1320.33	721	1591	697	679	917	316	532	78	1444.67	914	410	1364	1438	2108	1684	1490	1265.67	842	970	1234	944	1408	0	878.33	705	701.67	777	897	653	751.33	870.33	1231	754	921.67	1728.67	2199	1080	3634	2250	2162	3143	1889	2169.33	2540.33	1725
Threonine_phosphate_decarboxylase	1607.59	348	1611	404.5	1602.25	834.5	463	1362.7	217.5	477	832.34	1394.28	882.67	233.83	2555.99	844.5	1855.83	694.5	1008.75	1465.25	773.85	1429.5	518.5	1570.42	1537.75	73	3138.33	988.25	2192.17	1321.75	1750.17	2322.2	1507.49	1303.75	1774.25	2058.58	1390.58	2303.22	3137.59	2793.83	2142.61	2141.92	1701.08	1321.75	1368.25	1766.33	1099.41	3252.58
Phosphonopyruvate_decarboxylase	314	33	32	0	28	61	35	176	0	34	47	224	58	5	283	127	112	0	281	153	101	144	55	183	181	4	195	100	224	143	138	262	194	135	123	292	219	300	214	298	238	98	162	152	173	143	153	490
4_hydroxyphenylacetate_decarboxylase	0	0	0	0	0	0	0	0	0	0	0	0	0	0	0	0	0	0	0	0	0	0	0	0	0	0	0	0	0	0	0	0	0	0	0	0	0	0	58	0	0	0	0	0	0	0	0	0
3_dehydro_L_gulonate_6_phosphate_decarboxylase	0	0	7.33	0	0	0	0.33	3	0	0	0	13.67	0	0	0	0	0	0	0	2.67	0	1	0	0	0	0	2.33	0	6.67	0.83	0	0	23.33	12.33	14	0.67	22.67	3.67	0	0	0	0	0	0	0	6.33	9.33	0
Malonyl_CoA_decarboxylase	7	17	64	0	0	0	10	52	0	0	29	81	0	0	12	6	23	0	0	0	7	34	0	0	77	0	161	55	0	0	0	28	0	48	64	0	0	47	56	13	5	30	35	12	40	0	0	0
Carboxynorspermidine_decarboxylase	1769.45	336.75	1753.85	123.1	1901.52	617.5	612.7	1724.4	214	387.45	945.35	1847.35	786.97	244.33	2763.83	661.9	1839.22	886.92	1273.6	1517.4	1025.35	2046.6	516	1493.31	1974.57	69	3296.98	788.35	2557.92	1442.4	1901.76	2531.07	1890.46	1770.6	2031.65	2093.98	1615.01	2703.22	3993.25	3332.61	2503.51	2150.98	1944.93	1557.2	1820.33	1861.28	1310.99	3194.27
4_hydroxy_3_polyprenylbenzoate_decarboxylase	636	140	876.99	430	423.66	371	296	761.2	72	42	695	831.51	651	68	1431	152	427.68	412.34	364	974.01	391.6	706	77	920.66	1069.34	8	1514.99	422	1405.01	1110	1209.32	1308.6	1202.49	983.99	993	1226	1122.67	1440.81	1384.4	1398.66	973.2	1317.16	706	780	834.66	1051.33	679.14	2322
Fructose_bisphosphate_aldolase	4591.01	1053.25	5874.39	2442.35	4861.48	2135	1291.53	4471.35	444	1194.7	2077.86	5322.49	2870.14	836.41	8001.15	2776.9	6009.89	4346.34	4165.1	4760.91	3264.95	3759.1	1738.25	4826.98	5472.49	168	8075.05	3333.6	7679.85	4813.23	6406.34	7192.36	5703.27	5148.59	6424.65	6132.23	4906.18	7804.45	10381.6	7951.27	8603.82	7667.48	6711.26	6835.45	6159.91	6089.02	6332.21	9627.18
2_dehydro_3_deoxy_phosphogluconate_aldolase	2142.12	531.25	2988.68	939.1	2685.93	1175	749.03	2182.9	195.5	535.45	1133.52	2639.44	1425.8	156	4269.08	1365.15	3731.05	1786.75	1707.1	2680.57	1193.85	2049.1	634	2252.32	2865.4	156	4729.73	1621.35	4051.92	2311.23	3147.6	3572.74	2536.46	2482.43	3121.65	2915.82	2033.52	3884.72	5045	4181.95	4161.35	4075.65	3376.35	3173.2	3223	3410.28	2590.66	5021.43
L_fuculose_phosphate_aldolase	1133.67	313	1459.83	795	1221.16	492.5	413.33	1566.7	181.5	365	643.17	986.56	847	116	2057.83	454.5	1824.84	1278.17	1078.5	1635.67	891.6	834.5	238	1280.5	1262.67	28	1968.33	730	2400.17	1094.83	2162.66	2163.77	1368.33	1135.33	1733.5	1923.17	1004.5	1898.47	2545.62	2142.83	1784.7	1473.83	1173.5	918	1309.33	1193	1130.49	2611.83
Rhamnulose_1_phosphate_aldolase	570.45	69	717.43	107.6	678.85	178	242.2	576.4	0	59.2	258.6	677.02	300.8	17	966	275.4	563.8	141	167.35	723.82	238.85	850.1	126	479.65	480.15	61	1317.23	290.85	590.17	464.15	393.1	957.65	567.13	701.18	649.15	353.65	687.52	1104.22	1230.75	652.7	663.35	887.65	767.85	381.45	638.25	654.53	246.41	711.35
2_dehydro_3_deoxyglucarate_aldolase	152	0	23.33	0	52.33	0	0	97	0	0	70	50.89	50	7	355	0	45.34	110.67	0	73.67	194	100	0	148.33	185.67	0	153.33	100	163.67	35	122.66	318	147.33	88.33	226	289	258	190.67	493.22	274.33	70	86.33	2	86	86.33	140	402.66	387
2_dehydro_3_deoxy_6_phosphogalactonate_aldolase	0	17	64	0	0	0	10	17	0	0	29	81	0	0	12	0	0	0	0	0	0	0	0	0	36	0	25	55	0	0	0	0	0	48	0	0	0	47	56	13	0	30	35	12	40	0	0	0
Fructose_6_phosphate_phosphoketolase	845.5	487	1356	536	1200	578	439	802	112	433	200	1381	648	390	1457	1108	2053.5	1486	1118	882	566	661	763	1072	1320	0	925	697	721.5	840	1040	797	828.5	758	934	692.5	976	1492	1896	1069	2619	2014	2029	2785	1895.5	1579	2500.5	1411.5
Dihydroneopterin_aldolase	2021.37	350.5	2556.43	339.85	2729.52	867.5	648.53	2397.85	310.5	509.7	1227.02	2246.91	1035.72	305.08	3388.91	731.65	2500.13	1059.25	1119.85	1872.57	1050.95	2330.6	615	1781.15	2578.65	87	4007.56	1576.85	2635.59	2008.48	2349.77	3257.01	2134.29	2051.43	2701.15	2506.4	2532.35	3626.94	5047.37	3392.53	3550.71	3048.82	2650.68	2605.7	2490.75	2826.36	2135.41	3795.85
5_dehydro_2_deoxyphosphogluconate_aldolase	0	0	0	0	0	0	0	0	0	0	0	0	0	0	0	0	0	0	0	0	0	0	0	0	0	0	0	0	0	0	0	0	0	0	0	0	0	0	37	0	0	0	0	0	0	0	0	0
Deoxyribose_phosphate_aldolase	3113.42	942.75	4843.98	1690.6	4207.32	1766	1092.36	3178.6	414.5	937.95	1286.52	3997.56	2129.97	628.83	5481.16	2250.4	4945.88	3552.25	3006.6	3330.57	2339.45	2954.6	1481.5	2912.65	4276.9	156	5806.81	2324.35	5323.34	3131.56	4158.35	4962.01	3929.12	3529.43	4329.65	3953.32	3251.1	5995.19	7626.37	5482.78	7391.16	6571.4	5055.93	5680.7	4880.5	5148.19	5147.82	6416.6
Tagatose_bisphosphate_aldolase	886.25	359.75	928.58	410.75	886	554	272.5	562.25	57.5	375.25	131	1671.64	422.75	393.75	1529.25	948.25	1308.25	1090	1187.25	727.17	527.5	547.5	320	987.5	771.25	8	694.58	244	819.92	825.25	926.75	581.5	877.33	644.83	1068.5	798.75	822.92	1562.92	1137.22	763.25	1433.25	1105.25	1457.25	1072	1064.75	579.33	1104.74	1740.25
[truncated: 332 more rows]

## Sheet: bacterial_betaine_reductase
sampleid	taxon	taxon_rel_abun	taxon_rel_function_abun
NA01	Romboutsia	0.134131	0.134131
NA01	Peptostreptococcaceae	0.111776	0.111776
NA01	Peptostreptococcaceae	0.417298	0.417298
[truncated: 332 more rows]
